# Supplementary material for: A comprehensive microsatellite landscape of human Y-DNA at kilobase resolution
Source: BMC Genomics. 2021 Jan 22;22:76. doi: 10.1186/s12864-021-07389-5 (PMC7821415; doi:10.1186/s12864-021-07389-5)
Supplement: Supplementary file 1 — Additional file 1: Table S1. The sequenced segments and SSR statistics of human reference Y-DNA (NC_000024.10). [file 12864_2021_7389_MOESM1_ESM.xls]

## Sheet: ST1
Supplementary Table 1. The sequenced segments and SSR statistics of human reference Y-DNA (NC_000024.10).
Genomic part	Sequenced segment name	Segment size (bp)a	Segment start	Segment end	SSR numberb	SSR relative density (RD)c	Gap size (bp)
p-PAR	-	-	-	-	-	-	G1: 10000
	S1	34821	10001	44821	313	61.57	G2: 50000
	S2	39050	94822	133871	431	66.22	G3: 88475
	S3	3930	222347	226276	21	65.14	G4: 75
	S4	1722994	226352	1949345	17352	91.80	G5: 183649
	S5	4394	2132995	2137388	72	160.67	G6: 100
p-MSY	S6	6909426	2137489	9046914	49271	54.27	G7: 8260
	S7	2434	9055175	9057608	15	46.84	G8: 50000
	S8	4260	9107609	9111868	23	36.85	G9 :847
	S9	1604	9112716	9114319	7	36.78	G10: 2052
	S10	287342	9116372	9403713	1826	47.84	G11: 50000
	S11	813231	9453714	10266944	5635	52.08	G12: 50000
Centromere	S12	227095	10316945	10544039	1722	46.41	G13: 50000
q-MSY	S13	39401	10594040	10633440	324	79.92	G14: 12393
	S14	4156	10645834	10649989	50	250.96 (max)	G15: 1432
	S15	18316	10651422	10669737	212	211.35	G16: 995
	S16	3326	10670733	10674058	39	203.55	G17: 2486
	S17	3171	10676545	10679715	32	162.09	G18: 2727
	S18	9131	10682443	10691573	106	207.97	G19: 329
	S19	2290	10691903	10694192	26	162.01	G20: 50000
	S20	3088	10744193	10747280	40	232.84	G21: 25
	S21	62366	10747306	10809671	668	191.18	G22: 808
	S22	6279	10810480	10816758	56	156.55	G23: 534
	S23	35608	10817293	10852900	312	152.61	G24: 2235
	S24	16083	10855136	10871218	157	159.55	G25: 679
	S25	18522	10871898	10890419	185	173.69	G26: 1523
	S26	4583	10891943	10896525	54	217.54	G27: 1659
	S27	10335	10898185	10908519	62	78.66	G28: 582
	S28	13385	10909102	10922486	56	43.93	G29: 1078
	S29	33304	10923565	10956868	373	177.04	G30: 899
	S30	3858	10957768	10961625	35	165.37	G31: 908
	S31	3161	10962534	10965694	34	184.75	G32: 1590
	S32	2708	10967285	10969992	30	196.45	G33: 628
	S33	16032	10970621	10986652	183	190.12	G34: 25
	S34	15599	10986678	11002276	184	207.32	G35: 783
	S35	9469	11003060	11012528	109	175.63	G36: 518
	S36	3946	11013047	11016992	54	247.59	G37: 255
	S37	6127	11017248	11023374	73	182.14	G38: 892
	S38	4076	11024267	11028342	44	163.4	G39: 818
	S39	7092	11029161	11036252	94	201.49	G40: 780
	S40	555870	11037033	11592902	3653	67.08	G41: 50000
	S41	4540	11642903	11647442	23	102.86	G42: 267
	S42	5355	11647710	11653064	32	105.88	G43: 38
	S43	7272	11653103	11660374	31	75.77	G44: 1807
	S44	1805	11662182	11663986	10	81.44	G45: 20
	S45	5942	11664007	11669948	37	87.34	G46: 140
	S46	1712	11670089	11671800	10	93.46	G47: 20
	S47	1975	11671821	11673795	8	56.71	G48: 328
	S48	8533670	11674124	20207793	60251	55.24	G49: 50000
	S49	1481749	20257794	21739542	9405	46.97	G50: 1899
	S50	6422	21741442	21747863	36	38.31	G51: 508
	S51	1642	21748372	21750013	6	23.75 (min)	G52: 301
	S52	38967	21750315	21789281	238	46.81	G53: 16000
	S53	4867933	21805282	26673214	32904	51.61	G54: 30000000
q-PAR	S54	98295	56673215	56771509	563	94.17	G55: 50000
	S55	395906	56821510	57227415	2561	51.14	G56: 10000
	Total	26415048	-	-	190048	57.86	31082367
a The segment sizes were classified into small (size <100 Kbp, regular font), and large (size ≥100 Kbp, bold font) size levels.
b The shorts SSRs being included (6, 3, 3, 3, 3 ,3 as the smallest copy numbers to identify mono- to hexa-SSRs respectively) to output such numbers, while there were 41779 repeats (including 7282 simple repeats, whose repeat unit sizes were 1~10 bp) detected by RepeatMasker, and 4376 simple repeats (whose repeat unit sizes were 1~6 bp) detected by Tandem Repeat Finder in UCSC genome browser, whic…
c The SSR relative densities (RDs) ranged from 23.75 to 250.96, and were classified into low (RD≤45.00, italic), middle (45.00≤ RD ≤150.00, regular) and high (RD >150.00, bold) levels.
