# Supplementary material for: A comprehensive microsatellite landscape of human Y-DNA at kilobase resolution
Source: BMC Genomics. 2021 Jan 22;22:76. doi: 10.1186/s12864-021-07389-5 (PMC7821415; doi:10.1186/s12864-021-07389-5)
Supplement: Supplementary file 2 — Additional file 2: Table S2. The SSR clusters in the original statistics of SSR extraction in human reference Y-DNA (NC_000024.10)(S1: 10001–44,821 bp). [file 12864_2021_7389_MOESM2_ESM.xlsx]

## Sheet: S1
Supplementary Table 2.1. The SSR clusters in the original statistics of SSR extraction in human reference Y-DNA (NC_000024.10)(S1: 10001-44821 bp).
SSR repeat unit	Copy numbers	SSR size	SSR start	SSR end	Distance between neihboring SSRs	SSR cluster name	characterization of region	Characteristics of SSR cluster
CTAACC	6	36	10001	10036
AC	3	6	10424	10429	387
CT	3	6	10717	10722	287
CA	3	6	10729	10734	6
G	6	6	10761	10766	26
T	6	6	10803	10808	36
CT	3	6	11029	11034	220
ACC	3	9	11122	11130	87
G	6	6	11308	11313	177
A	7	7	11438	11444	124
AC	3	6	11689	11694	244
GA	3	6	11899	11904	204
A	8	8	12385	12392	480
ATA	6	18	12452	12469	59
CCTAAC	3	18	12798	12815	328
C	6	6	12831	12836	15
CT	3	6	12924	12929	87
TTCC	3	12	12955	12966	25	S1-TCtetra-mClu-1	SSR cluster range: 17513-18632;	SSR cluster range: 12955-13015; Cluster size: 61; Clustered SSR number: 3;
TCCC	3	12	12988	12999	21		Cluster size: 1120;	SSR size range: 12; Total SSR length: 36; Average distance: 12.5;
TCCC	3	12	13004	13015	4		Clustered SSR number: 13;	Distance error range: -8.5~8.5; SSR type: 3 [(TTCC)n, (TCCC)m]
T	10	10	13016	13025	0
C	6	6	13920	13925	894
TC	3	6	14662	14667	736
TC	3	6	15028	15033	360
T	19	19	15187	15205	153
T	19	19	15355	15373	149
A	10	10	15615	15624	241	S1-Amono-mClu-1		SSR cluster range: 15615-15782; Cluster size: 168; Clustered SSR number: 3;
A	6	6	15626	15631	1			SSR size range: 6-19; Total SSR length: 35; Average distance: 66.5;
A	19	19	15764	15782	132			Distance error range: -65.5~65.5; SSR type: 3 (A)n
ATA	6	18	15842	15859	59
A	8	8	16305	16312	445
CCTAAC	3	18	16495	16512	182
C	6	6	16528	16533	15
CA	4	8	16612	16619	78
CT	3	6	16621	16626	1
TCCT	3	12	16641	16652	14	S1-TCtetra-mClu-2		SSR cluster range: 16641-16695; Cluster size: 55; Clustered SSR number: 4;
TTCC	3	12	16656	16667	3			SSR size range: 12; Total SSR length: 48;
TCCC	3	12	16668	16679	0			Average distance: 2.3; Distance error range: -2.3~1.7;
TCCC	3	12	16684	16695	4			SSR type: 4 [(TTCC)n, (TCCC)m]
T	10	10	16696	16705	0
CA	3	6	17077	17082	371
T	6	6	17117	17122	34
GA	3	6	17215	17220	92
CA	3	6	17252	17257	31
CTC	3	9	17513	17521	255	S1-mix(Cmono-TCtri)-MClu-1	SSR cluster range: 17513-18632;	SSR cluster range: 17513-18865;
C	7	7	17539	17545	17		Cluster size: 1120;	Cluster size: 1353;
CTC	3	9	17705	17713	159		Clustered SSR number: 13;	Clustered SSR number: 15;
C	7	7	17731	17737	17		SSR size range:7-9;	SSR size range: 6-9;
CTC	3	9	17897	17905	159		Total SSR length: 105;	Total SSR length: 117;
C	7	7	17923	17929	17		Average distance: 78.1;	Average distance: 88.3;
CTC	3	9	17996	18004	66		SSR type: 7 (CTC)n, 6 (C)m;	Distance error range: -71.3~165.7;
CTC	3	9	18121	18129	116			SSR type: 7 (TCC)n, 8(C)m
C	7	7	18147	18153	17
CTC	3	9	18313	18321	159
C	7	7	18339	18345	17
CTC	3	9	18600	18608	254
C	7	7	18626	18632	17
C	6	6	18658	18663	25
C	6	6	18860	18865	196
GGA	3	9	19019	19027	153
CG	3	6	19865	19870	837
CG	3	6	20015	20020	144
GCGGG	3	15	20049	20063	28
CT	3	6	20096	20101	32	S1-TCdi-mClu-1		SSR cluster range: 20096-20330; Cluster size: 205; Clustered SSR number: 3;
CT	3	6	20108	20113	6			SSR size range: 6; Total SSR length: 18; Average distance: 108.5;
TC	3	6	20325	20330	211			Distance error range: -102.5~102.5; SSR type: 3 (TC)n
GA	3	6	20722	20727	391
C	6	6	20728	20733	0
TG	4	8	21215	21222	481
A	6	6	21717	21722	494
A	6	6	21872	21877	149
AT	4	8	21922	21929	44
AC	3	6	21943	21948	13
TG	3	6	22425	22430	476
A	6	6	22509	22514	78
A	6	6	22652	22657	137
G	7	7	22807	22813	149
G	6	6	22820	22825	6
A	6	6	23143	23148	317
CAC	3	9	23333	23341	184
AG	3	6	23409	23414	67
ATA	3	9	23496	23504	81
A	6	6	23714	23719	209	S1-Amono-mClu-2		SSR cluster range: 23714-24408;
A	6	6	23859	23864	139			Cluster size: 695;
A	8	8	24014	24021	149			Clustered SSR number: 6; SSR size range: 6-8;
A	7	7	24023	24029	1			Total SSR length: 40; Average distance: 131.0;
A	7	7	24214	24220	184			Distance error range: -130.0~53.0;
A	6	6	24403	24408	182			SSR type: 6 (A)n
TG	3	6	24413	24418	4
A	6	6	24753	24758	334
A	8	8	24907	24914	148
T	9	9	25104	25112	189
G	6	6	25196	25201	83
A	15	15	25265	25279	63
AT	3	6	25315	25320	35
GA	3	6	25407	25412	86
GTG	3	9	25436	25444	23
A	6	6	25553	25558	108
TAA	6	18	25709	25726	150
T	6	6	26129	26134	402
AC	4	8	26170	26177	35
AG	3	6	26285	26290	107	S1-AGdi-Clu-1	SSR cluster range: 26285-44704; Cluster size: 18420; Clustered SSR number: 212; SSR size range: 6; Total SSR length: 1272; Average distance: 80.9; SSR type: 212 (AG)n;	SSR cluster range: 26285-44704;
AG	3	6	26346	26351	55			Cluster size: 18420;
AG	3	6	26407	26412	55			Clustered SSR number: 212;
AG	3	6	26529	26534	116			SSR size range: 6;
AG	3	6	26590	26595	55			Total SSR length: 1272;
AG	3	6	26651	26656	55			Average distance: 81.3;
AG	3	6	26712	26717	55			Distance error range:-80.3~156.7;
AG	3	6	26773	26778	55			SSR type: 212 (AG)n
AG	3	6	26834	26839	55
AG	3	6	26895	26900	55
AG	3	6	26956	26961	55
AG	3	6	27078	27083	116
AG	3	6	27139	27144	55
AG	3	6	27322	27327	177
AG	3	6	27383	27388	55
AG	3	6	27444	27449	55
AG	3	6	27566	27571	116
AG	3	6	27688	27693	116
AG	3	6	27749	27754	55
AG	3	6	27810	27815	55
AG	3	6	27871	27876	55
AG	3	6	28115	28120	238
AG	3	6	28176	28181	55
AG	3	6	28298	28303	116
AG	3	6	28359	28364	55
AG	3	6	28420	28425	55
AG	3	6	28603	28608	177
AG	3	6	28664	28669	55
AG	3	6	28725	28730	55
AG	3	6	28786	28791	55
AG	3	6	28847	28852	55
AG	3	6	28908	28913	55
AG	3	6	28969	28974	55
AG	3	6	29091	29096	116
AG	3	6	29152	29157	55
AG	3	6	29213	29218	55
AG	3	6	29335	29340	116
AG	3	6	29396	29401	55
AG	3	6	29518	29523	116
AG	3	6	29701	29706	177
AG	3	6	29762	29767	55
AG	3	6	29945	29950	177
AG	3	6	30006	30011	55
AG	3	6	30250	30255	238
AG	3	6	30311	30316	55
AG	3	6	30433	30438	116
AG	3	6	30494	30499	55
AG	3	6	30555	30560	55
AG	3	6	30616	30621	55
AG	3	6	30738	30743	116
AG	3	6	30799	30804	55
AG	3	6	30921	30926	116
AG	3	6	30982	30987	55
AG	3	6	31165	31170	177
GA	3	6	31280	31285	109
AG	3	6	31287	31292	1
AG	3	6	31348	31353	55
AG	3	6	31407	31412	53
AG	3	6	31468	31473	55
AG	3	6	31529	31534	55
AG	3	6	31590	31595	55
AG	3	6	31651	31656	55
AG	3	6	31712	31717	55
AG	3	6	31773	31778	55
AG	3	6	31834	31839	55
GA	3	6	31888	31893	48
AG	3	6	31955	31960	61
AG	3	6	32016	32021	55
AG	3	6	32077	32082	55
AG	3	6	32260	32265	177
AG	3	6	32321	32326	55
AG	3	6	32443	32448	116
AG	3	6	32504	32509	55
AG	3	6	32748	32753	238
AG	3	6	32809	32814	55
AG	3	6	32931	32936	116
AG	3	6	32992	32997	55
AG	3	6	33053	33058	55
AG	3	6	33114	33119	55
AG	3	6	33236	33241	116
AG	3	6	33297	33302	55
AG	3	6	33419	33424	116
AG	3	6	33480	33485	55
AG	3	6	33663	33668	177
GA	3	6	33778	33783	109
AG	3	6	33785	33790	1
AG	3	6	33846	33851	55
AG	3	6	33906	33911	54
AG	3	6	33967	33972	55
AG	3	6	34028	34033	55
AG	3	6	34089	34094	55
AG	3	6	34150	34155	55
AG	3	6	34211	34216	55
AG	3	6	34272	34277	55
AG	3	6	34394	34399	116
AG	3	6	34455	34460	55
AG	3	6	34516	34521	55
AG	3	6	34577	34582	55
AG	3	6	34638	34643	55
AG	3	6	34699	34704	55
AG	3	6	34760	34765	55
AG	3	6	34821	34826	55
AG	3	6	34943	34948	116
AG	3	6	35004	35009	55
AG	3	6	35187	35192	177
AG	3	6	35248	35253	55
AG	3	6	35309	35314	55
AG	3	6	35431	35436	116
AG	3	6	35553	35558	116
AG	3	6	35614	35619	55
AG	3	6	35675	35680	55
AG	3	6	35736	35741	55
AG	3	6	35980	35985	238
AG	3	6	36102	36107	116
AG	3	6	36285	36290	177
AG	3	6	36346	36351	55
AG	3	6	36529	36534	177
AG	3	6	36590	36595	55
AG	3	6	36834	36839	238
AG	3	6	36895	36900	55
AG	3	6	37017	37022	116
AG	3	6	37078	37083	55
AG	3	6	37139	37144	55
AG	3	6	37200	37205	55
AG	3	6	37322	37327	116
AG	3	6	37383	37388	55
AG	3	6	37505	37510	116
AG	3	6	37566	37571	55
AG	3	6	37749	37754	177
GA	3	6	37864	37869	109
AG	3	6	37871	37876	1
AG	3	6	37932	37937	55
AG	3	6	37991	37996	53
AG	3	6	38052	38057	55
AG	3	6	38113	38118	55
AG	3	6	38235	38240	116
AG	3	6	38296	38301	55
AG	3	6	38357	38362	55
AG	3	6	38418	38423	55
GA	3	6	38472	38477	48
AG	3	6	38539	38544	61
AG	3	6	38600	38605	55
AG	3	6	38661	38666	55
AG	3	6	38844	38849	177
AG	3	6	38905	38910	55
AG	3	6	39027	39032	116
AG	3	6	39088	39093	55
AG	3	6	39332	39337	238
AG	3	6	39393	39398	55
AG	3	6	39515	39520	116
AG	3	6	39576	39581	55
AG	3	6	39637	39642	55
AG	3	6	39698	39703	55
AG	3	6	39820	39825	116
AG	3	6	39881	39886	55
AG	3	6	40003	40008	116
AG	3	6	40064	40069	55
AG	3	6	40247	40252	177
GA	3	6	40362	40367	109
AG	3	6	40369	40374	1
AG	3	6	40430	40435	55
AG	3	6	40490	40495	54
AG	3	6	40551	40556	55
AG	3	6	40612	40617	55
AG	3	6	40673	40678	55
AG	3	6	40734	40739	55
AG	3	6	40795	40800	55
AG	3	6	40856	40861	55
AG	3	6	40978	40983	116
AG	3	6	41039	41044	55
AG	3	6	41100	41105	55
AG	3	6	41161	41166	55
AG	3	6	41222	41227	55
AG	3	6	41283	41288	55
AG	3	6	41344	41349	55
AG	3	6	41405	41410	55
AG	3	6	41527	41532	116
AG	3	6	41588	41593	55
AG	3	6	41771	41776	177
AG	3	6	41832	41837	55
AG	3	6	41893	41898	55
AG	3	6	41954	41959	55
AG	3	6	42076	42081	116
AG	3	6	42137	42142	55
AG	3	6	42198	42203	55
AG	3	6	42259	42264	55
AG	3	6	42381	42386	116
AG	3	6	42442	42447	55
AG	3	6	42503	42508	55
AG	3	6	42686	42691	177
AG	3	6	42747	42752	55
AG	3	6	42808	42813	55
AG	3	6	42869	42874	55
AG	3	6	42930	42935	55
AG	3	6	42991	42996	55
AG	3	6	43052	43057	55
AG	3	6	43174	43179	116
AG	3	6	43235	43240	55
AG	3	6	43296	43301	55
AG	3	6	43418	43423	116
AG	3	6	43479	43484	55
AG	3	6	43601	43606	116
AG	3	6	43784	43789	177
AG	3	6	43845	43850	55
AG	3	6	44028	44033	177
AG	3	6	44089	44094	55
AG	3	6	44333	44338	238
AG	3	6	44394	44399	55
AG	3	6	44516	44521	116
AG	3	6	44577	44582	55
AG	3	6	44638	44643	55
AG	3	6	44699	44704	55

## Sheet: S2
Supplementary Table 2.2. The SSR clusters in the original statistics of SSR extraction in human reference Y-DNA (NC_000024.10) (S2: 94822~133871 bp).
SSR repeat unit	Copy number	SSR size	SSR start	SSR end	Distance between neihboring SSRs	SSR cluster name	Characteristics of SSR cluster
CA	3	6	95467	95472
CT	3	6	95647	95652	174	S2-TCdi-Clu-1	SSR cluster range: 95647-133828
CT	3	6	95708	95713	55		Cluster size: 38182;
CT	3	6	95769	95774	55		Clustered SSR number: 430;
CT	3	6	95891	95896	116		SSR size range: 6;
CT	3	6	96013	96018	116		Total SSR length: 2580;
CT	3	6	96074	96079	55		Average distance: 83.0;
CT	3	6	96135	96140	55		Distance error range: -82.0~216.0;
CT	3	6	96318	96323	177		SSR type: 430 (TC)n
CT	3	6	96379	96384	55
CT	3	6	96440	96445	55
CT	3	6	96501	96506	55
CT	3	6	96562	96567	55
CT	3	6	96623	96628	55
CT	3	6	96684	96689	55
CT	3	6	96867	96872	177
CT	3	6	96928	96933	55
CT	3	6	97233	97238	299
CT	3	6	97294	97299	55
CT	3	6	97416	97421	116
CT	3	6	97477	97482	55
CT	3	6	97538	97543	55
CT	3	6	97660	97665	116
CT	3	6	97721	97726	55
CT	3	6	97782	97787	55
CT	3	6	97843	97848	55
CT	3	6	97904	97909	55
CT	3	6	98026	98031	116
CT	3	6	98209	98214	177
CT	3	6	98270	98275	55
CT	3	6	98331	98336	55
CT	3	6	98513	98518	176
TC	3	6	98520	98525	1
CT	3	6	98574	98579	48
CT	3	6	98635	98640	55
CT	3	6	98757	98762	116
CT	3	6	98818	98823	55
CT	3	6	98879	98884	55
CT	3	6	99062	99067	177
CT	3	6	99184	99189	116
TC	3	6	99191	99196	1
CT	3	6	99306	99311	109
CT	3	6	99367	99372	55
CT	3	6	99428	99433	55
CT	3	6	99550	99555	116
CT	3	6	99611	99616	55
CT	3	6	99672	99677	55
CT	3	6	99733	99738	55
CT	3	6	99794	99799	55
CT	3	6	99855	99860	55
CT	3	6	99916	99921	55
CT	3	6	99977	99982	55
CT	3	6	100038	100043	55
CT	3	6	100099	100104	55
TC	3	6	100106	100111	1
CT	3	6	100404	100409	292
CT	3	6	100465	100470	55
CT	3	6	100770	100775	299
CT	3	6	100831	100836	55
CT	3	6	100953	100958	116
CT	3	6	101014	101019	55
CT	3	6	101075	101080	55
CT	3	6	101136	101141	55
CT	3	6	101197	101202	55
CT	3	6	101258	101263	55
CT	3	6	101319	101324	55
CT	3	6	101380	101385	55
CT	3	6	101441	101446	55
CT	3	6	101685	101690	238
CT	3	6	101746	101751	55
CT	3	6	101807	101812	55
CT	3	6	101990	101995	177
CT	3	6	102051	102056	55
CT	3	6	102173	102178	116
CT	3	6	102234	102239	55
CT	3	6	102295	102300	55
CT	3	6	102356	102361	55
CT	3	6	102478	102483	116
CT	3	6	102539	102544	55
CT	3	6	102600	102605	55
CT	3	6	102721	102726	115
CT	3	6	103026	103031	299
CT	3	6	103087	103092	55
CT	3	6	103270	103275	177
CT	3	6	103392	103397	116
CT	3	6	103453	103458	55
CT	3	6	103575	103580	116
CT	3	6	103636	103641	55
CT	3	6	103697	103702	55
CT	3	6	103819	103824	116
CT	3	6	103880	103885	55
CT	3	6	103941	103946	55
CT	3	6	104002	104007	55
CT	3	6	104063	104068	55
CT	3	6	104246	104251	177
TC	3	6	104253	104258	1
CT	3	6	104307	104312	48
CT	3	6	104368	104373	55
CT	3	6	104429	104434	55
CT	3	6	104490	104495	55
CT	3	6	104612	104617	116
CT	3	6	104673	104678	55
CT	3	6	104856	104861	177
CT	3	6	104917	104922	55
CT	3	6	104978	104983	55
TC	3	6	104985	104990	1
CT	3	6	105100	105105	109
CT	3	6	105222	105227	116
CT	3	6	105344	105349	116
CT	3	6	105466	105471	116
TC	3	6	105476	105481	4
CT	3	6	105527	105532	45
CT	3	6	105649	105654	116
CT	3	6	105710	105715	55
CT	3	6	105771	105776	55
CT	3	6	105832	105837	55
CT	3	6	105893	105898	55
CT	3	6	105954	105959	55
TC	3	6	105961	105966	1
CT	3	6	106076	106081	109
CT	3	6	106259	106264	177
CT	3	6	106320	106325	55
CT	3	6	106503	106508	177
CT	3	6	106625	106630	116
CT	3	6	106686	106691	55
CT	3	6	106747	106752	55
CT	3	6	106808	106813	55
CT	3	6	106930	106935	116
CT	3	6	106991	106996	55
CT	3	6	107296	107301	299
TC	3	6	107303	107308	1
CT	3	6	107357	107362	48
CT	3	6	107479	107484	116
TC	3	6	107547	107552	62
CT	3	6	107601	107606	48
CT	3	6	107662	107667	55
CT	3	6	107723	107728	55
CT	3	6	107845	107850	116
CT	3	6	107906	107911	55
TC	3	6	107913	107918	1
CT	3	6	108028	108033	109
CT	3	6	108272	108277	238
CT	3	6	108394	108399	116
CT	3	6	108516	108521	116
CT	3	6	108577	108582	55
CT	3	6	108699	108704	116
CT	3	6	108760	108765	55
CT	3	6	108821	108826	55
CT	3	6	108882	108887	55
CT	3	6	108942	108947	54
CT	3	6	109003	109008	55
TC	3	6	109010	109015	1
CT	3	6	109125	109130	109
CT	3	6	109308	109313	177
CT	3	6	109369	109374	55
CT	3	6	109491	109496	116
CT	3	6	109552	109557	55
CT	3	6	109674	109679	116
CT	3	6	109735	109740	55
CT	3	6	109796	109801	55
CT	3	6	109857	109862	55
CT	3	6	110040	110045	177
CT	3	6	110101	110106	55
CT	3	6	110284	110289	177
CT	3	6	110345	110350	55
CT	3	6	110406	110411	55
CT	3	6	110589	110594	177
TC	3	6	110596	110601	1
CT	3	6	110650	110655	48
CT	3	6	110711	110716	55
CT	3	6	110772	110777	55
CT	3	6	110833	110838	55
CT	3	6	110955	110960	116
CT	3	6	111016	111021	55
CT	3	6	111199	111204	177
CT	3	6	111260	111265	55
CT	3	6	111321	111326	55
TC	3	6	111328	111333	1
CT	3	6	111443	111448	109
CT	3	6	111565	111570	116
CT	3	6	111687	111692	116
CT	3	6	111809	111814	116
TC	3	6	111819	111824	4
CT	3	6	111870	111875	45
CT	3	6	111992	111997	116
CT	3	6	112053	112058	55
CT	3	6	112114	112119	55
CT	3	6	112175	112180	55
CT	3	6	112236	112241	55
CT	3	6	112297	112302	55
TC	3	6	112304	112309	1
CT	3	6	112419	112424	109
CT	3	6	112602	112607	177
CT	3	6	112663	112668	55
CT	3	6	112846	112851	177
CT	3	6	112968	112973	116
CT	3	6	113029	113034	55
CT	3	6	113090	113095	55
CT	3	6	113151	113156	55
CT	3	6	113273	113278	116
CT	3	6	113334	113339	55
CT	3	6	113639	113644	299
TC	3	6	113646	113651	1
CT	3	6	113700	113705	48
CT	3	6	113822	113827	116
TC	3	6	113890	113895	62
CT	3	6	113944	113949	48
CT	3	6	114005	114010	55
CT	3	6	114066	114071	55
CT	3	6	114188	114193	116
CT	3	6	114249	114254	55
TC	3	6	114256	114261	1
CT	3	6	114371	114376	109
CT	3	6	114615	114620	238
CT	3	6	114737	114742	116
CT	3	6	114859	114864	116
CT	3	6	114920	114925	55
CT	3	6	115042	115047	116
CT	3	6	115103	115108	55
CT	3	6	115164	115169	55
CT	3	6	115225	115230	55
CT	3	6	115285	115290	54
CT	3	6	115346	115351	55
TC	3	6	115353	115358	1
CT	3	6	115468	115473	109
CT	3	6	115651	115656	177
CT	3	6	115712	115717	55
CT	3	6	115834	115839	116
CT	3	6	115895	115900	55
CT	3	6	116017	116022	116
CT	3	6	116078	116083	55
CT	3	6	116139	116144	55
CT	3	6	116200	116205	55
CT	3	6	116383	116388	177
CT	3	6	116444	116449	55
CT	3	6	116749	116754	299
CT	3	6	116810	116815	55
CT	3	6	116932	116937	116
CT	3	6	116993	116998	55
CT	3	6	117054	117059	55
CT	3	6	117115	117120	55
CT	3	6	117176	117181	55
CT	3	6	117237	117242	55
CT	3	6	117298	117303	55
CT	3	6	117359	117364	55
CT	3	6	117420	117425	55
CT	3	6	117664	117669	238
CT	3	6	117725	117730	55
CT	3	6	117786	117791	55
CT	3	6	117969	117974	177
CT	3	6	118030	118035	55
CT	3	6	118091	118096	55
CT	3	6	118152	118157	55
CT	3	6	118213	118218	55
CT	3	6	118274	118279	55
TC	3	6	118281	118286	1
CT	3	6	118396	118401	109
CT	3	6	118579	118584	177
CT	3	6	118640	118645	55
CT	3	6	118762	118767	116
CT	3	6	118823	118828	55
CT	3	6	118945	118950	116
CT	3	6	119006	119011	55
CT	3	6	119067	119072	55
CT	3	6	119128	119133	55
CT	3	6	119250	119255	116
CT	3	6	119311	119316	55
CT	3	6	119372	119377	55
CT	3	6	119493	119498	115
CT	3	6	119798	119803	299
CT	3	6	119859	119864	55
CT	3	6	120042	120047	177
CT	3	6	120164	120169	116
CT	3	6	120225	120230	55
CT	3	6	120347	120352	116
CT	3	6	120408	120413	55
CT	3	6	120469	120474	55
CT	3	6	120591	120596	116
CT	3	6	120652	120657	55
CT	3	6	120713	120718	55
CT	3	6	120774	120779	55
CT	3	6	120835	120840	55
CT	3	6	121018	121023	177
TC	3	6	121025	121030	1
CT	3	6	121079	121084	48
CT	3	6	121140	121145	55
CT	3	6	121262	121267	116
CT	3	6	121384	121389	116
CT	3	6	121445	121450	55
CT	3	6	121628	121633	177
CT	3	6	121689	121694	55
CT	3	6	121750	121755	55
TC	3	6	121757	121762	1
CT	3	6	121872	121877	109
CT	3	6	121994	121999	116
CT	3	6	122116	122121	116
CT	3	6	122238	122243	116
TC	3	6	122248	122253	4
CT	3	6	122299	122304	45
CT	3	6	122360	122365	55
TC	3	6	122370	122375	4
CT	3	6	122421	122426	45
CT	3	6	122604	122609	177
CT	3	6	122665	122670	55
CT	3	6	122848	122853	177
CT	3	6	122970	122975	116
CT	3	6	123031	123036	55
CT	3	6	123092	123097	55
CT	3	6	123153	123158	55
CT	3	6	123275	123280	116
CT	3	6	123336	123341	55
CT	3	6	123641	123646	299
CT	3	6	123763	123768	116
TC	3	6	123831	123836	62
CT	3	6	123885	123890	48
CT	3	6	123946	123951	55
CT	3	6	124007	124012	55
CT	3	6	124129	124134	116
CT	3	6	124190	124195	55
TC	3	6	124197	124202	1
CT	3	6	124312	124317	109
CT	3	6	124556	124561	238
CT	3	6	124678	124683	116
CT	3	6	124800	124805	116
CT	3	6	124861	124866	55
CT	3	6	124983	124988	116
CT	3	6	125044	125049	55
CT	3	6	125105	125110	55
CT	3	6	125166	125171	55
CT	3	6	125226	125231	54
CT	3	6	125287	125292	55
TC	3	6	125294	125299	1
CT	3	6	125409	125414	109
CT	3	6	125592	125597	177
CT	3	6	125653	125658	55
CT	3	6	125775	125780	116
CT	3	6	125836	125841	55
CT	3	6	125958	125963	116
CT	3	6	126019	126024	55
CT	3	6	126080	126085	55
CT	3	6	126141	126146	55
CT	3	6	126263	126268	116
CT	3	6	126324	126329	55
CT	3	6	126568	126573	238
CT	3	6	126629	126634	55
CT	3	6	126751	126756	116
CT	3	6	126812	126817	55
CT	3	6	126995	127000	177
CT	3	6	127056	127061	55
CT	3	6	127117	127122	55
TC	3	6	127184	127189	61
CT	3	6	127238	127243	48
CT	3	6	127299	127304	55
CT	3	6	127360	127365	55
CT	3	6	127421	127426	55
CT	3	6	127482	127487	55
CT	3	6	127543	127548	55
CT	3	6	127604	127609	55
CT	3	6	127665	127670	55
CT	3	6	127724	127729	53
CT	3	6	127785	127790	55
TC	3	6	127792	127797	1
CT	3	6	127907	127912	109
CT	3	6	128090	128095	177
TC	3	6	128158	128163	62
CT	3	6	128212	128217	48
CT	3	6	128273	128278	55
CT	3	6	128334	128339	55
CT	3	6	128456	128461	116
CT	3	6	128517	128522	55
TC	3	6	128524	128529	1
CT	3	6	128639	128644	109
CT	3	6	128883	128888	238
CT	3	6	129005	129010	116
CT	3	6	129127	129132	116
CT	3	6	129188	129193	55
CT	3	6	129310	129315	116
CT	3	6	129371	129376	55
CT	3	6	129432	129437	55
CT	3	6	129493	129498	55
CT	3	6	129553	129558	54
CT	3	6	129614	129619	55
TC	3	6	129621	129626	1
CT	3	6	129736	129741	109
CT	3	6	129919	129924	177
CT	3	6	129980	129985	55
CT	3	6	130102	130107	116
CT	3	6	130163	130168	55
CT	3	6	130285	130290	116
CT	3	6	130346	130351	55
CT	3	6	130407	130412	55
CT	3	6	130468	130473	55
CT	3	6	130590	130595	116
CT	3	6	130651	130656	55
CT	3	6	130895	130900	238
CT	3	6	130956	130961	55
CT	3	6	131078	131083	116
CT	3	6	131139	131144	55
CT	3	6	131322	131327	177
TC	3	6	131329	131334	1
CT	3	6	131383	131388	48
CT	3	6	131444	131449	55
CT	3	6	131505	131510	55
CT	3	6	131566	131571	55
CT	3	6	131688	131693	116
CT	3	6	131749	131754	55
CT	3	6	131932	131937	177
CT	3	6	131993	131998	55
CT	3	6	132054	132059	55
TC	3	6	132061	132066	1
CT	3	6	132176	132181	109
CT	3	6	132298	132303	116
CT	3	6	132420	132425	116
CT	3	6	132542	132547	116
TC	3	6	132552	132557	4
CT	3	6	132603	132608	45
CT	3	6	132664	132669	55
TC	3	6	132674	132679	4
CT	3	6	132725	132730	45
CT	3	6	132847	132852	116
CT	3	6	132908	132913	55
CT	3	6	132969	132974	55
CT	3	6	133030	133035	55
CT	3	6	133091	133096	55
CT	3	6	133152	133157	55
TC	3	6	133159	133164	1
CT	3	6	133274	133279	109
CT	3	6	133457	133462	177
CT	3	6	133518	133523	55
CT	3	6	133701	133706	177
CT	3	6	133823	133828	116

## Sheet: S3
Supplementary Table 2.3. The SSR clusters in the original statistics of SSR extraction in human reference Y-DNA (NC_000024.10) (S3: 222347~226276 bp).
SSR repeat unit	Copy numbers	SSR size	SSR start	SSR end	Distance between neihboring SSRs	SSR cluster name	Characteristics of SSR cluster
ACCCTA	14	84	222347	222430
AC	3	6	222820	222825	389
CT	3	6	223109	223114	283
CA	3	6	223121	223126	6
G	6	6	223153	223158	26
T	6	6	223195	223200	36
CT	3	6	223421	223426	220
ACC	3	9	223514	223522	87
G	6	6	223700	223705	177
A	7	7	223830	223836	124
AC	3	6	224081	224086	244
GA	3	6	224291	224296	204
A	8	8	224777	224784	480
ATA	6	18	224844	224861	59
CCTAAC	3	18	225190	225207	328
C	6	6	225223	225228	15
CT	3	6	225316	225321	87
TTCC	3	12	225347	225358	25	S2-TCtetra-mClu-1	SSR cluster range: 225347-225407; Cluster size: 61; Clustered SSR number: 3;
TCCC	3	12	225380	225391	21		SSR size range: 12; Total SSR length: 36; Average distance: 12.5;
TCCC	3	12	225396	225407	4		Distance error range: -8.5~8.5; SSR type: 3 [ (TTCC)n, (TCCC)m]
T	10	10	225408	225417	0

## Sheet: S4
Supplementary Table 2.4. The SSR clusters in the original statistics of SSR extraction in human reference Y-DNA (NC_000024.10) (S4: 226352~1949345 bp).
SSR repeat unit	Copy number	SSR size	SSR start	SSR end	Distance between neihboring SSRs	SSR cluster name	Characteristics of SSR cluster
GGA	3	9	226723	226731
TC	3	6	227747	227752	1015
T	19	19	227906	227924	153
T	16	16	228074	228089	149
A	10	10	228331	228340	241	S4-Amono-mClu-1	SSR cluster range: 228331-228494; Cluster size: 164; Clustered SSR number: 3;
A	6	6	228342	228347	1		SSR size range: 6-15; Total SSR length: 31; Average distance: 66.5;
A	15	15	228480	228494	132		Distance error range: -65.5~65.5; SSR type: 3 (A)n
ATA	6	18	228554	228571	59
A	8	8	229017	229024	445
CCTAAC	3	18	229207	229224	182
C	6	6	229240	229245	15
CA	4	8	229325	229332	79
CT	3	6	229334	229339	1
TCCT	3	12	229354	229365	14	S4-TCtetra-mClu-1	SSR cluster range: 229354-229408; Cluster size: 55; Clustered SSR number: 4;
TTCC	3	12	229369	229380	3		SSR size range: 12; Total SSR length: 48; Average distance: 2.3;
TCCC	3	12	229381	229392	0		Distance error range: -2.3~1.7; SSR type: 4 (TTTC)n
TCCC	3	12	229397	229408	4
T	11	11	229409	229419	0
CA	3	6	229791	229796	371
T	6	6	229831	229836	34
GA	3	6	229929	229934	92
CA	3	6	229966	229971	31
CTC	3	9	230227	230235	255	S4-mix(Cmono-TCtri)-MClu-1	SSR cluster range: 230227-231687;
C	8	8	230253	230260	17		Cluster size: 1461;
CTC	3	9	230358	230366	97		Clustered SSR number: 17;
C	7	7	230384	230390	17		SSR size range: 6-9;
CTC	3	9	230583	230591	192		Total SSR length: 133;
C	7	7	230609	230615	17		Average distance: 83.0;
CTC	3	9	230744	230752	128		Distance error range: -66.0~145.0;
C	7	7	230770	230776	17		SSR type: 7 (TCC)n, 10 (C)m
C	7	7	230836	230842	59
CTC	3	9	230971	230979	128
C	7	7	230997	231003	17
C	7	7	231063	231069	59
CTC	3	9	231229	231237	159
C	7	7	231255	231261	17
CTC	3	9	231421	231429	159
C	7	7	231447	231453	17
C	6	6	231682	231687	228
GGA	3	9	231841	231849	153
CG	3	6	232687	232692	837
C	6	6	232796	232801	103
TG	4	8	233283	233290	481
A	6	6	233785	233790	494
A	6	6	233940	233945	149
AT	4	8	233990	233997	44
AC	3	6	234011	234016	13
TG	3	6	234493	234498	476
A	6	6	234577	234582	78
A	6	6	234720	234725	137
G	7	7	234875	234881	149
G	6	6	234888	234893	6
A	6	6	235211	235216	317
CAC	3	9	235401	235409	184
AG	3	6	235477	235482	67
ATA	3	9	235564	235572	81
A	6	6	235782	235787	209	S4-Amono-mClu-2	SSR cluster range: 235782-236476;
A	6	6	235927	235932	139		Cluster size: 695; Clustered SSR number: 6;
A	8	8	236082	236089	149		SSR size range: 6-8; Total SSR length: 40;
A	7	7	236091	236097	1		Average distance: 131.0;
A	7	7	236282	236288	184		Distance error range: -130.0~53.0;
A	6	6	236471	236476	182		SSR type: 6 (A)n
TG	3	6	236481	236486	4
A	7	7	236821	236827	334
A	8	8	236975	236982	147
T	9	9	237172	237180	189
G	6	6	237264	237269	83
A	14	14	237333	237346	63
AT	3	6	237382	237387	35
GA	3	6	237474	237479	86
GTG	3	9	237503	237511	23
A	6	6	237620	237625	108
TAA	6	18	237776	237793	150
T	6	6	238196	238201	402
AC	4	8	238237	238244	35
AG	3	6	238352	238357	107	S4-AGdi-Clu-1	SSR cluster range: 238352-249396;
GA	3	6	238650	238655	292		Cluster size: 11045;
AG	3	6	238657	238662	1		Clustered SSR number: 132;
AG	3	6	238718	238723	55		SSR size range: 6;
AG	3	6	238779	238784	55		Total SSR length: 792;
AG	3	6	238840	238845	55		Average distance: 78.3;
AG	3	6	238901	238906	55		Distance error range: -77.3~220.7;
AG	3	6	238962	238967	55		SSR type: 132 (AG)n
AG	3	6	239023	239028	55
AG	3	6	239084	239089	55
AG	3	6	239145	239150	55
AG	3	6	239206	239211	55
GA	3	6	239260	239265	48
AG	3	6	239328	239333	62
AG	3	6	239389	239394	55
AG	3	6	239450	239455	55
AG	3	6	239633	239638	177
AG	3	6	239694	239699	55
AG	3	6	239816	239821	116
AG	3	6	239877	239882	55
AG	3	6	240121	240126	238
AG	3	6	240182	240187	55
AG	3	6	240304	240309	116
AG	3	6	240365	240370	55
AG	3	6	240426	240431	55
AG	3	6	240487	240492	55
AG	3	6	240609	240614	116
AG	3	6	240670	240675	55
AG	3	6	240792	240797	116
AG	3	6	240853	240858	55
AG	3	6	240975	240980	116
GA	3	6	241090	241095	109
AG	3	6	241097	241102	1
AG	3	6	241158	241163	55
AG	3	6	241219	241224	55
AG	3	6	241280	241285	55
AG	3	6	241341	241346	55
AG	3	6	241402	241407	55
AG	3	6	241524	241529	116
AG	3	6	241585	241590	55
AG	3	6	241707	241712	116
AG	3	6	241829	241834	116
AG	3	6	241951	241956	116
GA	3	6	242066	242071	109
AG	3	6	242073	242078	1
AG	3	6	242134	242139	55
AG	3	6	242195	242200	55
AG	3	6	242256	242261	55
AG	3	6	242317	242322	55
AG	3	6	242378	242383	55
AG	3	6	242561	242566	177
AG	3	6	242622	242627	55
AG	3	6	242683	242688	55
AG	3	6	242744	242749	55
GA	3	6	242798	242803	48
AG	3	6	242866	242871	62
AG	3	6	242927	242932	55
AG	3	6	242988	242993	55
AG	3	6	243049	243054	55
GA	3	6	243103	243108	48
AG	3	6	243110	243115	1
AG	3	6	243293	243298	177
AG	3	6	243354	243359	55
AG	3	6	243415	243420	55
AG	3	6	243598	243603	177
AG	3	6	243659	243664	55
AG	3	6	243720	243725	55
AG	3	6	243781	243786	55
AG	3	6	243842	243847	55
AG	3	6	243903	243908	55
AG	3	6	243964	243969	55
AG	3	6	244025	244030	55
AG	3	6	244086	244091	55
AG	3	6	244147	244152	55
AG	3	6	244208	244213	55
AG	3	6	244330	244335	116
AG	3	6	244391	244396	55
AG	3	6	244696	244701	299
AG	3	6	244757	244762	55
AG	3	6	244939	244944	176
AG	3	6	245000	245005	55
AG	3	6	245061	245066	55
AG	3	6	245244	245249	177
AG	3	6	245305	245310	55
AG	3	6	245366	245371	55
AG	3	6	245427	245432	55
GA	3	6	245542	245547	109
AG	3	6	245549	245554	1
AG	3	6	245610	245615	55
AG	3	6	245671	245676	55
AG	3	6	245732	245737	55
AG	3	6	245793	245798	55
AG	3	6	245854	245859	55
AG	3	6	245915	245920	55
GA	3	6	245969	245974	48
AG	3	6	245976	245981	1
AG	3	6	246098	246103	116
AG	3	6	246281	246286	177
AG	3	6	246342	246347	55
AG	3	6	246403	246408	55
AG	3	6	246525	246530	116
AG	3	6	246586	246591	55
AG	3	6	246768	246773	176
AG	3	6	246829	246834	55
AG	3	6	246890	246895	55
AG	3	6	247073	247078	177
AG	3	6	247134	247139	55
AG	3	6	247195	247200	55
AG	3	6	247256	247261	55
AG	3	6	247378	247383	116
AG	3	6	247439	247444	55
AG	3	6	247500	247505	55
AG	3	6	247622	247627	116
AG	3	6	247683	247688	55
AG	3	6	247988	247993	299
AG	3	6	248049	248054	55
GA	3	6	248347	248352	292
AG	3	6	248354	248359	1
AG	3	6	248415	248420	55
AG	3	6	248476	248481	55
AG	3	6	248537	248542	55
AG	3	6	248598	248603	55
AG	3	6	248659	248664	55
AG	3	6	248720	248725	55
AG	3	6	248781	248786	55
AG	3	6	248903	248908	116
AG	3	6	248964	248969	55
AG	3	6	249025	249030	55
AG	3	6	249147	249152	116
AG	3	6	249269	249274	116
AG	3	6	249330	249335	55
AG	3	6	249391	249396	55
TG	3	6	249572	249577	175
TG	3	6	251085	251090	1507
GA	3	6	251224	251229	133
A	6	6	251234	251239	4
AG	3	6	251262	251267	22
GA	3	6	251402	251407	134
A	6	6	251460	251465	52
TC	3	6	252123	252128	657
T	6	6	253163	253168	1034
GA	3	6	253364	253369	195
GA	4	8	253440	253447	70
GT	3	6	253495	253500	47
GT	3	6	253877	253882	376
CCT	3	9	254599	254607	716
T	11	11	255244	255254	636
TC	3	6	255344	255349	89
CAC	3	9	255386	255394	36
A	6	6	255705	255710	310
A	10	10	255714	255723	3
ACAA	4	16	255876	255891	152
C	6	6	256137	256142	245
TG	3	6	256270	256275	127
AC	3	6	256312	256317	36
TA	3	6	256452	256457	134
T	8	8	256470	256477	12
T	6	6	256627	256632	149
AT	5	10	256783	256792	150
T	11	11	256808	256818	15
TGC	3	9	257251	257259	432
A	6	6	257341	257346	81
A	13	13	257630	257642	283
AG	3	6	257782	257787	139
G	6	6	257964	257969	176
C	6	6	258007	258012	37
CTG	3	9	258079	258087	66
G	6	6	258130	258135	42
CA	4	8	258283	258290	147
G	6	6	258339	258344	48
TG	3	6	258499	258504	154
CA	3	6	258746	258751	241
GA	3	6	258779	258784	27
AC	3	6	258810	258815	25
AG	3	6	258920	258925	104	S4-AGdi-Clu-2	SSR cluster range: 258920-249396;
G	6	6	258925	258930	-1		Cluster size: 663;
AG	4	8	258936	258943	5		Clustered SSR number: 38;
AG	3	6	258957	258962	13		SSR size range: 6-8;
AG	3	6	258974	258979	11		Total SSR length: 272;
AG	3	6	258991	258996	11		Average distance: 10.6;
AG	4	8	259007	259014	10		Distance error range: -11.6~46.4;
AG	4	8	259026	259033	11		SSR type: 33 (AG)n, 5 (G)m
G	6	6	259035	259040	1
AG	3	6	259098	259103	57
AG	4	8	259114	259121	10
AG	3	6	259133	259138	11
G	8	8	259138	259145	-1
AG	4	8	259151	259158	5
AG	3	6	259170	259175	11
AG	4	8	259186	259193	10
AG	3	6	259205	259210	11
AG	4	8	259221	259228	10
AG	3	6	259240	259245	11
AG	4	8	259256	259263	10
AG	3	6	259275	259280	11
AG	4	8	259291	259298	10
AG	4	8	259310	259317	11
G	8	8	259329	259336	11
AG	4	8	259342	259349	5
AG	4	8	259362	259369	12
AG	3	6	259381	259386	11
AG	4	8	259397	259404	10
AG	4	8	259416	259423	11
G	8	8	259435	259442	11
AG	4	8	259448	259455	5
AG	4	8	259468	259475	12
AG	3	6	259487	259492	11
AG	4	8	259503	259510	10
AG	3	6	259522	259527	11
AG	4	8	259538	259545	10
AG	3	6	259559	259564	13
AG	4	8	259575	259582	10
G	6	6	259604	259609	21
G	7	7	259636	259642	26
AG	4	8	259649	259656	6
G	6	6	259677	259682	20
G	8	8	259706	259713	23
AG	4	8	259719	259726	5
AG	4	8	259760	259767	33
C	6	6	259945	259950	177
A	9	9	260372	260380	421	S4-Amono-mClu-3	SSR cluster range: 260372-261020; Cluster size: 649; Clustered SSR number: 4;
A	6	6	260558	260563	177		SSR size range: 6-25; Total SSR length: 47; Average distance: 200.7;
A	25	25	260716	260740	152		Distance error range: -48.7~72.3; SSR type: 4 (A)n
A	7	7	261014	261020	273
TG	3	6	261268	261273	247
TGG	3	9	262343	262351	1069
A	14	14	262481	262494	129
AG	3	6	262671	262676	176
GAG	3	9	262706	262714	29
A	6	6	262926	262931	211
ATAA	3	12	262940	262951	8
A	6	6	262987	262992	35
A	6	6	262995	263000	2
T	6	6	263005	263010	4
TA	3	6	263146	263151	135
T	19	19	263219	263237	67
TC	5	10	263245	263254	7
T	6	6	263390	263395	135
T	6	6	263533	263538	137
TATT	9	36	263543	263578	4
A	6	6	263622	263627	43
AT	5	10	263637	263646	9
AT	3	6	263673	263678	26
A	6	6	263884	263889	205	S4-Amono-mClu-4	SSR cluster range: 263884-264747;
A	6	6	264054	264059	164		Cluster size: 864; Clustered SSR number: 5;
A	6	6	264438	264443	378		SSR size range: 6-9; Total SSR length: 33;
A	6	6	264582	264587	138		Average distance: 207.8; Distance error range: -69.8~170.2;
A	9	9	264739	264747	151		SSR type: 5 (A)n
GAAA	3	12	264748	264759	0	S4-AGtetra-MClu-1	SSR cluster range: 264748-264906;
GAAA	3	12	264763	264774	3		Cluster size: 159;
AG	6	12	264780	264791	5		Clustered SSR number: 10;
AGAA	3	12	264799	264810	7		SSR size range: 12-20;
AAGA	5	20	264811	264830	0		Total SSR length: 140;
AGAA	3	12	264831	264842	0		Average distance: 2.1;
GAAA	3	12	264845	264856	2		Distance error range: -2.1~4.9;
AGAA	4	16	264857	264872	0		SSR type: 9 (AAAG)n, 1 (AG)m
AAAG	4	16	264873	264888	0
AGAA	4	16	264891	264906	2
AC	3	6	264916	264921	9
T	6	6	265167	265172	245
AGG	3	9	265276	265284	103
T	6	6	265345	265350	60
GT	3	6	265505	265510	154
AT	3	6	265517	265522	6
TG	4	8	265570	265577	47
T	6	6	265786	265791	208
TCCC	4	16	265810	265825	18
TC	8	16	265826	265841	0
T	7	7	265853	265859	11
CTTTT	3	15	265860	265874	0
T	6	6	266026	266031	151
CT	3	6	266178	266183	146
T	7	7	266293	266299	109	S4-Tmono-MClu-1	SSR cluster range:
T	6	6	266306	266311	6		266293-267689;
GTTT	4	16	266312	266327	0		Cluster size: 1397;
T	7	7	266325	266331	-3		Clustered SSR number: 11;
T	6	6	266481	266486	149		SSR size range: 6-23;
T	18	18	266581	266598	94		Total SSR length: 116;
AG	4	8	266951	266958	352		Average distance: 128.1;
T	13	13	267331	267343	372		Distance error range: -131.1~243.9;
T	6	6	267520	267525	176		SSR type: 9 (T)n, 1 (AG)m,
T	6	6	267527	267532	1		1 (TTTG)i
T	23	23	267667	267689	134
CT	3	6	268148	268153	458
TC	3	6	270887	270892	2733
GAG	4	12	275098	275109	4205
AG	3	6	275168	275173	58
AGG	3	9	275233	275241	59
GAG	3	9	275244	275252	2
G	6	6	275255	275260	2
GA	3	6	275441	275446	180
CT	3	6	275546	275551	99
AGG	3	9	275644	275652	92
G	8	8	275713	275720	60
CA	3	6	276055	276060	334
AC	3	6	276125	276130	64
CCT	3	9	276268	276276	137
GT	3	6	276320	276325	43
GT	3	6	276399	276404	73
CTC	3	9	276515	276523	110
TG	3	6	277173	277178	649
GGGA	3	12	278284	278295	1105
GT	3	6	278445	278450	149
GTG	3	9	278600	278608	149
A	18	18	278739	278756	130
GT	3	6	278757	278762	0
TG	3	6	278948	278953	185
AG	4	8	279001	279008	47
TTA	3	9	279481	279489	472
A	6	6	279619	279624	129	S4-Amono-mClu-5	SSR cluster range: 279619-279799; Cluster size: 181; Clustered SSR number: 3;
A	13	13	279776	279788	151		SSR size range: 6-13; Total SSR length: 26; Average distance: 77.5;
A	7	7	279793	279799	4		Distance error range: -73.5~73.5; SSR type: 3 (A)n
T	6	6	279856	279861	56
GC	4	8	279992	279999	130
AGG	3	9	280288	280296	288
G	6	6	280356	280361	59
AGG	3	9	280448	280456	86
G	6	6	280495	280500	38	S4-Gmono-MClu-1	SSR cluster range:
G	6	6	280557	280562	56		280495-281163;
G	6	6	280616	280621	53		Cluster size: 669;
G	6	6	280698	280703	76		Clustered SSR number: 11;
G	6	6	280897	280902	193		SSR size range: 6-7;
G	6	6	280959	280964	56		Total SSR length: 68;
G	6	6	281038	281043	73		Average distance: 60.1;
G	7	7	281097	281103	53		Distance error range:
G	6	6	281117	281122	13		-47.1~132.9;
G	7	7	281136	281142	13		SSR type: 11 (G)n
G	6	6	281158	281163	15
CTC	3	9	281320	281328	156
CCCT	7	28	281352	281379	23
CT	3	6	281752	281757	372
T	6	6	281768	281773	10
A	8	8	282384	282391	610
CAAAA	3	15	282392	282406	0
A	10	10	282403	282412	-4	S4-Amono-mClu-6	SSR cluster range: 282403-282733; Cluster size: 331; Clustered SSR number: 3;
A	16	16	282704	282719	291		SSR size range: 6-16; Total SSR length: 32; Average distance: 149.5;
A	6	6	282728	282733	8		Distance error range: -141.5~141.5; SSR type: 3 (A)n
TA	3	6	282736	282741	2	S4-ATdi-MClu-1	SSR cluster range: 282736-283051;
TA	6	12	282826	282837	84		Cluster size: 316;
TA	3	6	282840	282845	2		Clustered SSR number: 20;
TA	4	8	282848	282855	2		SSR size range: 6-12;
TA	3	6	282862	282867	6		Total SSR length: 140;
TA	3	6	282870	282875	2		Average distance: 9.3;
TA	3	6	282890	282895	14		Distance error range: -8.3~74.7;
TA	3	6	282905	282910	9		SSR type: 20 (AT)n
TA	3	6	282913	282918	2
TA	5	10	282935	282944	16
TA	5	10	282946	282955	1
TA	3	6	282957	282962	1
TA	3	6	282965	282970	2
AT	4	8	282982	282989	11
TA	3	6	282996	283001	6
TA	3	6	283003	283008	1
TA	4	8	283012	283019	3
TA	3	6	283027	283032	7
TA	3	6	283038	283043	5
TA	3	6	283046	283051	2
TG	3	6	283060	283065	8
TG	11	22	283068	283089	2
AC	3	6	283102	283107	12
A	13	13	283261	283273	153
T	6	6	283823	283828	549
A	6	6	283837	283842	8
CT	8	16	283864	283879	21
T	12	12	283879	283890	-1
T	6	6	283892	283897	1
CAC	3	9	284039	284047	141
A	6	6	284135	284140	87
AC	4	8	284465	284472	324	S4-ACdi-Clu-1	SSR cluster range: 284465-285765;
AC	3	6	284475	284480	2		Cluster size: 1301;
GT	3	6	284490	284495	9		Clustered SSR number: 41;
AC	3	6	284540	284545	44		SSR size range: 6-10;
CA	3	6	284553	284558	7		Total SSR length: 274;
CA	3	6	284563	284568	4		Average distance: 25.7;
CA	3	6	284585	284590	16		Distance error range: -25.7~366.3;
CA	3	6	284593	284598	2		SSR type: 37 (AC)n, 2 (AT)m, 2 (TG)i
CA	3	6	284601	284606	2
CA	3	6	284609	284614	2
CA	5	10	284639	284648	24
CA	5	10	284659	284668	10
CA	3	6	284679	284684	10
CA	3	6	285077	285082	392
CA	4	8	285089	285096	6
AC	5	10	285108	285117	11
CA	4	8	285127	285134	9
CA	3	6	285145	285150	10
CA	3	6	285161	285166	10
CA	5	10	285191	285200	24
AC	3	6	285206	285211	5
CA	3	6	285253	285258	41
AC	3	6	285282	285287	23
GT	3	6	285322	285327	34
AC	3	6	285358	285363	30
CA	3	6	285367	285372	3
TA	5	10	285375	285384	2
CA	3	6	285397	285402	12
TA	3	6	285403	285408	0
AC	3	6	285450	285455	41
CA	3	6	285459	285464	3
AC	3	6	285523	285528	58
CA	3	6	285540	285545	11
CA	3	6	285620	285625	74
AC	3	6	285645	285650	19
CA	3	6	285654	285659	3
AC	3	6	285665	285670	5
CA	3	6	285678	285683	7
CA	4	8	285712	285719	28
AC	3	6	285745	285750	25
CA	3	6	285760	285765	9
TGA	3	9	285945	285953	179
T	12	12	286070	286081	116
A	6	6	286549	286554	467
GTG	3	9	286771	286779	216
TA	3	6	287168	287173	388	S4-ATdi-Clu-1	SSR cluster range: 287168-287768;
CA	5	10	287174	287183	0		Cluster size: 601;
TA	4	8	287206	287213	22		Clustered SSR number: 40;
TA	4	8	287232	287239	18		SSR size range: 6-10;
AT	3	6	287240	287245	0		Total SSR length: 278;
AT	4	8	287270	287277	24		Average distance: 8.3;
AT	3	6	287279	287284	1		Distance error range: -8.3~26.7;
TA	3	6	287286	287291	1		SSR type: 39 (AT)n, 1 (AC)m
AT	3	6	287293	287298	1
TA	3	6	287315	287320	16
AT	4	8	287346	287353	25
TA	3	6	287356	287361	2
TA	3	6	287364	287369	2
AT	3	6	287405	287410	35
AT	3	6	287415	287420	4
TA	4	8	287424	287431	3
AT	4	8	287433	287440	1
TA	3	6	287445	287450	4
TA	4	8	287455	287462	4
AT	3	6	287465	287470	2
TA	3	6	287473	287478	2
TA	4	8	287483	287490	4
TA	3	6	287502	287507	11
TA	4	8	287512	287519	4
TA	3	6	287531	287536	11
TA	4	8	287541	287548	4
TA	3	6	287560	287565	11
TA	4	8	287570	287577	4
TA	3	6	287589	287594	11
TA	4	8	287599	287606	4
TA	3	6	287618	287623	11
TA	4	8	287628	287635	4
TA	3	6	287647	287652	11
TA	3	6	287672	287677	19
TA	3	6	287701	287706	23
TA	4	8	287711	287718	4
AT	3	6	287720	287725	1
AT	4	8	287729	287736	3
AT	5	10	287742	287751	5
AT	3	6	287763	287768	11
CT	3	6	287918	287923	149
CCT	3	9	288089	288097	165	S4-TCtri-mClu-1	SSR cluster range: 288089-288445; Cluster size: 357; Clustered SSR number: 3;
CCT	3	9	288418	288426	320		SSR size range: 9; Total SSR length: 27; Average distance: 165.0;
CTC	3	9	288437	288445	10		Distance error range: -155.0~155.0; SSR type: 3 (TCC)n
GT	3	6	288714	288719	268
AG	3	6	289069	289074	349
TATT	3	12	289089	289100	14
T	6	6	289099	289104	#REF!	S4-Tmono-mClu-1	SSR cluster range: 289099-289530; Cluster size: 432; Clustered SSR number: 3;			538
T	6	6	289255	289260	150		SSR size range: 6-14; Total SSR length: 26; Average distance: 203.0;
T	14	14	289517	289530	256		Distance error range: -53.0~53.0; SSR type: 3 (T)n
CATT	3	12	289958	289969	427
CT	3	6	289990	289995	20
CAC	3	9	290106	290114	110
A	16	16	290430	290445	315
C	6	6	290594	290599	148
T	10	10	291140	291149	540
T	11	11	291152	291162	2
C	6	6	291486	291491	323
AC	3	6	291500	291505	8
TC	3	6	291681	291686	175
G	6	6	291806	291811	119
TG	3	6	291873	291878	61
G	6	6	292384	292389	505
A	6	6	292458	292463	68
A	6	6	292465	292470	1
AT	3	6	292484	292489	13
ATTT	4	16	292615	292630	125
CT	3	6	292997	293002	366
CA	3	6	293250	293255	247
G	6	6	293638	293643	382
GA	3	6	293757	293762	113
GT	3	6	293786	293791	23
TC	3	6	293906	293911	114
T	8	8	293980	293987	68
A	6	6	294327	294332	339
A	16	16	294482	294497	149
CAAAA	3	15	294630	294644	132
GC	3	6	294673	294678	28
TG	3	6	295036	295041	357
A	13	13	295172	295184	130
T	6	6	295191	295196	6
A	6	6	295224	295229	27
GAGG	4	16	295301	295316	71
TC	3	6	295381	295386	64
T	6	6	295467	295472	80
CA	3	6	295492	295497	19
T	14	14	295528	295541	30	S4-Tmono-mClu-2	SSR cluster range: 295528-295838; Cluster size: 311; Clustered SSR number: 3;			577
T	9	9	295692	295700	150		SSR size range: 7-14; Total SSR length: 30; Average distance: 140.5;
T	7	7	295832	295838	131		Distance error range: -9.5~9.5; SSR type: 3 (T)n
TG	3	6	295842	295847	3
T	6	6	295852	295857	4
T	7	7	296112	296118	254
TTTGT	3	15	296120	296134	1
GA	3	6	296447	296452	312
CT	3	6	296666	296671	213
GT	3	6	299617	299622	2945
A	9	9	299762	299770	139
A	21	21	300053	300073	282
TC	3	6	300081	300086	7
AT	4	8	300364	300371	277
GT	4	8	300372	300379	0
AT	3	6	300380	300385	0
GT	3	6	300386	300391	0
TG	3	6	300401	300406	9
TA	3	6	300407	300412	0
TA	3	6	300417	300422	4
GT	3	6	300426	300431	3
AT	3	6	300432	300437	0
TG	8	16	300463	300478	#REF!	S4-TGdi-mClu-1	SSR cluster range: 300463-300496; Cluster size: 34; Clustered SSR number: 3;		599
TG	3	6	300483	300488	4		SSR size range: 6-16; Total SSR length: 28; Average distance: 3.0;
TG	3	6	300491	300496	2		Distance error range: -1.0~1.0; SSR type: 3 (TG)n
TA	3	6	300497	300502	0
TG	3	6	300509	300514	6	S4-TGdi-mClu-2	SSR cluster range: 300509-300644; Cluster size: 136; Clustered SSR number: 3;		603
TG	3	6	300601	300606	86		SSR size range: 6; Total SSR length: 18; Average distance: 59.0;
TG	3	6	300639	300644	32		Distance error range: -27.0~27.0; SSR type: 3 (TG)n
TA	3	6	300653	300658	8
AT	3	6	300670	300675	11
GT	3	6	300682	300687	6
TA	6	12	300693	300704	5
TA	5	10	300709	300718	4
T	6	6	300719	300724	0
AT	3	6	300875	300880	150
AC	3	6	301156	301161	275
T	7	7	301318	301324	156
T	8	8	301448	301455	123
GT	3	6	301490	301495	34
TAG	4	12	301616	301627	120
C	6	6	301988	301993	360
TC	3	6	302172	302177	178
CT	3	6	302213	302218	35
C	10	10	302271	302280	52
T	8	8	302395	302402	114
T	7	7	302404	302410	1
TG	3	6	302745	302750	334
GA	3	6	302994	302999	243
A	6	6	303565	303570	565
AT	3	6	303591	303596	20
AT	3	6	303606	303611	9
A	6	6	303629	303634	17
TGG	3	9	303646	303654	11
A	16	16	303787	303802	132
A	6	6	303939	303944	136
TC	4	8	304183	304190	238
GTTT	3	12	304231	304242	40
T	6	6	304393	304398	150
TG	3	6	304841	304846	442
TGA	3	9	305118	305126	271
T	15	15	305325	305339	198	S4-Tmono-mClu-3	SSR cluster range: 305325-305797; Cluster size: 473; Clustered SSR number: 5;			638
T	6	6	305489	305494	149		SSR size range: 6-15; Total SSR length: 44; Average distance: 107.3;
T	6	6	305626	305631	131		Distance error range: -106.3~41.7; SSR type: 5 (T)n
T	11	11	305633	305643	1
T	6	6	305792	305797	148
CA	3	6	306484	306489	686
TG	3	6	308005	308010	1515
AT	3	6	308145	308150	134
ACC	3	9	308160	308168	9
T	7	7	308266	308272	97
A	8	8	308282	308289	9
A	9	9	308333	308341	43
GT	3	6	308349	308354	7
TTTG	3	12	308395	308406	40
AG	3	6	308495	308500	88
A	8	8	308700	308707	199
T	21	21	308733	308753	25
CA	3	6	308773	308778	19
CT	3	6	308854	308859	75
T	6	6	308903	308908	43
A	6	6	309150	309155	241
C	6	6	309771	309776	615
C	6	6	310110	310115	333
GAG	3	9	310297	310305	181
C	6	6	310450	310455	144
GTT	3	9	311165	311173	709
TG	4	8	311219	311226	45
TG	4	8	311344	311351	117
G	6	6	311725	311730	373
GTG	3	9	311956	311964	225	S4-TGtri-mClu-1	SSR cluster range: 311956-312414; Cluster size: 459; Clustered SSR number: 5;
GGT	3	9	312115	312123	150		SSR size range: 9; Total SSR length: 45; Average distance: 103.5;
GGT	3	9	312212	312220	88		Distance error range: -15.5~46.5; SSR type: 5 (TGG)n
GGT	3	9	312309	312317	88
GGT	3	9	312406	312414	88
CA	3	6	312548	312553	133
TC	4	8	312883	312890	329
GAG	3	9	313690	313698	799
CA	3	6	314362	314367	663
GA	4	8	314448	314455	80
T	15	15	314477	314491	21
T	7	7	314640	314646	148
GA	3	6	315030	315035	383
GT	3	6	315466	315471	430
GT	4	8	315480	315487	8
AC	3	6	315544	315549	56	S4-ACdi-Clu-2	SSR cluster range: 315544-316364;
AC	16	32	315554	315585	4		Cluster size: 821;
AC	3	6	315617	315622	31		Clustered SSR number: 26;
AC	3	6	315629	315634	6		SSR size range: 6-32;
AC	4	8	315639	315646	4		Total SSR length: 304;
AC	10	20	315686	315705	39		Average distance: 24.7;
AC	5	10	315731	315740	25		Distance error range: -22.7~18.3;
AC	4	8	315757	315764	16		SSR type: 26 (AC)n
AC	3	6	315804	315809	39
AC	9	18	315814	315831	4
AC	9	18	315875	315892	43
AC	5	10	315918	315927	25
AC	4	8	315944	315951	16
AC	3	6	315991	315996	39
AC	9	18	316001	316018	4
AC	5	10	316044	316053	25
AC	4	8	316070	316077	16
AC	3	6	316117	316122	39
AC	10	20	316127	316146	4
AC	5	10	316172	316181	25
AC	4	8	316198	316205	16
AC	3	6	316245	316250	39
AC	5	10	316255	316264	4
AC	5	10	316267	316276	2
AC	6	12	316302	316313	25
AC	12	24	316341	316364	27
AGG	3	9	316583	316591	218
TC	3	6	316697	316702	105
GA	3	6	317076	317081	373
CCT	3	9	317123	317131	41
C	6	6	317198	317203	66
AG	3	6	317372	317377	168
GC	3	6	317389	317394	11
G	6	6	317556	317561	161
G	6	6	317563	317568	1
AC	3	6	317621	317626	52
ACCCC	7	35	317696	317730	69
AC	3	6	318491	318496	760
CTC	3	9	318539	318547	42
CTC	3	9	318572	318580	24
GC	5	10	318682	318691	101
CGG	7	21	319240	319260	548
G	6	6	319994	319999	733
C	6	6	320431	320436	431	S4-Cmono-mClu-1	SSR cluster range: 311956-312414; Cluster size: 753; Clustered SSR number: 3;
C	6	6	320635	320640	198		SSR size range: 6-7; Total SSR length: 19; Average distance: 367.0;
C	7	7	321177	321183	536		Distance error range: -169.0~169.0; SSR type: 3 (C)n
A	10	10	321184	321193	0	S4-mix(Amono-TGtri)-MClu-1	SSR cluster range: 321184-322512;
TGG	3	9	321207	321215	13		Cluster size: 1329;
A	19	19	321318	321336	102		Clustered SSR number: 19;
GTG	3	9	321358	321366	21		SSR size range: 9-25;
A	18	18	321470	321487	103		Total SSR length: 261;
GTG	3	9	321500	321508	12		Average distance: 59.3;
A	16	16	321612	321627	103		Distance error range: -47.3~43.7;
GTG	3	9	321640	321648	12		SSR type: 9 (TGG)n, 10 (A)m
A	16	16	321752	321767	103
GTG	3	9	321780	321788	12
A	21	21	321892	321912	103
GTG	3	9	321933	321941	20
A	22	22	322045	322066	103
GTG	3	9	322087	322095	20
A	18	18	322199	322216	103
GTG	3	9	322229	322237	12
A	25	25	322341	322365	103
GTG	3	9	322386	322394	20
A	15	15	322498	322512	103
GAAA	4	16	322513	322528	0
GTG	3	9	322541	322549	12
CA	3	6	322857	322862	307
A	10	10	323145	323154	282
GT	3	6	323176	323181	21
GA	3	6	323382	323387	200
GT	6	12	323451	323462	63
GA	3	6	323505	323510	42
GT	22	44	323548	323591	37	S4-TGdi-mClu-3	SSR cluster range: 323548-324043; Cluster size: 496; Clustered SSR number: 5;		755
TG	21	42	323681	323722	89		SSR size range: 8-44; Total SSR length: 142; Average distance: 88.5;
GT	12	24	323811	323834	88		Distance error range: -0.5~0.5; SSR type: 5 (TG)n
TG	12	24	323924	323947	89
GT	4	8	324036	324043	88
G	6	6	324201	324206	157
T	9	9	324494	324502	287
T	14	14	324509	324522	6
AC	3	6	324917	324922	394
G	6	6	325028	325033	105
A	6	6	325259	325264	225	S4-Amono-mClu-7	SSR cluster range: 325259-325771;
A	13	13	325414	325426	149		Cluster size: 513; Clustered SSR number: 5;
A	15	15	325462	325476	35		SSR size range: 6-16; Total SSR length: 56;
A	6	6	325601	325606	124		Average distance: 114.3; Distance error range: -79.3~34.7;
A	16	16	325756	325771	149		SSR type: 5 (A)n
GA	3	6	325925	325930	153
T	7	7	325970	325976	39
TCGC	3	12	325988	325999	11
CAC	3	9	326107	326115	107
TTTGTT	3	18	326292	326309	176
T	9	9	326314	326322	4
T	6	6	326642	326647	319
GTTTT	4	20	326648	326667	0
T	7	7	326664	326670	-4
GT	3	6	326864	326869	193
T	8	8	327025	327032	155
T	9	9	327463	327471	430
C	6	6	327695	327700	223
CT	3	6	328044	328049	343
C	7	7	328204	328210	154	S4-Cmono-Clu-1	SSR cluster range: 328204-328915;
CT	3	6	328225	328230	14		Cluster size: 712;
C	7	7	328236	328242	5		Clustered SSR number: 46;
C	7	7	328256	328262	13		SSR size range: 6-7;
C	6	6	328276	328281	13		Total SSR length: 285;
C	6	6	328315	328320	33		Average distance: 9.5;
CT	3	6	328324	328329	3		Distance error range: -9.5~23.5;
C	6	6	328336	328341	6		SSR type: 35 (C)n, 11 (CT)m
CT	3	6	328345	328350	3
C	6	6	328357	328362	6
C	7	7	328376	328382	13
C	6	6	328385	328390	2
C	6	6	328405	328410	14
C	6	6	328425	328430	14
C	6	6	328445	328450	14
CT	3	6	328454	328459	3
C	6	6	328466	328471	6
CT	3	6	328475	328480	3
C	6	6	328487	328492	6
CT	3	6	328496	328501	3
C	6	6	328508	328513	6
CT	3	6	328517	328522	3
C	6	6	328529	328534	6
C	7	7	328548	328554	13
C	6	6	328557	328562	2
C	6	6	328577	328582	14
C	6	6	328597	328602	14
C	6	6	328617	328622	14
CT	3	6	328626	328631	3
C	6	6	328638	328643	6
CT	3	6	328647	328652	3
C	6	6	328659	328664	6
C	7	7	328678	328684	13
C	6	6	328687	328692	2
C	7	7	328706	328712	13
C	6	6	328739	328744	26
C	6	6	328751	328756	6
C	6	6	328771	328776	14
C	6	6	328783	328788	6
C	7	7	328818	328824	29
C	6	6	328831	328836	6
C	6	6	328863	328868	26
CT	3	6	328877	328882	8
C	6	6	328883	328888	0
CT	3	6	328897	328902	8
C	7	7	328909	328915	6
TC	3	6	328916	328921	0
CTC	4	12	328931	328942	9
C	6	6	328952	328957	9
CT	3	6	328973	328978	15
C	6	6	328984	328989	5
CT	3	6	328993	328998	3
C	6	6	329004	329009	5
CT	3	6	329013	329018	#REF!	S4-TCdi-mClu-1	SSR cluster range: 329013-329060; Cluster size: 48; Clustered SSR number: 3;
CT	3	6	329034	329039	15		SSR size range: 6; Total SSR length: 18; Average distance: 15.0;
CT	3	6	329055	329060	15		Distance error range: 0.0; SSR type: 3 (TC)n
C	6	6	329067	329072	6
CT	3	6	329075	329080	2
C	6	6	329087	329092	6
CT	3	6	329095	329100	2
C	6	6	329107	329112	6	S4-Cmono-mClu-2	SSR cluster range: 329107-329148; Cluster size: 42; Clustered SSR number: 3;
C	6	6	329125	329130	12		SSR size range: 6; Total SSR length: 18; Average distance: 12.0;
C	6	6	329143	329148	12		Distance error range: 0.0; SSR type: 3 (C)n
CT	3	6	329152	329157	3
C	6	6	329164	329169	6	S4-Cmono-MClu-1	SSR cluster range: 329164-329382;
C	6	6	329179	329184	9		Cluster size: 219;
C	7	7	329200	329206	15		Clustered SSR number: 11;
C	7	7	329222	329228	15		SSR size range: 6-7;
C	7	7	329244	329250	15		Total SSR length: 75;
C	7	7	329266	329272	15		Average distance: 14.4;
C	7	7	329288	329294	15		Distance error range: -5.4~0.6;
C	7	7	329310	329316	15		SSR type: 11 (C)n
C	7	7	329332	329338	15
C	7	7	329354	329360	15
C	7	7	329376	329382	15
TC	3	6	329402	329407	19
GT	3	6	329582	329587	174
ATTT	3	12	329897	329908	309
T	6	6	329906	329911	-3
T	6	6	330061	330066	149
A	7	7	330211	330217	144
GTG	3	9	330361	330369	143
TG	3	6	330585	330590	215
TG	3	6	330775	330780	184
GA	3	6	330790	330795	9
G	6	6	330830	330835	34
C	7	7	330879	330885	43	S4-Cmono-mClu-3	SSR cluster range: 330879-331028; Cluster size: 150; Clustered SSR number: 4;
C	7	7	330899	330905	13		SSR size range: 6-7; Total SSR length: 26; Average distance: 41.3;
C	6	6	331002	331007	96		Distance error range: -28.3~54.7; SSR type: 4 (C)n
C	6	6	331023	331028	15
TG	3	6	331502	331507	473
TC	3	6	331802	331807	294
C	6	6	331866	331871	58	S4-Cmono-mClu-4	SSR cluster range: 331866-332142; Cluster size: 277; Clustered SSR number: 3;
C	6	6	332063	332068	191		SSR size range: 6-7; Total SSR length: 19; Average distance: 129.0;
C	7	7	332136	332142	67		Distance error range: -62.0~62.0; SSR type: 3 (C)n
TGC	3	9	332348	332356	205
C	7	7	332722	332728	365
G	7	7	332954	332960	225
GT	6	12	333034	333045	73
G	6	6	333047	333052	1
TC	3	6	333337	333342	284
GT	3	6	333502	333507	159
C	6	6	333657	333662	149
AG	3	6	333811	333816	148
CA	3	6	333992	333997	175
CG	3	6	334158	334163	160
GCG	3	9	334343	334351	179
AC	3	6	334770	334775	418
GC	3	6	334791	334796	15
CA	3	6	334852	334857	55
CG	3	6	334973	334978	115
CA	3	6	335044	335049	65	S4-ACdi-mClu-1	SSR cluster range: 335044-335747; Cluster size: 704; Clustered SSR number: 3;
AC	3	6	335436	335441	386		SSR size range: 6-8; Total SSR length: 20; Average distance: 342.0;
CA	4	8	335740	335747	298		Distance error range: -44.0~44.0; SSR type: 3 (AC)n
GA	3	6	335767	335772	19
AC	3	6	335859	335864	86
A	7	7	336003	336009	138
A	6	6	336013	336018	3
GTG	3	9	336029	336037	10
G	6	6	336061	336066	23
A	7	7	336169	336175	102
AC	3	6	336305	336310	129
CA	3	6	336461	336466	150
AG	3	6	336575	336580	#REF!	S4-AGdi-mClu-1	SSR cluster range: 336575-336852; Cluster size: 278; Clustered SSR number: 3;
GA	3	6	336595	336600	14		SSR size range: 6; Total SSR length: 18; Average distance: 130.0;
GA	3	6	336847	336852	246		Distance error range: -116.0~116.0; SSR type: 3 (AG)n
T	11	11	337087	337097	234
T	10	10	337248	337257	150
CAC	3	9	337563	337571	305
AC	3	6	337583	337588	11
CA	4	8	337633	337640	44
CTC	3	9	338034	338042	393
CA	4	8	338513	338520	470
C	6	6	338575	338580	54
GC	3	6	338964	338969	383
G	8	8	339273	339280	303	S4-Gmono-Clu-1	SSR cluster range: 339273-340331;
G	6	6	339442	339447	161		Cluster size: 1059;
G	9	9	339470	339478	22		Clustered SSR number: 34;
G	7	7	339495	339501	16		SSR size range: 6-14;
G	8	8	339518	339525	16		Total SSR length: 275;
G	9	9	339542	339550	16		Average distance: 23.8;
G	8	8	339567	339574	16		Distance error range: -18.8~137.2;
G	8	8	339591	339598	16		SSR type: 34 (G)n
G	7	7	339616	339622	17
G	7	7	339639	339645	16
G	9	9	339662	339670	16
G	9	9	339687	339695	16
G	10	10	339712	339721	16
G	8	8	339738	339745	16
G	8	8	339762	339769	16
G	8	8	339786	339793	16
G	9	9	339834	339842	40
G	9	9	339859	339867	16
G	9	9	339884	339892	16
G	8	8	339909	339916	16
G	7	7	339933	339939	16
G	7	7	339956	339962	16
G	7	7	339979	339985	16
G	8	8	340002	340009	16
G	8	8	340026	340033	16
G	8	8	340050	340057	16
G	7	7	340074	340080	16
G	8	8	340097	340104	16
G	8	8	340121	340128	16
G	7	7	340134	340140	5
G	8	8	340148	340155	7
G	8	8	340172	340179	16
G	14	14	340201	340214	21
G	6	6	340326	340331	111
C	6	6	340450	340455	118	S4-Cmono-mClu-5	SSR cluster range: 340450-340557; Cluster size: 108; Clustered SSR number: 4;
C	6	6	340484	340489	28		SSR size range: 6; Total SSR length: 24; Average distance: 28.0;
C	6	6	340518	340523	28		Distance error range: 0.0; SSR type: 4 (C)n
C	6	6	340552	340557	28
GC	3	6	341101	341106	543
T	7	7	341317	341323	210
GA	3	6	341417	341422	93
C	6	6	341490	341495	67
C	6	6	341515	341520	19
CCT	3	9	341528	341536	7
C	9	9	341710	341718	173	S4-Cmono-mClu-6	SSR cluster range: 341710-341995; Cluster size: 286; Clustered SSR number: 3;
C	6	6	341748	341753	29		SSR size range: 6-9; Total SSR length: 21; Average distance: 132.5;
C	6	6	341990	341995	236		Distance error range: -103.5~103.5; SSR type: 3 (C)n
GA	5	10	342227	342236	231
G	7	7	343777	343783	1540
C	6	6	344457	344462	673
CA	4	8	344870	344877	407
T	6	6	344919	344924	41
GA	3	6	345459	345464	534
CG	3	6	345482	345487	17
GCCC	3	12	345488	345499	0
CCT	3	9	345648	345656	148
G	7	7	345785	345791	128	S4-Gmono-mClu-1	SSR cluster range: 345785-345847; Cluster size: 63; Clustered SSR number: 3;
G	6	6	345809	345814	17		SSR size range: 6-7; Total SSR length: 19; Average distance: 22.0;
G	6	6	345842	345847	27		Distance error range: -5.0~5.0; SSR type: 3 (G)n
GGTGGG	4	24	346042	346065	194
G	6	6	346091	346096	25
AGGGA	3	15	346100	346114	3
GC	3	6	346344	346349	229
C	6	6	346526	346531	176
CGT	3	9	347311	347319	779
G	6	6	347372	347377	52
GT	3	6	347412	347417	34
CA	3	6	347447	347452	29
AG	3	6	347701	347706	248
TG	3	6	348080	348085	373
CTGG	3	12	348288	348299	202
G	6	6	348344	348349	44
AG	4	8	348558	348565	208
A	7	7	348576	348582	10
A	6	6	348712	348717	129
CA	3	6	348851	348856	133	S4-ACdi-mClu-2	SSR cluster range: 348851-349000; Cluster size: 150; Clustered SSR number: 3;
CA	3	6	348987	348992	130		SSR size range: 6; Total SSR length: 18; Average distance: 66.0;
AC	3	6	348995	349000	2		Distance error range: -64.0~64.0; SSR type: 3 (AC)n
TAA	4	12	349041	349052	40
AG	3	6	349220	349225	167
ACG	3	9	349549	349557	323
AC	3	6	349594	349599	36
CA	4	8	349792	349799	192
AG	3	6	350163	350168	363
CA	3	6	350228	350233	59
CG	3	6	350669	350674	435
G	7	7	351012	351018	337
GC	3	6	351042	351047	23
G	6	6	351369	351374	321
TG	3	6	351376	351381	1
AC	3	6	351416	351421	34
GT	3	6	351515	351520	93	S4-TGdi-mClu-4	SSR cluster range: 351515-351760; Cluster size: 246; Clustered SSR number: 4;		1010
GT	3	6	351595	351600	74		SSR size range: 6; Total SSR length: 24; Average distance: 74.0;
GT	3	6	351675	351680	74		Distance error range: 0.0; SSR type: 4 (TG)n
GT	3	6	351755	351760	74
GC	3	6	351843	351848	82
T	7	7	351865	351871	16
CA	3	6	352046	352051	174
C	6	6	352054	352059	2
AC	3	6	352260	352265	200
CA	3	6	352509	352514	243
TG	3	6	352523	352528	8
TG	3	6	352550	352555	21
G	6	6	352997	353002	441
TC	3	6	353204	353209	201
A	10	10	353375	353384	165
C	6	6	353590	353595	205
TG	3	6	353718	353723	122
A	6	6	354689	354694	965	S4-Amono-mClu-8	SSR cluster range: 354689-355247; Cluster size: 559; Clustered SSR number: 4;
A	6	6	354696	354701	1		SSR size range: 6-8; Total SSR length: 27; Average distance: 177.3;
A	8	8	354851	354858	149		Distance error range: -176.3~204.7; SSR type: 4 (A)n
A	7	7	355241	355247	382
CA	3	6	355608	355613	360
TG	3	6	355694	355699	80
A	8	8	355714	355721	14
A	7	7	356015	356021	293
T	6	6	356208	356213	186	S4-Tmono-mClu-4	SSR cluster range: 356208-356228; Cluster size: 21; Clustered SSR number: 3;			1035
T	6	6	356215	356220	1		SSR size range: 6-7; Total SSR length: 19; Average distance: 1.0;
T	7	7	356222	356228	1		Distance error range: 0.0; SSR type: 3 (T)n
AC	3	6	356641	356646	412
GA	3	6	356711	356716	64
CA	5	10	356722	356731	5	S4-ACdi-mClu-3	SSR cluster range: 356722-356989; Cluster size: 268; Clustered SSR number: 5;
CA	3	6	356855	356860	123		SSR size range: 6-10; Total SSR length: 38; Average distance: 57.5;
CA	3	6	356892	356897	31		Distance error range: -26.5~65.5; SSR type: 5 (AC)n
CA	3	6	356930	356935	32
AC	5	10	356980	356989	44
AG	3	6	357128	357133	138
GT	3	6	357279	357284	145
GT	3	6	357335	357340	50
A	6	6	357369	357374	28	S4-Amono-mClu-9	SSR cluster range: 357369-2357422; Cluster size: 54; Clustered SSR number: 3;
A	8	8	357389	357396	14		SSR size range: 6-8; Total SSR length: 20; Average distance: 17.0;
A	6	6	357417	357422	20		Distance error range: -3.0~3.0; SSR type: 3 (A)n
GA	3	6	357442	357447	19
GT	3	6	357505	357510	57
A	6	6	357650	357655	139
A	6	6	357663	357668	7
GT	3	6	357749	357754	80
CA	3	6	357895	357900	140
CA	3	6	357928	357933	27
G	6	6	357968	357973	34
C	6	6	357975	357980	1
CA	3	6	358292	358297	311
TC	3	6	358464	358469	166
G	7	7	358791	358797	321	S4-Gmono-mClu-2	SSR cluster range: 358791-358831; Cluster size: 41; Clustered SSR number: 3;
G	6	6	358808	358813	10		SSR size range: 6-7; Total SSR length: 19 Average distance: 11.0;
G	6	6	358826	358831	12		Distance error range: -1.0~1.0; SSR type: 3 (G)n
GC	3	6	359133	359138	301
CA	3	6	359187	359192	48
GA	3	6	359430	359435	237
A	6	6	360135	360140	699	S4-Amono-mClu-10	SSR cluster range: 360135-360553; Cluster size: 419; Clustered SSR number: 3;
A	7	7	360237	360243	96		SSR size range: 6-7; Total SSR length: 19; Average distance: 200.0;
A	6	6	360548	360553	304		Distance error range: -104.0~104.0; SSR type: 3 (A)n
G	6	6	360610	360615	56
GA	3	6	361092	361097	476
CA	3	6	361193	361198	95
AC	3	6	361657	361662	458
CT	3	6	361668	361673	5
AC	3	6	361717	361722	43	S4-ACdi-mClu-4	SSR cluster range: 361717-362107; Cluster size: 391; Clustered SSR number: 3;
CA	3	6	361742	361747	19		SSR size range: 6; Total SSR length: 18; Average distance: 186.5;
CA	3	6	362102	362107	354		Distance error range: -167.5~167.5; SSR type: 3 (AC)n
TCC	3	9	362368	362376	260	S4-TCtri-mClu-2	SSR cluster range: 362368-362602; Cluster size: 235; Clustered SSR number: 3;
TCC	5	15	362443	362457	66		SSR size range: 9-15; Total SSR length: 39; Average distance: 98.0;
TCC	5	15	362588	362602	130		Distance error range: -32.0~32.0; SSR type: 3 (TCC)n
CA	3	6	362765	362770	162
TC	3	6	363358	363363	587
TC	3	6	363748	363753	384
CA	3	6	363810	363815	56
TC	3	6	364110	364115	294
GC	3	6	364225	364230	109
G	6	6	364291	364296	60
A	14	14	364507	364520	210	S4-Amono-mClu-11	SSR cluster range: 364507-364568; Cluster size: 62; Clustered SSR number: 4;
A	13	13	364522	364534	1		SSR size range: 6-14; Total SSR length: 41; Average distance: 7.0;
A	6	6	364543	364548	8		Distance error range: -6.0~5.0; SSR type: 4 (A)n
A	8	8	364561	364568	12
A	12	12	367028	367039	2459	S4-Amono-mClu-12	SSR cluster range: 367028-367315; Cluster size: 288; Clustered SSR number: 3;
A	6	6	367267	367272	227		SSR size range: 6-12; Total SSR length: 29; Average distance: 129.5;
A	11	11	367305	367315	32		Distance error range: -97.5~97.5; SSR type: 3 (A)n
T	10	10	367430	367439	114
GA	3	6	367619	367624	179
AT	3	6	367814	367819	189
T	9	9	367847	367855	27
G	6	6	368189	368194	333	S4-Gmono-MClu-2	SSR cluster range: 368189-368898;
G	6	6	368226	368231	31		Cluster size: 710;
G	6	6	368300	368305	68		Clustered SSR number: 13;
G	6	6	368374	368379	68		SSR size range: 6-7;
G	7	7	368448	368454	68		Total SSR length: 79;
G	6	6	368486	368491	31		Average distance: 52.6;
G	6	6	368523	368528	31		Distance error range: -21.6~15.4;
G	6	6	368560	368565	31		SSR type: 13 (G)n
G	6	6	368634	368639	68
G	6	6	368708	368713	68
G	6	6	368745	368750	31
G	6	6	368819	368824	68
G	6	6	368893	368898	68
GA	3	6	368934	368939	35
CA	3	6	369036	369041	96
AC	4	8	369051	369058	9
GAA	3	9	369214	369222	155
G	6	6	369919	369924	696
CT	3	6	370202	370207	277
GA	3	6	370348	370353	140
TG	3	6	370587	370592	233
C	6	6	370626	370631	33
TG	3	6	370961	370966	329	S4-TGdi-mClu-5	SSR cluster range: 370961-371011; Cluster size: 51; Clustered SSR number: 3;		1122
TG	3	6	370992	370997	25		SSR size range: 6; Total SSR length: 18; Average distance: 16.5;
GT	3	6	371006	371011	8		Distance error range: -8.5~8.5; SSR type: 3 (TG)n
C	6	6	371387	371392	375
GAG	4	12	371443	371454	50
GT	3	6	371725	371730	270
C	6	6	372022	372027	291
A	6	6	372309	372314	281
AG	3	6	372910	372915	595
AAAT	3	12	372926	372937	10
ATAA	3	12	372938	372949	0
GC	3	6	373229	373234	279	S4-CGdi-mClu-1	SSR cluster range: 373229-373670; Cluster size: 442; Clustered SSR number: 3;
GC	3	6	373517	373522	282		SSR size range: 6; Total SSR length: 18; Average distance: 212.0;
GC	3	6	373665	373670	142		Distance error range: -70.0~70.0; SSR type: 3 (CG)n
CGGGC	3	15	373682	373696	11
GC	3	6	373761	373766	64
CG	3	6	373810	373815	43
TC	3	6	373967	373972	151
GC	3	6	374061	374066	88
AG	3	6	374165	374170	98
C	8	8	374225	374232	54
GC	3	6	374371	374376	138
TG	3	6	374890	374895	513
C	6	6	375057	375062	161
AC	3	6	375656	375661	593	S4-ACdi-mClu-5	SSR cluster range: 375656-375857; Cluster size: 202; Clustered SSR number: 3;
AC	3	6	375821	375826	159		SSR size range: 6-8; Total SSR length: 20; Average distance: 91.0;
AC	4	8	375850	375857	23		Distance error range: -68.0~68.0; SSR type: 3 (AC)n
A	16	16	376199	376214	341
CA	3	6	376249	376254	34
C	6	6	376316	376321	61
C	6	6	378151	378156	1829
TC	3	6	378666	378671	509
GGGA	3	12	378684	378695	12
TG	5	10	379030	379039	334	S4-TGdi-Clu-1	SSR cluster range: 379030-379492;
TG	3	6	379048	379053	8		Cluster size: 463;
TG	3	6	379056	379061	2		Clustered SSR number: 26;
TG	5	10	379070	379079	8		SSR size range: 6-14;
GT	5	10	379091	379100	11		Total SSR length: 188;
TG	4	8	379108	379115	7		Average distance: 11.0;
TG	3	6	379120	379125	4		Distance error range: -9.0~17.0;
TG	4	8	379136	379143	10		SSR type: 26 (TG)n
TG	3	6	379154	379159	10
TG	3	6	379168	379173	8
TG	3	6	379188	379193	14
GT	3	6	379199	379204	5
TG	3	6	379224	379229	19
TG	7	14	379240	379253	10
TG	3	6	379280	379285	26
TG	3	6	379294	379299	8
TG	3	6	379314	379319	14
GT	3	6	379325	379330	5
TG	3	6	379349	379354	18
TG	3	6	379365	379370	10
TG	3	6	379393	379398	22
TG	3	6	379409	379414	10
TG	5	10	379443	379452	28
TG	3	6	379461	379466	8
TG	3	6	379469	379474	2
TG	5	10	379483	379492	8
ATA	3	9	379949	379957	456
G	6	6	380003	380008	45
A	6	6	380193	380198	184
A	6	6	380214	380219	15
CA	3	6	380295	380300	75
AC	3	6	380388	380393	87
A	25	25	380787	380811	393
C	6	6	380878	380883	66
T	14	14	380939	380952	55
TC	3	6	381311	381316	358
TG	3	6	381436	381441	119
T	23	23	381594	381616	152	S4-Tmono-mClu-5	SSR cluster range: 381594-382212; Cluster size: 619; Clustered SSR number: 4;			1192
T	6	6	381908	381913	291		SSR size range: 6-23; Total SSR length: 54; Average distance: 188.3;
T	9	9	382187	382195	273		Distance error range: -187.3~102.7; SSR type: 4 (T)n
T	16	16	382197	382212	1
CAC	3	9	382346	382354	133
GA	3	6	382597	382602	242
AT	3	6	382678	382683	75
CA	3	6	382809	382814	125
AG	3	6	383270	383275	455
A	7	7	383682	383688	406	S4-Amono-mClu-13	SSR cluster range: 383682-383884; Cluster size: 203; Clustered SSR number: 4;
A	30	30	383838	383867	149		SSR size range: 7-30; Total SSR length: 51; Average distance: 50.7;
A	7	7	383870	383876	2		Distance error range: -49.7~98.3; SSR type: 4 (A)n
A	7	7	383878	383884	1
AC	3	6	383922	383927	37
CA	3	6	384061	384066	133
CT	11	22	384262	384283	195
AT	7	14	384284	384297	0
T	15	15	384300	384314	2
GTG	3	9	384846	384854	531
A	24	24	384983	385006	128
AT	3	6	385241	385246	234
T	26	26	385321	385346	74
ATAA	5	20	385625	385644	278
A	6	6	385791	385796	146
ATAAA	3	15	386104	386118	307
TG	3	6	386146	386151	27
TG	4	8	386213	386220	61
G	8	8	386223	386230	2
G	6	6	386493	386498	262
CGCCC	3	15	386728	386742	229
GC	3	6	386915	386920	172
CGC	3	9	386998	387006	77
CG	3	6	387013	387018	6
GT	3	6	387340	387345	321
GC	3	6	387419	387424	73
GC	3	6	387461	387466	36
CA	3	6	387740	387745	273
T	6	6	387786	387791	40
AG	3	6	387828	387833	36
A	14	14	388200	388213	366
T	7	7	388220	388226	6
T	10	10	388234	388243	7
TG	6	12	388980	388991	736
AT	3	6	389020	389025	28
GA	3	6	389503	389508	477
A	6	6	390513	390518	1004
GA	3	6	390681	390686	162
TG	3	6	390722	390727	35
ACAA	3	12	391011	391022	283
AACA	3	12	391023	391034	0
A	9	9	391034	391042	-1
A	6	6	391044	391049	1
AATA	3	12	391327	391338	277
A	7	7	391737	391743	398
CA	3	6	391907	391912	163
CT	3	6	391999	392004	86
TC	3	6	392013	392018	8
TG	3	6	392773	392778	754
TC	3	6	392879	392884	100
T	13	13	392887	392899	2
ATA	3	9	393200	393208	300
TC	4	8	393324	393331	115	S4-TCdi-mClu-2	SSR cluster range: 393324-393397; Cluster size: 74; Clustered SSR number: 7;
CT	4	8	393339	393346	7		SSR size range: 6-8; Total SSR length: 50; Average distance: 4.0;
TC	3	6	393348	393353	1		Distance error range: -3.0~3.0; SSR type: 7 (TC)n
CT	4	8	393361	393368	7
TC	3	6	393370	393375	1
CT	4	8	393383	393390	7
TC	3	6	393392	393397	1
T	7	7	393551	393557	153	S4-Tmono-mClu-6	SSR cluster range: 393551-393795; Cluster size: 245; Clustered SSR number: 3;			1260
T	7	7	393559	393565	1		SSR size range: 7-16; Total SSR length: 30; Average distance: 107.5
T	16	16	393780	393795	214		Distance error range: -106.5~106.5; SSR type: 3 (T)n
CAC	3	9	393924	393932	128
T	6	6	393943	393948	10	S4-Tmono-mClu-7	SSR cluster range: 393943-394242; Cluster size: 300; Clustered SSR number: 3;			1264
T	10	10	394077	394086	128		SSR size range: 6-8; Total SSR length: 24; Average distance: 138.0;
T	8	8	394235	394242	148		Distance error range: -10.0~10.0; SSR type: 3 (T)n
ACC	3	9	394457	394465	214
AAAC	3	12	394777	394788	311
CAA	4	12	394789	394800	0
TC	3	6	394976	394981	175
TTTTA	3	15	395172	395186	190
T	7	7	395195	395201	8
T	11	11	395666	395676	464
TTTC	5	20	395750	395769	73
T	11	11	395770	395780	0	S4-Tmono-mClu-8	SSR cluster range: 395770-396470; Cluster size: 701; Clustered SSR number: 6;			1275
T	6	6	395930	395935	149		SSR size range: 6-8; Total SSR length: 49; Average distance:130.4;
T	11	11	396101	396111	165		Distance error range: -129.4~34.6; SSR type: 6 (T)n
T	7	7	396113	396119	1
T	7	7	396269	396275	149
T	7	7	396464	396470	188
AG	3	6	396520	396525	49
A	23	23	396790	396812	264
C	10	10	397062	397071	249
A	8	8	397072	397079	0
ATAAA	3	15	397231	397245	151
A	13	13	397373	397385	127
A	15	15	397534	397548	148
C	6	6	397641	397646	92
GT	3	6	397719	397724	72
CT	4	8	397963	397970	238
T	10	10	397970	397979	-1
T	20	20	397994	398013	14
TTATT	3	15	398799	398813	785
TATT	4	16	398810	398825	-4
T	6	6	398824	398829	-2
T	6	6	398979	398984	149
TC	3	6	399147	399152	162
A	6	6	399165	399170	12
T	7	7	399235	399241	64	S4-Tmono-mClu-9	SSR cluster range: 399235-3992640; Cluster size: 30; Clustered SSR number: 3;			1299
T	10	10	399245	399254	3		SSR size range: 7-10; Total SSR length: 24; Average distance: 3.0;
T	7	7	399258	399264	3		Distance error range: 0.0; SSR type: 3 (T)n
AC	3	6	400079	400084	814
A	6	6	400264	400269	179
T	13	13	400576	400588	306
AG	3	6	400696	400701	107
T	6	6	400742	400747	40
GA	3	6	400918	400923	170
GT	3	6	400924	400929	0
T	12	12	401022	401033	92
AT	4	8	401336	401343	302
TG	13	26	401527	401552	183
TG	6	12	401555	401566	2
TA	3	6	401567	401572	0
TG	5	10	401575	401584	2
TA	3	6	401585	401590	0
TG	4	8	401591	401598	0
TA	4	8	401603	401610	4
TG	3	6	401611	401616	0
TG	3	6	401619	401624	2
TA	5	10	401625	401634	0
T	6	6	401649	401654	14
A	6	6	401655	401660	0
A	6	6	401686	401691	25
AT	3	6	401790	401795	98
AG	3	6	401881	401886	85
T	6	6	401916	401921	29
GTTT	3	12	401922	401933	0
T	6	6	401931	401936	-3
T	6	6	402086	402091	149
TG	3	6	402265	402270	173
TC	3	6	402374	402379	103
A	14	14	402646	402659	266
TG	3	6	402873	402878	213	S4-TGdi-MClu-1	SSR cluster range: 402873-403609;
TG	5	10	402887	402896	8		Cluster size: 737;
TG	3	6	402903	402908	6		Clustered SSR number: 14;
TG	7	14	402935	402948	26		SSR size range: 6-14;
GT	5	10	402952	402961	3		Total SSR length: 118;
TG	5	10	402969	402978	7		Average distance: 47.6;
TG	6	12	403031	403042	52		Distance error range: -46.6~392.4;
TG	3	6	403049	403054	6		SSR type: 14 (TG)n
GT	3	6	403060	403065	5
TG	4	8	403085	403092	19
TG	4	8	403095	403102	2
TG	4	8	403147	403154	44
GT	4	8	403156	403163	1
TG	3	6	403604	403609	440
G	6	6	403732	403737	122
TC	3	6	403823	403828	85
T	9	9	403884	403892	55
CTTTT	3	15	403893	403907	0
T	26	26	403910	403935	2
CT	3	6	404006	404011	70
ATT	6	18	404084	404101	72
T	6	6	404100	404105	-2
TC	4	8	404115	404122	9
C	6	6	404561	404566	438
TG	3	6	404857	404862	290
T	9	9	404863	404871	0
A	10	10	404945	404954	73
A	6	6	405181	405186	226
ATA	3	9	405221	405229	34
AT	3	6	405238	405243	8
AATA	3	12	405247	405258	3
ATTT	3	12	405298	405309	39
TAT	3	9	405349	405357	39
TTTAT	4	20	405382	405401	24
TG	3	6	405446	405451	44
T	6	6	405536	405541	84
T	22	22	405578	405599	36
CA	3	6	405881	405886	281
AG	4	8	406364	406371	477
T	17	17	406485	406501	113
GA	3	6	409014	409019	2512
T	23	23	409087	409109	67	S4-Tmono-mClu-10	SSR cluster range: 409087-409633; Cluster size: 547; Clustered SSR number: 5;			1374
T	6	6	409228	409233	118		SSR size range: 6-23; Total SSR length:50; Average distance: 124.3;
T	7	7	409406	409412	172		Distance error range: -118.3~76.7; SSR type: 5 (T)n
T	7	7	409614	409620	201
T	7	7	409627	409633	6
AG	4	8	409636	409643	2
ATTTT	3	15	409762	409776	118
T	9	9	409794	409802	17
T	14	14	410134	410147	331
A	15	15	411243	411257	1095
TAAA	10	40	411604	411643	346
A	8	8	411778	411785	134
CAAA	3	12	411950	411961	164
A	9	9	411959	411967	-3
GTG	3	9	411986	411994	18
A	12	12	412125	412136	130
A	9	9	412299	412307	162
TAAA	3	12	412309	412320	1
T	6	6	412508	412513	187
T	6	6	412524	412529	10
A	7	7	412545	412551	15
T	6	6	412627	412632	75
T	6	6	412793	412798	160
GA	3	6	412799	412804	0
A	11	11	413064	413074	259
A	11	11	413078	413088	3
GT	3	6	413105	413110	16
A	11	11	413224	413234	113
C	6	6	413271	413276	36
AGA	3	9	413299	413307	22
CA	3	6	413507	413512	199
C	6	6	413784	413789	271
C	6	6	413804	413809	14
T	6	6	414266	414271	456
TAT	5	15	414276	414290	4
T	6	6	414582	414587	291
CAC	3	9	414743	414751	155
T	6	6	414908	414913	156
A	6	6	415060	415065	146
GTTT	3	12	415434	415445	368
T	8	8	415603	415610	157
T	7	7	415937	415943	326
CT	3	6	416094	416099	150
TG	3	6	416107	416112	7
C	6	6	416431	416436	318
GA	3	6	416456	416461	19
T	8	8	416525	416532	63
AG	3	6	417420	417425	887
A	6	6	417635	417640	209
GTG	3	9	417651	417659	10
A	16	16	417790	417805	130
T	6	6	417916	417921	110	S4-Tmono-mClu-11	SSR cluster range: 417916-418632; Cluster size: 717; Clustered SSR number: 4;			1425
T	15	15	418300	418314	378		SSR size range: 6-15; Total SSR length:44; Average distance: 224.3;
T	8	8	418472	418479	157		Distance error range: -86.3~153.7; SSR type: 4 (T)n
T	15	15	418618	418632	138
TC	3	6	419159	419164	526
C	6	6	419308	419313	143
G	8	8	419429	419436	115
A	10	10	419686	419695	249
A	7	7	419765	419771	69
T	6	6	419887	419892	115
TC	3	6	419901	419906	8
CTTC	3	12	420176	420187	269	S4-TCtetra-mClu-2	SSR cluster range:
CCTT	3	12	420188	420199	0		420176-420288;
CTTC	3	12	420202	420213	2		Cluster size: 113; Clustered SSR number: 8;
CCTT	3	12	420214	420225	0		SSR size range: 12-16;
CTTC	3	12	420228	420239	2		Total SSR length: 100;
CCTT	3	12	420240	420251	0		Average distance: 1.9;
CTTC	4	16	420254	420269	2		Distance error range: -1.9~5.9;
TCCC	3	12	420277	420288	7		SSR type: 8 [(TCCC)n, (TTCC)m]
TCCTT	3	15	420307	420321	18
TCCT	3	12	420331	420342	9
T	7	7	420523	420529	180
AAAAC	4	20	420963	420982	433
A	6	6	420993	420998	10
GTG	3	9	421461	421469	462
ATA	11	33	421615	421647	145
CA	3	6	421676	421681	28
GT	3	6	422391	422396	709
CT	3	6	422408	422413	11
T	20	20	422475	422494	61	S4-Tmono-mClu-12	SSR cluster range: 422475-423097; Cluster size: 623; Clustered SSR number: 3;			1454
T	20	20	422782	422801	287		SSR size range: 17-20; Total SSR length:57; Average distance: 283.0;
T	17	17	423081	423097	279		Distance error range: -4.0~4.0; SSR type: 3 (T)n
CAC	3	9	423227	423235	129
T	17	17	423378	423394	142
T	17	17	423543	423559	148
A	6	6	423937	423942	377
A	14	14	424093	424106	150
CT	3	6	424372	424377	265	S4-TCdi-mClu-3	SSR cluster range: 424372-424508; Cluster size: 137; Clustered SSR number: 3;
CT	3	6	424433	424438	55		SSR size range: 6; Total SSR length: 18; Average distance: 59.5;
TC	3	6	424503	424508	64		Distance error range: -4.5~4.5; SSR type: 3 (TC)n
C	7	7	424660	424666	151
A	6	6	424684	424689	17
GA	3	6	424818	424823	128
G	6	6	425009	425014	185
G	7	7	425016	425022	1
GT	3	6	425026	425031	3
G	7	7	425232	425238	200
C	6	6	425463	425468	224	S4-Cmono-mClu-7	SSR cluster range: 425463-425663; Cluster size: 201; Clustered SSR number: 4;
C	6	6	425528	425533	59		SSR size range: 6; Total SSR length: 24; Average distance: 59.0;
C	6	6	425593	425598	59		Distance error range: 0.0; SSR type: 4 (C)n
C	6	6	425658	425663	59
TCCT	3	12	425784	425795	120
CT	3	6	425849	425854	53
G	6	6	425938	425943	83
AG	3	6	426119	426124	175
G	6	6	426124	426129	-1
CT	3	6	426229	426234	99
TATT	3	12	426259	426270	24
G	7	7	426561	426567	290
TC	3	6	426595	426600	27
CT	6	12	426608	426619	7
CA	17	34	426621	426654	1
TA	3	6	426664	426669	#REF!	S4-ATdi-mClu-1	SSR cluster range: 426664-426723; Cluster size: 60; Clustered SSR number: 4;	1487
AT	3	6	426701	426706	31		SSR size range: 6-8; Total SSR length: 26; Average distance: 11.3;
AT	4	8	426709	426716	2		Distance error range: -12.3~19.7; SSR type: 4 (AT)n
AT	3	6	426718	426723	1
CA	7	14	426799	426812	75
AC	3	6	426814	426819	1
TA	3	6	426838	426843	18
AT	4	8	426883	426890	39
T	8	8	428466	428473	1575	S4-Tmono-mClu-13	SSR cluster range: 428466-428667; Cluster size: 202; Clustered SSR number: 4;			1495
T	7	7	428642	428648	168		SSR size range: 6-8; Total SSR length:28; Average distance: 58.0;
T	7	7	428652	428658	3		Distance error range: -55.0~110.0; SSR type: 4 (T)n
T	6	6	428662	428667	3
CA	3	6	428888	428893	220
TGC	3	9	428899	428907	5
CT	3	6	429102	429107	194
G	6	6	429187	429192	79
AG	3	6	429361	429366	168
G	6	6	429366	429371	-1
T	6	6	429719	429724	347
A	7	7	430045	430051	320
A	7	7	430053	430059	1
TG	3	6	430426	430431	366
G	8	8	430534	430541	102
A	7	7	430788	430794	246
CAAA	3	12	430943	430954	148
A	6	6	430952	430957	-3
GT	3	6	430964	430969	6
TC	3	6	430995	431000	25
G	6	6	431013	431018	12
AC	3	6	431189	431194	170
GT	3	6	431195	431200	0
TA	3	6	431957	431962	756
TC	3	6	432118	432123	155	S4-TCdi-mClu-4	SSR cluster range: 432118-432223; Cluster size: 194; Clustered SSR number: 3;
CT	3	6	432177	432182	53		SSR size range: 6; Total SSR length: 18; Average distance: 44.0;
CT	3	6	432218	432223	35		Distance error range: -9.0~9.0; SSR type: 3 (TC)n
GT	3	6	433044	433049	820
T	10	10	433183	433192	133	S4-Tmono-mClu-14	SSR cluster range: 433183-433376; Cluster size: 202; Clustered SSR number:3;			1523
T	27	27	433194	433220	1		SSR size range: 6-27; Total SSR length: 43; Average distance: 75.5
T	6	6	433371	433376	150		Distance error range: -74.5~74.5; SSR type: 3 (T)n
GA	3	6	433620	433625	243
GAAG	3	12	433743	433754	117	S4-AGtetra-mClu-1	SSR cluster range: 433743-433816; Cluster size: 74; Clustered SSR number: 3;
AGGA	3	12	433779	433790	24		SSR size range: 12-20; Total SSR length: 44; Average distance: 15.0;
GAAG	5	20	433797	433816	6		Distance error range: -9.0~9.0; SSR type: 3 (AAGG)n
AGC	3	9	433835	433843	18
T	13	13	434201	434213	357
T	6	6	434216	434221	2
TA	3	6	434527	434532	305
CA	3	6	434852	434857	319
G	6	6	434877	434882	19
ATA	11	33	434993	435025	110
TAA	3	9	435027	435035	1
G	6	6	435148	435153	112
GAA	3	9	435219	435227	65
A	15	15	435498	435512	270
TC	12	24	435984	436007	471
T	6	6	436008	436013	0
CT	3	6	436074	436079	60
AG	3	6	436369	436374	289	S4-AGdi-Clu-3	SSR cluster range:
AG	5	10	436377	436386	2		436369-437298;
AG	4	8	436405	436412	18		Cluster size: 930;
AG	3	6	436415	436420	2		Clustered SSR number: 68;
AG	3	6	436437	436442	16		SSR size range: 6-14;
AG	5	10	436445	436454	2		Total SSR length: 464;
AG	3	6	436457	436462	2		Average distance: 7.0;
AG	3	6	436471	436476	8		Distance error range: -7.0~17.0;
AG	3	6	436481	436486	4		SSR type: 68 (AG)n
GA	3	6	436490	436495	3
AG	4	8	436511	436518	15
AG	3	6	436537	436542	18
GA	3	6	436556	436561	13
GA	3	6	436572	436577	10
AG	4	8	436579	436586	1
AG	3	6	436589	436594	2
AG	3	6	436599	436604	4
AG	4	8	436615	436622	10
AG	4	8	436635	436642	12
GA	3	6	436652	436657	9
AG	4	8	436659	436666	1
AG	3	6	436669	436674	2
AC	3	6	436677	436682	2
AG	3	6	436683	436688	0
GA	7	14	436711	436724	22
GA	4	8	436733	436740	8
AG	4	8	436750	436757	9
AG	4	8	436766	436773	8
AG	3	6	436776	436781	2
GA	3	6	436791	436796	9
AG	3	6	436804	436809	7
AC	3	6	436816	436821	6
AG	3	6	436822	436827	0
AG	3	6	436836	436841	8
AG	4	8	436846	436853	4
AG	3	6	436860	436865	6
GA	3	6	436869	436874	3
AG	3	6	436876	436881	1
AG	4	8	436886	436893	4
AG	3	6	436916	436921	22
GA	3	6	436935	436940	13
GA	3	6	436951	436956	10
AG	4	8	436958	436965	1
AG	3	6	436968	436973	2
AG	3	6	436978	436983	4
AG	3	6	436994	436999	10
AG	4	8	437012	437019	12
AG	3	6	437028	437033	8
AG	4	8	437036	437043	2
AG	3	6	437046	437051	2
AC	3	6	437054	437059	2
AG	3	6	437060	437065	0
GA	4	8	437090	437097	24
GA	4	8	437110	437117	12
AG	4	8	437127	437134	9
AG	4	8	437145	437152	10
AG	3	6	437155	437160	2
GA	3	6	437170	437175	9
AG	3	6	437183	437188	7
AC	3	6	437195	437200	6
AG	3	6	437201	437206	0
AG	4	8	437221	437228	14
AG	3	6	437235	437240	6
GA	3	6	437244	437249	3
AG	3	6	437251	437256	1
AG	4	8	437261	437268	4
AG	3	6	437285	437290	16
AG	3	6	437293	437298	2
AGACAG	3	18	437309	437326	10
GGAA	3	12	437327	437338	0
GGGA	3	12	437339	437350	0
C	6	6	437468	437473	117
C	6	6	437478	437483	4
T	10	10	437576	437585	92
T	8	8	437593	437600	7
A	7	7	437608	437614	7
AG	3	6	437819	437824	204
C	6	6	437907	437912	82
GAG	3	9	438184	438192	271
CA	3	6	438318	438323	125
T	8	8	438333	438340	9
T	6	6	438509	438514	168
TC	3	6	438864	438869	349
T	7	7	438973	438979	103
CA	3	6	439255	439260	275
TG	4	8	439550	439557	289
CA	3	6	439575	439580	17	S4-ACdi-Clu-3	SSR cluster range: 439575-440711;
AC	3	6	439592	439597	11		Cluster size: 1137;
CA	6	12	439599	439610	1		Clustered SSR number: 63;
CA	3	6	439613	439618	2		SSR size range: 6-14;
AC	3	6	439648	439653	29		Total SSR length: 492;
AC	4	8	439674	439681	20		Average distance: 10.4;
AC	4	8	439688	439695	6		Distance error range: -11.4~31.6;
AC	3	6	439706	439711	10		SSR type: 63 (AC)n
AC	3	6	439726	439731	14
CA	6	12	439735	439746	3
AC	4	8	439750	439757	3
CA	4	8	439781	439788	23
CA	5	10	439801	439810	12
AC	3	6	439816	439821	5
CA	4	8	439828	439835	6
CA	3	6	439840	439845	4
AC	4	8	439853	439860	7
AC	3	6	439879	439884	18
AC	4	8	439889	439896	4
CA	4	8	439922	439929	25
CA	4	8	439954	439961	24
AC	3	6	439967	439972	5
AC	4	8	439977	439984	4
CA	5	10	439996	440005	11
AC	3	6	440011	440016	5
AC	3	6	440053	440058	36
CA	7	14	440062	440075	3
CA	5	10	440086	440095	10
CA	4	8	440118	440125	22
C	6	6	440133	440138	7
AC	4	8	440139	440146	0
CA	4	8	440152	440159	5
AC	3	6	440185	440190	25
AC	4	8	440193	440200	2
AC	4	8	440205	440212	4
AC	3	6	440219	440224	6
CA	5	10	440228	440237	3
AC	3	6	440243	440248	5
AC	3	6	440283	440288	34
CA	7	14	440292	440305	3
CA	5	10	440316	440325	10
CA	4	8	440348	440355	22
AC	3	6	440357	440362	1
C	6	6	440362	440367	-1
AC	3	6	440368	440373	0
CA	4	8	440379	440386	5
AC	3	6	440412	440417	25
AC	3	6	440424	440429	6
AC	7	14	440434	440447	4
AC	3	6	440450	440455	2
C	8	8	440455	440462	-1
AC	3	6	440505	440510	42
AC	5	10	440527	440536	16
AC	4	8	440543	440550	6
AC	3	6	440555	440560	4
CA	4	8	440566	440573	5
CA	4	8	440578	440585	4
CA	4	8	440610	440617	24
AC	3	6	440625	440630	7
AC	3	6	440641	440646	10
AC	4	8	440655	440662	8
AC	6	12	440691	440702	28
CA	4	8	440704	440711	1
GCT	5	15	440753	440767	41
G	6	6	440891	440896	123
CA	3	6	440974	440979	77
CA	3	6	440992	440997	12
T	6	6	441086	441091	88
T	8	8	441291	441298	199
A	6	6	441321	441326	22
A	6	6	441462	441467	135
G	6	6	441691	441696	223
CT	5	10	441777	441786	80	S4-TCdi-mClu-5	SSR cluster range: 441777-441811; Cluster size: 35; Clustered SSR number: 3;
TC	5	10	441788	441797	1		SSR size range: 6-10; Total SSR length: 26; Average distance: 4.5;
TC	3	6	441806	441811	8		Distance error range: -3.5~3.5; SSR type: 3 (TC)n
TG	4	8	441924	441931	112
TCTT	5	20	441988	442007	56
TCTG	7	28	442301	442328	293
TCTA	3	12	442337	442348	8	S4-ATCtetra-mClu-1	SSR cluster range: 442337-442384; Cluster size: 48; Clustered SSR number: 3;
ATCC	3	12	442356	442367	7		SSR size range: 12; Total SSR length: 36; Average distance: 6.0;
ATCC	3	12	442373	442384	5		Distance error range: -1.0~1.0; SSR type: 3 [(ATCC)n, (ATCT)m]
T	8	8	442418	442425	33
AG	3	6	442467	442472	41
AG	3	6	442544	442549	71
TG	7	14	442561	442574	11
AT	3	6	442588	442593	13
ATTTT	4	20	442688	442707	94
TCAT	5	20	443212	443231	504
CA	3	6	443548	443553	316
TC	3	6	443841	443846	287
G	7	7	443895	443901	48
AG	3	6	444232	444237	330
CT	3	6	444330	444335	92
CT	3	6	444641	444646	305
C	6	6	444652	444657	5
T	7	7	444658	444664	0
CCA	3	9	444795	444803	130
T	16	16	444964	444979	160
T	6	6	444982	444987	2
CCA	3	9	445115	445123	127
GA	3	6	445150	445155	26
CCA	3	9	445482	445490	326
T	19	19	445628	445646	137
AC	3	6	446338	446343	691
G	6	6	446537	446542	193
T	7	7	446671	446677	128
GTTT	3	12	446678	446689	0
T	7	7	446687	446693	-3	S4-Tmono-mClu-15	SSR cluster range: 4466873-447027; Cluster size: 341; Clustered SSR number: 6;			1737
T	6	6	446695	446700	1		SSR size range: 6-15; Total SSR length: 54; Average distance: 57.4;
T	12	12	446702	446713	1		Distance error range: -56.4~87.6; SSR type: 6 (T)n
T	8	8	446859	446866	145
T	6	6	446868	446873	1
T	15	15	447013	447027	139
T	24	24	447602	447625	574
C	6	6	447753	447758	127
T	6	6	447784	447789	25
CTTT	4	16	447790	447805	0
T	8	8	447803	447810	-3	S4-Tmono-mClu-16	SSR cluster range: 447803-448331; Cluster size: 529; Clustered SSR number: 6;			1747
T	7	7	447962	447968	151		SSR size range: 6-22; Total SSR length: 64; Average distance: 93.0;
T	6	6	448120	448125	151		Distance error range: -92.0~68; SSR type: 6 (T)n
T	6	6	448127	448132	1
T	15	15	448134	448148	1
T	22	22	448310	448331	161
A	6	6	448614	448619	282
T	6	6	448623	448628	3
AG	3	6	449165	449170	536
TAATT	4	20	449327	449346	156	S4-ATpenta-mClu-1	SSR cluster range: 449327-449400; Cluster size: 74; Clustered SSR number: 3;
TTTAA	3	15	449368	449382	21		SSR size range: 15-20; Total SSR length: 50; Average distance: 12.0;
TAATT	3	15	449386	449400	3		Distance error range: -9.0~9.0; SSR type: 3 [(AATAT)n, (AATTT)m]
TTAATT	5	30	449395	449424	-6
AATT	4	16	449421	449436	-4
TC	4	8	449453	449460	16
T	6	6	449593	449598	132
TAG	3	9	449606	449614	7
T	6	6	449809	449814	194
GT	3	6	449944	449949	129
T	7	7	449967	449973	17
T	8	8	449982	449989	8
G	6	6	450116	450121	126	S4-Gmono-mClu-3	SSR cluster range: 450116-450741; Cluster size: 626; Clustered SSR number: 5;
G	6	6	450271	450276	149		SSR size range: 6; Total SSR length: 30; Average distance: 149.0
G	6	6	450426	450431	149		Distance error range: 0.0; SSR type: 5 (G)n
G	6	6	450581	450586	149
G	6	6	450736	450741	149
A	7	7	450906	450912	164
CA	3	6	450913	450918	0
A	11	11	451057	451067	138
G	12	12	451087	451098	19
C	6	6	451255	451260	156
A	6	6	451262	451267	1
T	9	9	451287	451295	19
T	7	7	451645	451651	349
GA	3	6	451673	451678	21
C	7	7	451691	451697	12
T	10	10	451790	451799	92
T	7	7	451802	451808	2
ACCAC	3	15	452169	452183	360
GA	3	6	452251	452256	67
TCAA	4	16	452287	452302	30
ATCT	3	12	452347	452358	44
TC	5	10	452367	452376	8
TG	3	6	452448	452453	71
TATC	10	40	452507	452546	53	S4-ATCtetra-MClu-1	SSR cluster range: 452507-453184;
TCCA	4	16	452599	452614	52		Cluster size: 678;
ATCC	3	12	452768	452779	153		Clustered SSR number: 9;
CATC	4	16	452849	452864	69		SSR size range: 12-40;
TATC	3	12	452873	452884	8		Total SSR length: 152;
ATCC	4	16	452924	452939	39		Average distance: 65.8
TATC	3	12	453132	453143	192		Distance error range: -64.9~126.2;
ATCC	4	16	453156	453171	12		SSR type: 9 [(ATCC)n, (ATCT)m]
TCCA	3	12	453173	453184	1
CT	3	6	453246	453251	61
T	12	12	453303	453314	51
CAC	3	9	453446	453454	131
ATTTA	3	15	453751	453765	296
A	8	8	454111	454118	345	S4-Amono-mClu-14	SSR cluster range: 454111-454558; Cluster size: 448; Clustered SSR number: 4;
A	6	6	454211	454216	92		SSR size range: 6-19; Total SSR length: 41; Average distance: 135.7
A	19	19	454366	454384	149		Distance error range: -43.7~30.3; SSR type: 4 (A)n
A	8	8	454551	454558	166
TG	3	6	454620	454625	61
TG	3	6	454721	454726	95
CT	3	6	454846	454851	119
CA	3	6	455073	455078	221
CA	3	6	455163	455168	84
AT	3	6	455690	455695	521
G	6	6	455876	455881	180
GA	3	6	455982	455987	100
TCAA	4	16	456014	456029	26
TC	3	6	456030	456035	0
ATCT	7	28	456048	456075	12
TATC	3	12	456178	456189	102
TC	6	12	456210	456221	20
ATCC	4	16	456236	456251	14	S4-ATCtetra-mClu-2	SSR cluster range: 456236-456365; Cluster size: 130; Clustered SSR number: 3;
CATC	3	12	456293	456304	41		SSR size range: 12-16; Total SSR length: 40; Average distance: 45.0
CATC	3	12	456354	456365	49		Distance error range: -4.0~4.0; SSR type: 3 (ATCC)n
AT	3	6	456448	456453	82
AATC	3	12	456455	456466	1	S4-ATCtetra-mClu-3	SSR cluster range: 456455-456601; Cluster size: 147; Clustered SSR number: 3;
TATC	3	12	456548	456559	81		SSR size range: 12; Total SSR length: 36; Average distance: 55.5;
TATC	3	12	456590	456601	30		Distance error range: -25.5~25.5; SSR type: 3 [(AATC)n, (TATC)m]
AG	3	6	456789	456794	187
AT	3	6	457116	457121	321
TG	3	6	457137	457142	15
AT	3	6	457185	457190	42
A	6	6	458209	458214	1018
TG	3	6	458320	458325	105
T	12	12	458516	458527	190
A	10	10	458939	458948	411
A	6	6	459117	459122	168
AAGAA	3	15	459408	459422	285
A	8	8	459421	459428	-2
TA	3	6	459673	459678	244
CA	3	6	459739	459744	60
AC	4	8	459823	459830	78
TG	7	14	460103	460116	272
A	8	8	460126	460133	9
TG	3	6	460289	460294	155
GA	3	6	460675	460680	380
TC	4	8	460690	460697	9
A	6	6	460792	460797	94
T	8	8	460808	460815	10
T	11	11	460914	460924	98
TG	3	6	460947	460952	22
TG	3	6	461013	461018	60
GC	3	6	461041	461046	22
G	6	6	461169	461174	122
CA	3	6	461239	461244	64
C	6	6	461280	461285	35
T	6	6	461311	461316	25
GT	5	10	461392	461401	75	S4-TGdi-Clu-2	SSR cluster range: 461392-462793;
GT	3	6	461406	461411	4		Cluster size: 1402;
TG	5	10	461417	461426	5		Clustered SSR number: 55;
TG	4	8	461442	461449	15		SSR size range: 6-14;
GT	3	6	461453	461458	3		Total SSR length: 416;
GT	4	8	461471	461478	12		Average distance: 18.3;
TG	4	8	461484	461491	5		Distance error range: -18.3~66.7;
TG	3	6	461509	461514	17		SSR type: 52 (TG)n, 2 (TGCA)m, 1 (AT)i
TG	3	6	461519	461524	4
TG	3	6	461531	461536	6
TG	3	6	461553	461558	16
TG	3	6	461561	461566	2
TG	5	10	461583	461592	16
GT	5	10	461618	461627	25
TG	4	8	461637	461644	9
TG	3	6	461655	461660	10
TG	3	6	461663	461668	2
GT	5	10	461674	461683	5
TG	3	6	461721	461726	37
TGCA	3	12	461747	461758	20
TG	3	6	461831	461836	72
TG	3	6	461847	461852	10
TG	5	10	461865	461874	12
TG	5	10	461891	461900	16
GT	5	10	461922	461931	21
TG	3	6	461941	461946	9
GT	3	6	461969	461974	22
TG	3	6	462032	462037	57
TG	3	6	462042	462047	4
GT	5	10	462059	462068	11
TG	3	6	462106	462111	37
TGCA	3	12	462132	462143	20
TG	3	6	462216	462221	72
TG	3	6	462232	462237	10
TG	5	10	462250	462259	12
TG	5	10	462276	462285	16
GT	5	10	462307	462316	21
TG	3	6	462326	462331	9
GT	3	6	462356	462361	24
TG	3	6	462379	462384	17
TG	3	6	462419	462424	34
TG	3	6	462429	462434	4
TG	4	8	462456	462463	21
TG	3	6	462549	462554	85
AT	3	6	462566	462571	11
GT	3	6	462572	462577	0
TG	3	6	462579	462584	1
GT	3	6	462610	462615	25
TG	3	6	462631	462636	15
TG	7	14	462661	462674	24
TG	4	8	462689	462696	14
TG	3	6	462699	462704	2
TG	3	6	462728	462733	23
TG	4	8	462760	462767	26
TG	5	10	462784	462793	16
C	6	6	462864	462869	70
GAG	3	9	463028	463036	158
GA	5	10	463046	463055	9
CT	3	6	463083	463088	27
AGG	3	9	463403	463411	314
A	7	7	463560	463566	148
TGG	3	9	463578	463586	11
A	15	15	463716	463730	129	S4-Amono-mClu-15	SSR cluster range: 463716-464059; Cluster size: 344; Clustered SSR number: 4;
A	7	7	463882	463888	151		SSR size range: 7-15; Total SSR length: 43; Average distance: 100.3;
A	9	9	463890	463898	1		Distance error range: -99.3~50.7; SSR type: 4 (A)n
A	12	12	464048	464059	149
CTT	5	15	464154	464168	94
T	18	18	464167	464184	-2
CA	3	6	464466	464471	281
A	6	6	464536	464541	64
GAT	3	9	464550	464558	8
T	6	6	464576	464581	17
GC	3	6	464854	464859	272
T	9	9	464928	464936	68
CAC	3	9	465067	465075	130
T	11	11	465217	465227	141
T	9	9	465379	465387	151
TG	3	6	465649	465654	261
GA	5	10	466007	466016	352
TG	12	24	466139	466162	122	S4-TGdi-mClu-6	SSR cluster range: 466139-466213; Cluster size: 75; Clustered SSR number: 3;		1936
TG	4	8	466165	466172	2		SSR size range: 6-24; Total SSR length: 38; Average distance: 18.5;
GT	3	6	466208	466213	35		Distance error range: -16.5~16.5; SSR type: 3 (TG)n
T	13	13	466484	466496	270
TA	20	40	466784	466823	287
TA	3	6	466932	466937	108
C	7	7	467521	467527	583
T	17	17	467625	467641	97
A	6	6	468059	468064	417
C	6	6	468080	468085	15
TG	3	6	468132	468137	46
T	6	6	468312	468317	174
T	13	13	468319	468331	1
A	8	8	469015	469022	683
CA	4	8	469069	469076	46
AG	5	10	469298	469307	221
TA	3	6	469650	469655	342
CA	3	6	469744	469749	88
A	6	6	469832	469837	82
T	6	6	469845	469850	7	S4-Tmono-mClu-17	SSR cluster range: 469845-469873; Cluster size: 29; Clustered SSR number: 3;			1955
T	6	6	469859	469864	8		SSR size range: 6-8; Total SSR length: 20; Average distance: 4.5;
T	8	8	469866	469873	1		Distance error range: -3.5~3.5; SSR type: 3 (T)n
TG	3	6	469998	470003	124
T	6	6	470023	470028	19
TG	3	6	470164	470169	135
T	7	7	470493	470499	323
A	11	11	470536	470546	36
TA	7	14	470547	470560	0	S4-ATdi-MClu-2	SSR cluster range: 470547-470701;
TA	5	10	470573	470582	12		Cluster size: 155;
TA	4	8	470595	470602	12		Clustered SSR number: 9;
TA	3	6	470616	470621	13		SSR size range: 6-14;
AT	3	6	470626	470631	4		Total SSR length: 74;
TA	3	6	470645	470650	13		Average distance: 10.1
TA	4	8	470669	470676	18		Distance error range: -8.1~7.9;
AT	3	6	470684	470689	7		SSR type: 9 (AT)n
AT	5	10	470692	470701	2
AC	3	6	471091	471096	389
AC	3	6	471151	471156	54
AG	3	6	471197	471202	40
A	9	9	471422	471430	219
T	19	19	471485	471503	54
CT	3	6	471565	471570	61
T	11	11	471866	471876	295
AG	4	8	471946	471953	69
G	6	6	472005	472010	51
A	6	6	472022	472027	11
TAT	4	12	472094	472105	66
TA	3	6	472320	472325	214
CA	3	6	472459	472464	133	S4-ACdi-mClu-6	SSR cluster range: 472459-472655; Cluster size: 197; Clustered SSR number: 3;
CA	3	6	472578	472583	113		SSR size range: 6; Total SSR length: 18; Average distance: 89.5;
CA	3	6	472650	472655	66		Distance error range: -23.5~23.5; SSR type: 3 (AC)n
C	6	6	473039	473044	383
T	6	6	473395	473400	350
GT	3	6	473539	473544	138
AC	3	6	473649	473654	104
GT	3	6	473743	473748	88
T	27	27	473752	473778	3
T	7	7	473928	473934	149
TG	3	6	474248	474253	313
CAC	3	9	474379	474387	125
T	21	21	474398	474418	10
TG	3	6	475741	475746	1322
TG	3	6	475846	475851	99
TC	3	6	475877	475882	25
CACG	3	12	475922	475933	39
[truncated: 15,354 more rows]

## Sheet: S5
Supplementary Table 2.5. The SSR clusters in the original statistics of SSR extraction in human reference Y-DNA (NC_000024.10) (S5: 2132995~2137388 bp).
SSR repeat unit	Copy numbers	SSR size	SSR start	SSR end	Distance between neihboring SSRs	SSR cluster name	Characteristics of SSR cluster
TA	21	42	2133007	2133048
CA	3	6	2133051	2133056	2
AC	3	6	2133144	2133149	87
A	7	7	2133162	2133168	12
CCA	3	9	2133209	2133217	40
AC	3	6	2133236	2133241	18
CT	4	8	2133470	2133477	228
TG	5	10	2133541	2133550	63
GA	3	6	2133576	2133581	25
GA	3	6	2133588	2133593	6
GAG	3	9	2133612	2133620	18	S5-AGtri-MClu-1	SSR cluster range: 2133612-2134071;
GAG	3	9	2133635	2133643	14		Cluster size: 460;
AGG	3	9	2133645	2133653	1		Clustered SSR number: 25;
AGG	3	9	2133660	2133668	6		SSR size range: 6-15 ;
AGG	4	12	2133700	2133711	31		Total SSR length: 237;
GGA	3	9	2133716	2133724	4		Average distance: 9.3;
GAG	4	12	2133736	2133747	11		Distance error range: -9.3~21.7;
GAG	3	9	2133750	2133758	2		SSR type: 21 (AGG)n, 1 (AGGGG)m, 4 (AG)i
GAG	4	12	2133763	2133774	4
GA	3	6	2133780	2133785	5
GAG	4	12	2133800	2133811	14
GA	3	6	2133817	2133822	5
GAG	4	12	2133837	2133848	14
GA	3	6	2133854	2133859	5
GAG	3	9	2133874	2133882	14
AGG	4	12	2133900	2133911	17
GAG	3	9	2133920	2133928	8
GAG	3	9	2133935	2133943	6
AGG	5	15	2133946	2133960	2
GAG	3	9	2133973	2133981	12
AG	3	6	2133984	2133989	2
GAG	3	9	2133992	2134000	2
AGG	3	9	2134027	2134035	26
GAG	3	9	2134036	2134044	0
GAG	3	9	2134063	2134071	18
A	6	6	2134107	2134112	35
AG	3	6	2134253	2134258	140
T	13	13	2134293	2134305	34
CA	5	10	2134447	2134456	141
A	6	6	2134456	2134461	-1
AG	3	6	2134680	2134685	218
AGAA	4	16	2134893	2134908	207
AG	6	12	2134909	2134920	0
AG	3	6	2134923	2134928	2
AAAG	4	16	2134929	2134944	0	S5-AGtetra-mClu-1	SSR cluster range: 2134929-2135070; Cluster size: 142; Clustered SSR number: 3;
AGGA	3	12	2134957	2134968	12		SSR size range: 12; Total SSR length: 40; Average distance: 51.0;
GAAG	3	12	2135059	2135070	90		Distance error range: -39.0~39.0; SSR type: 3 [ (AAAG)n, (AAGG)m]
A	6	6	2135150	2135155	79
TG	7	14	2135227	2135240	71
CAC	3	9	2135370	2135378	129
T	7	7	2135389	2135395	10
GA	3	6	2135646	2135651	250
CA	3	6	2135731	2135736	79
AG	3	6	2135983	2135988	246
TG	3	6	2136219	2136224	230
T	6	6	2136312	2136317	87
TTCA	3	12	2136333	2136344	15
GT	3	6	2136538	2136543	193
A	8	8	2136831	2136838	287
TCA	4	12	2136978	2136989	139	S5-ATCtri-MClu-1	SSR cluster range: 2136978-2137386;
CAT	5	15	2137012	2137026	22		Cluster size: 409;
CAT	4	12	2137036	2137047	9		Clustered SSR number: 13;
CAT	3	9	2137072	2137080	24		SSR size range: 9-15;
CAT	3	9	2137093	2137101	12		Total SSR length: 150;
CAT	4	12	2137123	2137134	21		Average distance: 21.6;
CAT	3	9	2137162	2137170	27		Distance error range: -12.6~5.4;
CAT	4	12	2137198	2137209	27		SSR type: 13 (ATC)n
TCA	4	12	2137227	2137238	17
CAT	4	12	2137258	2137269	19
CAT	4	12	2137297	2137308	27
CAT	4	12	2137336	2137347	27
CAT	4	12	2137375	2137386	27

## Sheet: S6
Supplementary Table 2.6. The SSR clusters in the original statistics of SSR extraction in human reference Y-DNA (NC_000024.10) (S6: 2137489~9046914 bp).
SSR repeat unit	Copy numbers	SSR size	SSR start	SSR end	Distance between neihboring SSRs	SSR cluster name	Characteristics of SSR cluster
CAT	4	12	2137492	2137503		S6-ATCtri-Clu-1	SSR cluster range: 2137492-2138280;
CAT	4	12	2137531	2137542	27		Cluster size: 789;
CAT	5	15	2137570	2137584	27		Clustered SSR number: 30;
CAT	4	12	2137609	2137620	24		SSR size range: 6-18;
C	6	6	2137641	2137646	20		Total SSR length: 330;
ATC	4	12	2137647	2137658	0		Average distance: 15.8;
CAT	6	18	2137670	2137687	11		Distance error range: -14.8~16.2;
ATC	3	9	2137689	2137697	1		SSR type: 29 (ATC)n, 1 (C)m
CAT	4	12	2137712	2137723	14
CAT	4	12	2137754	2137765	30
ATC	4	12	2137785	2137796	19
CAT	3	9	2137814	2137822	17
ATC	4	12	2137841	2137852	18
TCA	3	9	2137875	2137883	22
CAT	3	9	2137894	2137902	10
ATC	4	12	2137904	2137915	1
CAT	4	12	2137936	2137947	20
CAT	3	9	2137960	2137968	12
CAT	4	12	2137984	2137995	15
ATC	3	9	2138027	2138035	31
CAT	4	12	2138053	2138064	17
ATC	4	12	2138066	2138077	1
CAT	4	12	2138098	2138109	20
ATC	5	15	2138141	2138155	31
CAT	3	9	2138169	2138177	13
CAT	3	9	2138181	2138189	3
TCA	3	9	2138198	2138206	8
CAT	3	9	2138217	2138225	10
CAT	3	9	2138232	2138240	6
ATC	3	9	2138272	2138280	31
T	6	6	2138395	2138400	114
GA	3	6	2138498	2138503	97
C	6	6	2138692	2138697	188
C	11	11	2138699	2138709	1
TG	3	6	2138907	2138912	197
CCAT	4	16	2139430	2139445	517
ATCC	3	12	2139483	2139494	37
CCAC	3	12	2139548	2139559	53
CCAC	4	16	2139707	2139722	147
CAGC	3	12	2139744	2139755	21
AT	3	6	2139895	2139900	139
AAG	3	9	2139994	2140002	93
AG	3	6	2140022	2140027	19
TG	3	6	2140572	2140577	544
GA	3	6	2140642	2140647	64	S6-AGdi-mClu-1	SSR cluster range: 2140642-2140858; Cluster size: 217; Clustered SSR number: 3;
GA	3	6	2140728	2140733	80		SSR size range: 6; Total SSR length: 18; Average distance: 99.5;
AG	3	6	2140853	2140858	119		Distance error range: -19.5~19.5; SSR type: 3 (AG)n
AT	3	6	2141110	2141115	251
AGAT	10	40	2141229	2141268	113
TA	3	6	2141305	2141310	36
AC	3	6	2141403	2141408	92
A	7	7	2141472	2141478	63
AC	3	6	2141608	2141613	129
CT	3	6	2141644	2141649	30
GT	3	6	2141702	2141707	52
GAG	3	9	2141745	2141753	37
T	8	8	2141772	2141779	18
AG	4	8	2141789	2141796	9
GA	5	10	2141797	2141806	0
TG	3	6	2141812	2141817	5
GT	3	6	2141842	2141847	24
AC	3	6	2142147	2142152	299
AG	3	6	2142271	2142276	118
CA	3	6	2142408	2142413	131
G	6	6	2142744	2142749	330
GC	3	6	2142881	2142886	131
CA	3	6	2142896	2142901	9
GT	3	6	2143500	2143505	598
TA	3	6	2143616	2143621	#REF!	S6-ATdi-mClu-1	SSR cluster range: 2143616-2143756;
TA	3	6	2143631	2143636	9		Cluster size: 141; Clustered SSR number: 7;
AT	5	10	2143638	2143647	1		SSR size range: 6-10;
AT	3	6	2143659	2143664	11		Total SSR length: 48;
AT	3	6	2143712	2143717	47		Average distance: 15.5;
TA	3	6	2143724	2143729	6		Distance error range: -10.1~35.9;
TA	4	8	2143749	2143756	19		SSR type: 7 (AT)n
TG	4	8	2143759	2143766	2
TG	5	10	2143771	2143780	4
TA	6	12	2143781	2143792	0
T	7	7	2143834	2143840	41
GT	3	6	2143968	2143973	127
AT	3	6	2144203	2144208	229
AG	3	6	2144359	2144364	150
A	6	6	2144816	2144821	451
GA	3	6	2144950	2144955	128
A	6	6	2144975	2144980	19
A	8	8	2144982	2144989	1
ATG	3	9	2145044	2145052	54
GGA	3	9	2145316	2145324	263
A	7	7	2145412	2145418	87
A	7	7	2145430	2145436	11
GTG	3	9	2145592	2145600	155
CA	3	6	2145978	2145983	377
TG	3	6	2145993	2145998	9
GAA	3	9	2146358	2146366	359
A	6	6	2146403	2146408	36
AG	4	8	2146510	2146517	101
A	9	9	2146571	2146579	53
A	6	6	2146600	2146605	20
T	9	9	2146953	2146961	347
T	7	7	2146964	2146970	2
G	11	11	2146971	2146981	0
CAC	3	9	2147113	2147121	131
GAT	3	9	2147420	2147428	298
ATGA	3	12	2147567	2147578	138
TC	3	6	2147831	2147836	252
TG	3	6	2147851	2147856	14
AG	3	6	2148085	2148090	228
GA	3	6	2148315	2148320	224
A	7	7	2148556	2148562	235
A	7	7	2148712	2148718	149
CAAA	3	12	2148724	2148735	5
A	7	7	2148733	2148739	#REF!	S6-Amono-mClu-1	SSR cluster range: 2148733-2148776; Cluster size: 44; Clustered SSR number: 3;
A	7	7	2148755	2148761	15		SSR size range: 7-9; Total SSR length: 23; Average distance: 10.5;
A	9	9	2148768	2148776	6		Distance error range: -4.5~4.5; SSR type: 3 (A)n
TC	3	6	2148932	2148937	155
AG	3	6	2149004	2149009	66
CT	4	8	2149241	2149248	231	S6-TCdi-mClu-1	SSR cluster range: 2149241-2149460; Cluster size: 220; Clustered SSR number: 3;
TC	3	6	2149348	2149353	99		SSR size range: 6-8; Total SSR length: 20; Average distance: 100.0;
TC	3	6	2149455	2149460	101		Distance error range: -1.0~1.0; SSR type: 3 (TC)n
GA	3	6	2149711	2149716	250
GA	3	6	2149773	2149778	56
GT	3	6	2149871	2149876	92
GA	3	6	2149987	2149992	110
CT	3	6	2150119	2150124	126
T	6	6	2150187	2150192	62
ATT	3	9	2150193	2150201	0
T	6	6	2150205	2150210	#REF!	S6-Tmono-mClu-1	SSR cluster range: 2150205-2150834;		129
T	8	8	2150213	2150220	2		Cluster size: 630; Clustered SSR number: 7;
T	6	6	2150227	2150232	6		SSR size range: 6-8;
T	6	6	2150234	2150239	1		Total SSR length: 47;
T	6	6	2150268	2150273	28		Average distance: 97.2;
T	7	7	2150426	2150432	152		Distance error range: -96.2~296.8;
T	8	8	2150827	2150834	394		SSR type: 7 (T)n
TC	3	6	2151044	2151049	209
GA	3	6	2151063	2151068	13
TG	3	6	2151107	2151112	38
AC	3	6	2151274	2151279	161
TG	3	6	2151481	2151486	201
CT	3	6	2151671	2151676	184	S6-TCdi-mClu-2	SSR cluster range: 2151671-2151789; Cluster size: 119; Clustered SSR number: 3;
CT	3	6	2151764	2151769	87		SSR size range: 6; Total SSR length: 18; Average distance: 50.5;
CT	3	6	2151784	2151789	14		Distance error range: -36.5~36.5; SSR type: 3 (TC)n
A	11	11	2151880	2151890	90
A	9	9	2152337	2152345	446
G	6	6	2152691	2152696	345
TA	5	10	2152721	2152730	24
T	7	7	2152734	2152740	3
T	7	7	2152748	2152754	7
AT	3	6	2153035	2153040	280
A	7	7	2153143	2153149	102	S6-Amono-mClu-2	SSR cluster range: 2153143-2153603; Cluster size: 461; Clustered SSR number: 4;
A	6	6	2153421	2153426	271		SSR size range: 6-19; Total SSR length: 38;
A	19	19	2153572	2153590	145		Average distance: 141.0; Distance error range: -134.0~130.1;
A	6	6	2153598	2153603	7		SSR type: 4 (A)n
GA	3	6	2153844	2153849	240
TC	3	6	2154025	2154030	175
CT	3	6	2154087	2154092	56
CTTC	3	12	2154107	2154118	14
CTTC	4	16	2154139	2154154	20
TC	4	8	2154153	2154160	-2	S6-TCdi-mClu-3	SSR cluster range: 2154153-2154189; Cluster size: 37; Clustered SSR number: 3;
TC	4	8	2154162	2154169	1		SSR size range: 8-14; Total SSR length: 30; Average distance: 3.5;
TC	7	14	2154176	2154189	6		Distance error range: -2.5~2.5; SSR type: 3 (TC)n
T	9	9	2154190	2154198	0
CAC	3	9	2154326	2154334	127
A	6	6	2154853	2154858	518
AG	3	6	2154953	2154958	94
TC	3	6	2155092	2155097	133
CT	3	6	2155220	2155225	122
TG	3	6	2155272	2155277	46
TG	3	6	2155402	2155407	124
TC	3	6	2155412	2155417	4
AT	3	6	2155907	2155912	489
CT	3	6	2155980	2155985	67
TG	3	6	2156082	2156087	96
A	14	14	2156410	2156423	322	S6-Amono-mClu-3	SSR cluster range: 2156410-2157121; Cluster size: 712; Clustered SSR number: 3;
A	6	6	2156950	2156955	526		SSR size range: 6-17; Total SSR length: 37; Average distance: 337.5;
A	17	17	2157105	2157121	149		Distance error range: -188.5~188.5; SSR type: 3 (A)n
TG	3	6	2157145	2157150	23
AG	3	6	2157257	2157262	106
GA	3	6	2157581	2157586	318
A	7	7	2157609	2157615	22
CT	4	8	2158023	2158030	407
TG	3	6	2158114	2158119	83	S6-TGdi-mClu-1	SSR cluster range: 2158114-2158742; Cluster size: 629; Clustered SSR number: 3;
TG	3	6	2158247	2158252	127		SSR size range: 6; Total SSR length: 18; Average distance: 305.5;
TG	3	6	2158737	2158742	484		Distance error range: -178.5~178.5; SSR type: 3 (TG)n
CA	3	6	2158917	2158922	174
AG	5	10	2158978	2158987	55
T	7	7	2159278	2159284	290
CA	4	8	2159589	2159596	304
A	7	7	2159644	2159650	47
AC	3	6	2159982	2159987	331
AC	3	6	2160494	2160499	506
GTG	3	9	2160754	2160762	254
A	17	17	2160893	2160909	130
AG	3	6	2161014	2161019	104
A	6	6	2161087	2161092	67
GA	3	6	2161332	2161337	239
TA	3	6	2161353	2161358	15
CA	3	6	2161495	2161500	136
CA	3	6	2161588	2161593	87
TG	3	6	2161727	2161732	133
TG	3	6	2162019	2162024	286
A	6	6	2162412	2162417	387
GTG	3	9	2162428	2162436	10
A	16	16	2162568	2162583	131
CA	3	6	2162696	2162701	112
A	8	8	2163035	2163042	333
CAA	6	18	2163329	2163346	286
T	11	11	2163359	2163369	12
AT	3	6	2163391	2163396	21
C	6	6	2163527	2163532	130
GT	3	6	2163551	2163556	18
TG	3	6	2163642	2163647	85
A	17	17	2164045	2164061	397
AG	4	8	2164099	2164106	37
TG	3	6	2164239	2164244	132
AC	3	6	2164346	2164351	101
AC	3	6	2164368	2164373	16
T	6	6	2164379	2164384	5
T	9	9	2164427	2164435	42
GT	21	42	2164895	2164936	459
A	6	6	2165131	2165136	194
A	6	6	2165228	2165233	91
CA	3	6	2165299	2165304	65
T	6	6	2165330	2165335	25
T	9	9	2165432	2165440	96
CA	3	6	2165720	2165725	279
TA	21	42	2165808	2165849	82	S6-ATdi-mClu-2	SSR cluster range: 2165808-2165895; Cluster size: 88; Clustered SSR number: 4;
TA	7	14	2165854	2165867	4		SSR size range: 12-42; Total SSR length: 80; Average distance: 2.7;
TA	6	12	2165870	2165881	2		Distance error range: -0.7~1.3;
TA	6	12	2165884	2165895	2		SSR type: 4 (AT)n
CA	7	14	2165896	2165909	0
AC	4	8	2165913	2165920	3
TA	5	10	2165925	2165934	4
TA	5	10	2165940	2165949	5
AC	3	6	2165964	2165969	14
TA	3	6	2165970	2165975	0	S6-ATdi-mClu-3	SSR cluster range: 2165970-2166005; Cluster size: 36; Clustered SSR number: 3;
AT	3	6	2165978	2165983	2		SSR size range: 6; Total SSR length: 22; Average distance: 7.0;
TA	5	10	2165996	2166005	12		Distance error range: -5.0~5.0; SSR type: 3 (AT)n
CA	3	6	2166006	2166011	0
AT	3	6	2166012	2166017	0	S6-ATdi-mClu-4	SSR cluster range: 2166012-2166076; Cluster size: 65; Clustered SSR number: 4;
TA	4	8	2166027	2166034	9		SSR size range: 6-10; Total SSR length: 32; Average distance: 11.0;
TA	4	8	2166041	2166048	6		Distance error range: -5.0~7.0;
TA	5	10	2166067	2166076	18		SSR type: 4 (AT)n
CA	4	8	2166077	2166084	0
AT	9	18	2166089	2166106	4
GT	5	10	2166110	2166119	3
GAAT	3	12	2166151	2166162	31
G	8	8	2166286	2166293	123
TG	6	12	2166294	2166305	0
TA	3	6	2166306	2166311	0
GT	4	8	2166312	2166319	0
AT	4	8	2166320	2166327	0
AC	3	6	2166330	2166335	2
TG	4	8	2166338	2166345	2
TA	4	8	2166346	2166353	0
AC	3	6	2166357	2166362	3
TG	4	8	2166365	2166372	2
TA	4	8	2166375	2166382	2
AC	3	6	2166386	2166391	3
TG	4	8	2166394	2166401	2
TA	4	8	2166404	2166411	2
AC	3	6	2166415	2166420	3
TG	4	8	2166423	2166430	2
TA	4	8	2166433	2166440	2
AC	4	8	2166444	2166451	3
TG	3	6	2166452	2166457	0
AC	3	6	2166465	2166470	7
TG	4	8	2166473	2166480	2
TA	4	8	2166481	2166488	0
GT	4	8	2166497	2166504	8
AT	3	6	2166507	2166512	2
GT	5	10	2166520	2166529	7
AT	4	8	2166530	2166537	0
GT	5	10	2166543	2166552	5
AT	4	8	2166553	2166560	0
CA	3	6	2166562	2166567	1
GT	5	10	2166568	2166577	0
AT	4	8	2166578	2166585	0
AC	3	6	2166588	2166593	2
TG	4	8	2166594	2166601	0
TA	4	8	2166602	2166609	0	S6-ATdi-mClu-5	SSR cluster range: 2166602-2166643; Cluster size: 42; Clustered SSR number: 3;
TA	4	8	2166621	2166628	11		SSR size range: 8; Total SSR length: 24; Average distance: 9.0;
AT	4	8	2166636	2166643	7		Distance error range: -2.0~2.0; SSR type: 3 (AT)n
AC	3	6	2166644	2166649	0
AT	6	12	2166651	2166662	1	S6-ATdi-mClu-6	SSR cluster range: 2166651-2166713; Cluster size: 63; Clustered SSR number: 3;
TA	3	6	2166670	2166675	7		SSR size range: 6-24; Total SSR length: 42; Average distance: 10.5;
TA	12	24	2166690	2166713	14		Distance error range: -3.5~3.5; SSR type: 3 (AT)n
CA	8	16	2166714	2166729	0
TA	6	12	2166733	2166744	3
GAAT	3	12	2166773	2166784	28
AT	7	14	2167102	2167115	317
ATAAA	3	15	2167119	2167133	3
TG	3	6	2167200	2167205	66
T	7	7	2167215	2167221	9	S6-Tmono-mClu-2	SSR cluster range: 2167215-2167221; Cluster size: 23; Clustered SSR number: 3;		295
T	7	7	2167223	2167229	1		SSR size range: 7; Total SSR length: 21; Average distance: 1.0;
T	7	7	2167231	2167237	1		Distance error range: 0.0; SSR type: 3 (T)n
TG	3	6	2167508	2167513	270
CA	3	6	2167631	2167636	117
A	22	22	2168127	2168148	490
AG	3	6	2168627	2168632	478
TGT	3	9	2168638	2168646	5
TGT	3	9	2168655	2168663	8
CAC	3	9	2168797	2168805	133
T	6	6	2169118	2169123	312
TTTTC	3	15	2169161	2169175	37
T	19	19	2169330	2169348	154
T	17	17	2169462	2169478	113
CCA	3	9	2169609	2169617	130
T	6	6	2169780	2169785	162
TA	3	6	2169808	2169813	22
T	20	20	2169832	2169851	18
AC	3	6	2170092	2170097	240
CAA	4	12	2170366	2170377	268
TG	12	24	2170466	2170489	88
CA	3	6	2170491	2170496	1
AT	3	6	2170550	2170555	53
T	15	15	2170915	2170929	359
AT	3	6	2171356	2171361	426
TG	3	6	2171397	2171402	35
CT	3	6	2171531	2171536	128
T	6	6	2171760	2171765	223
A	6	6	2171910	2171915	144
A	6	6	2172044	2172049	128
TA	3	6	2172387	2172392	337
A	13	13	2172713	2172725	320
TG	4	8	2172757	2172764	31
T	6	6	2172924	2172929	159
A	6	6	2172930	2172935	0
T	10	10	2172958	2172967	22	S6-Tmono-mClu-3	SSR cluster range: 2172958-2174601;		330
T	7	7	2173818	2173824	850		Cluster size: 1644; Clustered SSR number: 7;
T	7	7	2173826	2173832	1		SSR size range: 6-14;
T	6	6	2174409	2174414	576		Total SSR length: 66;
T	10	10	2174416	2174425	1		Average distance: 263.0;
T	12	12	2174575	2174586	149		Distance error range: -253.0~587.0;
T	14	14	2174588	2174601	1		SSR type: 7 (T)n
A	24	24	2175129	2175152	527
A	10	10	2175301	2175310	148
CAAAAA	3	18	2175311	2175328	0
AG	3	6	2175431	2175436	102
AC	3	6	2175601	2175606	#REF!	S6-ACdi-mClu-1	SSR cluster range: 2175601-2175629; Cluster size: 29; Clustered SSR number: 3;
CA	3	6	2175608	2175613	1		SSR size range: 6; Total SSR length: 18; Average distance: 5.5;
CA	3	6	2175624	2175629	10		Distance error range: -4.5~4.5; SSR type: 3 (AC)n
TG	3	6	2175870	2175875	240
TG	3	6	2175999	2176004	123
AC	3	6	2176097	2176102	92	S6-ACdi-MClu-1	SSR cluster range: 2176097-2176698;
CA	3	6	2176121	2176126	18		Cluster size: 602;
CA	3	6	2176133	2176138	6		Clustered SSR number: 23;
AC	3	6	2176162	2176167	23		SSR size range: 6-10;
AT	3	6	2176171	2176176	3		Total SSR length: 150;
CA	3	6	2176188	2176193	11		Average distance: 20.5;
CA	3	6	2176257	2176262	63		Distance error range: -18.5~42.5;
CA	3	6	2176269	2176274	6		SSR type: 20 (AC)n, 2 (TG)m, 1 (AT)i
CA	4	8	2176304	2176311	29
CA	4	8	2176365	2176372	53
CA	3	6	2176397	2176402	24
AC	3	6	2176410	2176415	7
AC	3	6	2176426	2176431	10
CA	5	10	2176475	2176484	43
CA	3	6	2176487	2176492	2
CA	3	6	2176495	2176500	2
TG	3	6	2176505	2176510	4
CA	3	6	2176545	2176550	34
CA	3	6	2176579	2176584	28
TG	3	6	2176617	2176622	32
AC	4	8	2176656	2176663	33
CA	3	6	2176674	2176679	10
AC	4	8	2176691	2176698	11
T	6	6	2177043	2177048	344
TG	3	6	2177214	2177219	165
TC	4	8	2177504	2177511	284
TCC	3	9	2177591	2177599	79
TA	3	6	2177976	2177981	376
A	6	6	2178148	2178153	166
CA	3	6	2178307	2178312	153
A	10	10	2178483	2178492	170
TG	3	6	2178606	2178611	113
AC	23	46	2178649	2178694	37
T	14	14	2178819	2178832	124
TC	4	8	2178842	2178849	9
AG	4	8	2179049	2179056	199
TA	3	6	2179074	2179079	17
TC	3	6	2179280	2179285	200
TC	3	6	2179609	2179614	323
TG	4	8	2179871	2179878	256
TC	3	6	2179987	2179992	108	S6-TCdi-mClu-4	SSR cluster range: 2179987-2180015; Cluster size: 29; Clustered SSR number: 3;
CT	3	6	2179997	2180002	4		SSR size range: 6; Total SSR length: 18; Average distance: 5.5;
TC	3	6	2180010	2180015	7		Distance error range: -1.5~1.5; SSR type: 3 (TC)n
TATC	3	12	2180200	2180211	184
TC	3	6	2180256	2180261	44
TA	3	6	2180314	2180319	52
TC	3	6	2180320	2180325	0
TATC	3	12	2180433	2180444	107
TC	3	6	2180454	2180459	9
TCTG	3	12	2180700	2180711	240
TCTA	8	32	2180714	2180745	2	S6-ATCtetra-mClu-1	SSR cluster range: 2180714-2180911; Cluster size: 198; Clustered SSR number: 5;
TATC	3	12	2180803	2180814	57		SSR size range: 12-32; Total SSR length: 92;
ATCT	4	16	2180815	2180830	0		Average distance: 26.5;
TATC	5	20	2180855	2180874	24		Distance error range: -26.5~20.5;
TATC	3	12	2180900	2180911	25		SSR type: 5 (ATCT)n
TA	3	6	2180986	2180991	74
TC	3	6	2181038	2181043	46
T	12	12	2181249	2181260	205
T	6	6	2181410	2181415	149
TC	3	6	2181821	2181826	405
T	7	7	2182202	2182208	375
T	6	6	2182216	2182221	7
A	7	7	2182657	2182663	435
CT	3	6	2182809	2182814	145
A	6	6	2182965	2182970	150
GT	7	14	2183685	2183698	714
T	6	6	2183733	2183738	34
C	7	7	2183808	2183814	69
TATC	3	12	2184073	2184084	258
CAT	3	9	2184110	2184118	25
ATCC	4	16	2184213	2184228	94	S6-ATCtetra-mClu-2	SSR cluster range: 2184213-2184929;
ATCC	3	12	2184256	2184267	27		Cluster size: 717 ;
TATC	3	12	2184449	2184460	181		Clustered SSR number: 12;
ATCC	4	16	2184466	2184481	5		SSR size range: 12-44 ;
ATCC	5	20	2184541	2184560	59		Total SSR length: 212 ;
ATCC	3	12	2184604	2184615	43		Average distance: 45.9 ;
ATCC	3	12	2184682	2184693	66		Distance error range: -40.9~135.1;
ATCC	3	12	2184774	2184785	80		SSR type: 8 [(ATCC)n, (ATCT)m]
ATCT	6	24	2184794	2184817	8
TCTA	11	44	2184847	2184890	29
TCCA	5	20	2184891	2184910	0
ATCT	3	12	2184918	2184929	7
GT	3	6	2185038	2185043	108
GCCCC	3	15	2185567	2185581	523
CA	3	6	2185599	2185604	17
A	7	7	2187677	2187683	2072
TTC	3	9	2187798	2187806	114
TC	3	6	2187826	2187831	19
CT	3	6	2187949	2187954	117
CA	3	6	2188004	2188009	49
CG	3	6	2188037	2188042	27
TG	3	6	2188113	2188118	70
TGTTT	3	15	2188365	2188379	246
TC	3	6	2188381	2188386	1
G	6	6	2188722	2188727	335
AG	3	6	2188775	2188780	47
TG	3	6	2188864	2188869	83
T	23	23	2189326	2189348	456
CT	3	6	2189363	2189368	14
CCA	3	9	2189477	2189485	108
AC	3	6	2189810	2189815	324
AT	3	6	2189822	2189827	6
GA	4	8	2189934	2189941	106
T	6	6	2190144	2190149	202
T	6	6	2190164	2190169	14
GTT	3	9	2190170	2190178	0
A	8	8	2190292	2190299	113	S6-Amono-mClu-4	SSR cluster range: 2190292-2190399; Cluster size: 108; Clustered SSR number: 3;
A	6	6	2190383	2190388	83		SSR size range: 6-8; Total SSR length: 20; Average distance: 44.0;
A	6	6	2190394	2190399	5		Distance error range: -39.0~39.0; SSR type: 3 (A)n
TA	3	6	2190550	2190555	150
CA	3	6	2190595	2190600	39
A	6	6	2190721	2190726	120
CA	3	6	2190880	2190885	153
G	6	6	2190905	2190910	19
A	10	10	2191062	2191071	151	S6-Amono-mClu-5	SSR cluster range: 2191062-2191196; Cluster size: 135; Clustered SSR number: 3;
A	8	8	2191073	2191080	1		SSR size range: 6-10; Total SSR length: 24; Average distance: 55.5;
A	6	6	2191191	2191196	110		Distance error range: -54.5~54.5; SSR type: 3 (A)n
AAAG	3	12	2191848	2191859	651
A	16	16	2192123	2192138	263
T	6	6	2192184	2192189	45
GA	4	8	2192226	2192233	36
TG	3	6	2192324	2192329	90
AG	3	6	2192705	2192710	375
AG	3	6	2192940	2192945	229
CT	4	8	2193270	2193277	324
TC	3	6	2193290	2193295	12
TCCT	3	12	2193311	2193322	15
TC	3	6	2193330	2193335	7	S6-TCdi-mClu-5	SSR cluster range: 2193330-2193376; Cluster size: 47; Clustered SSR number: 3;
CT	3	6	2193353	2193358	17		SSR size range: 6-8; Total SSR length: 20; Average distance: 13.5;
CT	4	8	2193369	2193376	10		Distance error range: -3.5~3.5; SSR type: 3 (TC)n
TCCA	3	12	2193415	2193426	38	S6-ATCtetra-mClu-3	SSR cluster range: 2193415-2193537; Cluster size: 123; Clustered SSR number: 3;
ATCC	4	16	2193449	2193464	22		SSR size range: 12-16; Total SSR length: 40; Average distance: 41.5;
ATCT	3	12	2193526	2193537	61		Distance error range: -19.5~19.5; SSR type: 3 [(ATCT)n, (ATCC)m]
AG	3	6	2193586	2193591	48
AG	3	6	2193626	2193631	34
ATCC	3	12	2193685	2193696	53
ACCC	6	24	2193697	2193720	0
ATCC	4	16	2193721	2193736	0
ACCC	3	12	2193737	2193748	0
TATC	3	12	2193785	2193796	36
TA	3	6	2193864	2193869	67
TCTA	3	12	2193875	2193886	5	S6-ATCtetra-mClu-4	SSR cluster range: 2193875-2194123; Cluster size: 249; Clustered SSR number: 4;
CATC	3	12	2193965	2193976	78		SSR size range: 12-20; Total SSR length: 56; Average distance: 64.3;
TATC	3	12	2193992	2194003	15		Distance error range: -49.3~35.7;
TATC	5	20	2194104	2194123	100		SSR type: 4 [(ATCT)n, (ATCC)m]
CT	3	6	2194520	2194525	396
AT	3	6	2194546	2194551	20
AT	3	6	2194643	2194648	91
T	6	6	2194840	2194845	191	S6-Tmono-mClu-4	SSR cluster range: 2194840-2195781; Cluster size: 942 ; Clustered SSR number: 5;		494
T	7	7	2194937	2194943	91		SSR size range: 6-8; Total SSR length: 34;
T	7	7	2195297	2195303	353		Average distance: 227.0;
T	8	8	2195310	2195317	6		Distance error range: -221.0~231.0;
T	6	6	2195776	2195781	458		SSR type: 5 (T)n
CTTT	3	12	2195782	2195793	0
T	9	9	2195791	2195799	-3
T	6	6	2195950	2195955	150
TG	3	6	2196120	2196125	164
CA	3	6	2196195	2196200	69
TG	3	6	2196208	2196213	7
GTG	3	9	2196493	2196501	279
CAAA	4	16	2196629	2196644	127
CTC	3	9	2196697	2196705	52
T	26	26	2196907	2196932	201
T	8	8	2197084	2197091	151
GT	6	12	2197092	2197103	0
TG	3	6	2197247	2197252	143
T	7	7	2197319	2197325	66
T	14	14	2197414	2197427	88
TAA	3	9	2197715	2197723	287
G	7	7	2198057	2198063	333
AC	3	6	2198254	2198259	190
T	6	6	2198404	2198409	144
TTTTG	5	25	2198627	2198651	217
T	6	6	2198796	2198801	144
T	6	6	2199197	2199202	395
CAC	3	9	2199312	2199320	109
T	6	6	2199331	2199336	10
A	6	6	2199589	2199594	252
CA	3	6	2199663	2199668	68
A	6	6	2199782	2199787	113
GTG	3	9	2199812	2199820	24
A	6	6	2199870	2199875	49
GTG	3	9	2199898	2199906	22
A	6	6	2199956	2199961	49
GT	3	6	2199982	2199987	20
A	6	6	2200462	2200467	474
AG	3	6	2200528	2200533	60
CA	3	6	2200572	2200577	38
AT	3	6	2200653	2200658	75
TAT	3	9	2200656	2200664	-3
AG	3	6	2200736	2200741	71
A	6	6	2200806	2200811	64	S6-Amono-mClu-6	SSR cluster range: 2200806-2201313; Cluster size: 508;
A	7	7	2200960	2200966	148		Clustered SSR number: 4; SSR size range: 6-17; Total SSR length: 42;
A	12	12	2201136	2201147	169		Average distance: 155.3; Distance error range: -7.3~13.7;
A	17	17	2201297	2201313	149		SSR type: 4 (A)n
TG	3	6	2201594	2201599	280
T	6	6	2201625	2201630	25
T	7	7	2201676	2201682	45
AT	5	10	2201966	2201975	283	S6-ATdi-mClu-7	SSR cluster range: 2201966-2201997; Cluster size: 32; Clustered SSR number: 3;
TA	5	10	2201979	2201988	3		SSR size range: 6-10; Total SSR length: 26; Average distance: 3.0;
AT	3	6	2201992	2201997	3		Distance error range: 0.0; SSR type: 3 (AT)n
ATAG	7	28	2202003	2202030	5
AT	4	8	2202037	2202044	6
T	7	7	2202044	2202050	-1
C	6	6	2202150	2202155	99
CAC	3	9	2202179	2202187	23
A	6	6	2202365	2202370	177
A	9	9	2202574	2202582	203
TA	4	8	2202583	2202590	0
AT	5	10	2202592	2202601	1
GT	6	12	2202602	2202613	0
AT	5	10	2202614	2202623	0
TA	4	8	2202635	2202642	11
TG	5	10	2202643	2202652	0
TA	4	8	2202653	2202660	0
TG	3	6	2202665	2202670	4
TATG	3	12	2202677	2202688	6
TG	6	12	2202693	2202704	4
TA	7	14	2202705	2202718	0
TGTA	5	20	2202719	2202738	0
GTG	3	9	2202756	2202764	17
A	6	6	2202905	2202910	140
TAAA	4	16	2202911	2202926	0
TC	3	6	2203183	2203188	256
T	12	12	2203202	2203213	13
TA	3	6	2203235	2203240	21
GT	3	6	2203342	2203347	101
ACCC	3	12	2203452	2203463	104
C	6	6	2203498	2203503	34
A	6	6	2203519	2203524	15
T	6	6	2203775	2203780	250
GA	4	8	2203782	2203789	1
CAC	3	9	2203912	2203920	122
T	6	6	2203931	2203936	10	S6-Tmono-mClu-5	SSR cluster range: 2203931-2204213; Cluster size: 283; Clustered SSR number: 3;		579
T	6	6	2204201	2204206	264		SSR size range: 6; Total SSR length: 18; Average distance: 132.5;
T	6	6	2204208	2204213	1		Distance error range: -131.5~131.5; SSR type: 3 (T)n
AG	3	6	2204466	2204471	252
AC	3	6	2204640	2204645	168
T	6	6	2205084	2205089	438
GA	3	6	2205230	2205235	140
TC	3	6	2205297	2205302	61
TGT	3	9	2205400	2205408	97
TTAT	6	24	2205475	2205498	66
T	6	6	2205649	2205654	150
T	6	6	2205658	2205663	3
TAT	5	15	2205784	2205798	120
C	6	6	2205868	2205873	69
CT	3	6	2206417	2206422	543
A	7	7	2206586	2206592	163
AGGA	16	64	2206619	2206682	26
G	6	6	2206848	2206853	165
A	23	23	2207233	2207255	379
TG	17	34	2207278	2207311	22
AT	3	6	2207514	2207519	202
AC	3	6	2207520	2207525	0
T	6	6	2207546	2207551	20	S6-Tmono-mClu-6	SSR cluster range: 2207546-2207839; Cluster size: 294; Clustered SSR number: 3;		601
T	10	10	2207564	2207573	12		SSR size range: 6-10; Total SSR length: 25; Average distance: 134.5;
T	9	9	2207831	2207839	257		Distance error range: -122.5~122.5; SSR type: 3 (T)n
AC	3	6	2207866	2207871	26
A	11	11	2208195	2208205	323
CT	3	6	2208513	2208518	307
T	11	11	2208547	2208557	28
C	6	6	2208696	2208701	138
GT	3	6	2208720	2208725	18
T	6	6	2208880	2208885	154
TG	3	6	2209006	2209011	120
G	9	9	2209163	2209171	151
T	14	14	2209360	2209373	188
TAA	4	12	2209511	2209522	137
AG	3	6	2209617	2209622	94
CT	4	8	2209641	2209648	18
A	7	7	2209815	2209821	166
GA	3	6	2209949	2209954	127
A	8	8	2209970	2209977	15
TAAA	3	12	2209978	2209989	0
A	6	6	2209987	2209992	-3	S6-Amono-mClu-7	SSR cluster range: 2209987-2210141; Cluster size: 155; Clustered SSR number: 3;
A	9	9	2210002	2210010	9		SSR size range: 6-9 ; Total SSR length: 22; Average distance: 66.5;
A	7	7	2210135	2210141	124		Distance error range: -57.5~57.5; SSR type: 3 (A)n
ACAA	3	12	2210181	2210192	39
A	7	7	2210191	2210197	-2
T	6	6	2210386	2210391	188
CCA	3	9	2210497	2210505	105
C	6	6	2210777	2210782	271
GA	3	6	2210848	2210853	65
AC	3	6	2210901	2210906	47	S6-ACdi-mClu-2	SSR cluster range: 2210901-2211042; Cluster size: 142; Clustered SSR number: 5;
CA	3	6	2210929	2210934	22		SSR size range: 6-8; Total SSR length: 32;
CA	3	6	2210952	2210957	17		Average distance: 27.5;
AC	4	8	2210971	2210978	13		Distance error range: -14.5~30.5;
CA	3	6	2211037	2211042	58		SSR type: 5 (AC)n
ATGG	7	28	2211245	2211272	202
ATGA	4	16	2211289	2211304	16
CA	3	6	2211473	2211478	168
A	15	15	2211992	2212006	513	S6-Amono-mClu-8	SSR cluster range: 2211992-2212175; Cluster size: 184; Clustered SSR number: 3;
A	6	6	2212154	2212159	147		SSR size range: 6-15; Total SSR length: 27; Average distance: 78.5;
A	6	6	2212170	2212175	10		Distance error range: -68.5~68.5; SSR type: 3 (A)n
AAC	3	9	2212528	2212536	352
A	7	7	2212537	2212543	0
A	7	7	2212675	2212681	131
GTG	3	9	2212697	2212705	15
A	10	10	2212839	2212848	133
A	7	7	2212859	2212865	10
AG	3	6	2212888	2212893	22
GA	12	24	2212897	2212920	3
AGGA	4	16	2212930	2212945	9	S6-AGtetra-Clu-1	SSR cluster range: 2212930-2214383;
GA	7	14	2212944	2212957	-2		Cluster size: 1454;
AGGG	4	16	2212979	2212994	21		Clustered SSR number: 37;
GA	3	6	2213026	2213031	31		SSR size range: 6-20;
GAAG	3	12	2213033	2213044	1		Total SSR length: 518;
GGAG	3	12	2213045	2213056	0		Average distance: 26.0;
GAAGG	3	15	2213076	2213090	19		Distance error range: -28.0~65.0;
AAGGA	3	15	2213119	2213133	28		SSR type: 25 [(AAAG)n, (AAGG)m, (AGGG)i], 10 (AAAGG)j, 2 (AG)k
GGAAG	3	15	2213154	2213168	20
AAGGA	3	15	2213189	2213203	20
GGAAG	3	15	2213224	2213238	20
AGGA	4	16	2213256	2213271	17
GGAA	3	12	2213272	2213283	0
AGGA	3	12	2213290	2213301	6
GGAAG	3	15	2213366	2213380	64
AAGGA	3	15	2213405	2213419	24
AGGA	4	16	2213483	2213498	63
GGAA	3	12	2213499	2213510	0
GGAA	3	12	2213514	2213525	3
AGGA	4	16	2213544	2213559	18
GGAA	3	12	2213560	2213571	0
AGGA	4	16	2213622	2213637	50
GGAA	3	12	2213638	2213649	0
GGAAG	3	15	2213717	2213731	67
AAGGA	3	15	2213756	2213770	24
GGAAG	3	15	2213791	2213805	20
AGGA	3	12	2213855	2213866	49
AGGA	4	16	2213914	2213929	47
AGGA	5	20	2213957	2213976	27
AGGA	4	16	2213992	2214007	15
AGGA	3	12	2214099	2214110	91
AGGA	3	12	2214135	2214146	24
AGGA	4	16	2214194	2214209	47
AGGA	3	12	2214257	2214268	47
AGGA	4	16	2214289	2214304	20
AGGA	3	12	2214336	2214347	31
AGGA	3	12	2214372	2214383	24
AG	3	6	2214395	2214400	11
A	6	6	2214408	2214413	7
GA	3	6	2214453	2214458	39
AG	3	6	2214528	2214533	69
TG	3	6	2214961	2214966	427
AG	3	6	2215329	2215334	362
AC	3	6	2215627	2215632	292
GA	3	6	2215939	2215944	306
T	8	8	2215949	2215956	4
T	6	6	2216111	2216116	154
AC	3	6	2216270	2216275	153
AGA	3	9	2216605	2216613	329
CA	3	6	2216614	2216619	0
T	9	9	2216853	2216861	233
AGA	3	9	2217300	2217308	438
CA	6	12	2217309	2217320	0
T	16	16	2217548	2217563	227
AG	3	6	2217750	2217755	186
AC	3	6	2217946	2217951	190
CA	3	6	2217983	2217988	31
TG	3	6	2218455	2218460	466
CA	3	6	2218924	2218929	463
C	6	6	2218955	2218960	25
CT	4	8	2219272	2219279	311
T	10	10	2219506	2219515	226
CA	3	6	2219763	2219768	247
TC	3	6	2219865	2219870	96
TG	3	6	2219949	2219954	78
TC	4	8	2220051	2220058	96
AG	3	6	2220672	2220677	613
AG	3	6	2220697	2220702	19
TC	3	6	2220705	2220710	2
GCT	3	9	2221091	2221099	380
GAA	3	9	2221236	2221244	136
CA	3	6	2222726	2222731	1481
CTG	3	9	2222797	2222805	65
CA	3	6	2223289	2223294	483
CT	3	6	2223295	2223300	0
AG	3	6	2223461	2223466	160
TC	3	6	2223736	2223741	269
TTC	3	9	2223797	2223805	55
AG	3	6	2223950	2223955	144
GA	3	6	2223985	2223990	29
TGT	3	9	2224127	2224135	136
CT	3	6	2224306	2224311	170
T	8	8	2224587	2224594	275
AC	3	6	2224606	2224611	11	S6-ACdi-Clu-1	SSR cluster range: 2224606-2225392;
CA	4	8	2224613	2224620	1		Cluster size: 787;
CA	3	6	2224657	2224662	36		Clustered SSR number: 33;
CA	3	6	2224685	2224690	22		SSR size range: 6-10;
AT	4	8	2224692	2224699	1		Total SSR length: 224;
AC	4	8	2224710	2224717	10		Average distance: 17.6;
CA	5	10	2224733	2224742	15		Distance error range: -16.6~42.4;
CA	3	6	2224785	2224790	42		SSR type: 32 (AC)n, 1 (AT)m
CA	3	6	2224851	2224856	60
CA	3	6	2224867	2224872	10
CA	3	6	2224882	2224887	9
CA	5	10	2224900	2224909	12
AC	4	8	2224913	2224920	3
CA	4	8	2224953	2224960	32
CA	5	10	2224993	2225002	32
CA	3	6	2225023	2225028	20
CA	3	6	2225038	2225043	9
CA	3	6	2225096	2225101	52
CA	4	8	2225105	2225112	3
CA	3	6	2225115	2225120	2
AC	3	6	2225148	2225153	27
CA	3	6	2225167	2225172	13
CA	3	6	2225175	2225180	2
CA	3	6	2225184	2225189	3
CA	3	6	2225192	2225197	2
AC	3	6	2225219	2225224	21
CA	3	6	2225238	2225243	13
CA	3	6	2225264	2225269	20
CA	4	8	2225273	2225280	3
AC	3	6	2225296	2225301	15
CA	3	6	2225311	2225316	9
CA	3	6	2225361	2225366	44
CA	3	6	2225387	2225392	20
TA	3	6	2225457	2225462	64
CA	3	6	2225475	2225480	12
GA	3	6	2225534	2225539	53
AC	4	8	2225709	2225716	169
GA	4	8	2225769	2225776	52
GA	3	6	2226007	2226012	230
TC	3	6	2226164	2226169	151
TG	3	6	2226194	2226199	24
GA	3	6	2226279	2226284	79
TC	3	6	2226445	2226450	160
A	6	6	2226637	2226642	186	S6-Amono-mClu-9	SSR cluster range: 2226637-2227319; Cluster size: 683; Clustered SSR number: 5;
A	6	6	2226646	2226651	3		SSR size range: 6-10; Total SSR length: 38;
A	10	10	2226795	2226804	143		Average distance: 161.3;
A	8	8	2226810	2226817	5		Distance error range: -158.3~332.7;
A	8	8	2227312	2227319	494		SSR type: 5 (A)n
GAA	3	9	2227358	2227366	38
AG	5	10	2227438	2227447	71
GA	4	8	2227507	2227514	59
A	6	6	2227545	2227550	30	S6-Amono-mClu-10	SSR cluster range: 2227545-2227603; Cluster size: 59; Clustered SSR number: 3;
A	6	6	2227588	2227593	37		SSR size range: 6-9; Total SSR length: 21; Average distance: 19.0;
A	9	9	2227595	2227603	1		Distance error range: -18.0~18.0; SSR type: 3 (A)n
AGGA	3	12	2227653	2227664	49	S6-AGtetra-Clu-2	SSR cluster range: 2227653-2228506;
A	9	9	2227679	2227687	14		Cluster size: 854;
GGGA	5	20	2227722	2227741	34		Clustered SSR number: 45;
AGGG	4	16	2227762	2227777	20		SSR size range: 6-28;
G	6	6	2227775	2227780	-3		Total SSR length: 653;
G	6	6	2227787	2227792	6		Average distance: 4.6;
AGGG	3	12	2227794	2227805	1		Distance error range: -7.6~29.4;
AGGG	5	20	2227807	2227826	1		SSR type: 32 [(AAGG)n, (AGGG)m], 6 (AG)i, 1 (A)j, 6 (G)k
AG	3	6	2227827	2227832	0
GA	3	6	2227838	2227843	5
GA	3	6	2227850	2227855	6
GGGA	5	20	2227856	2227875	0
GAGG	8	32	2227878	2227909	2
AGGG	3	12	2227912	2227923	2
AGGG	3	12	2227928	2227939	4
AGGG	4	16	2227944	2227959	4
AGGG	5	20	2227961	2227980	1
AGGG	5	20	2227982	2228001	1
AGGG	7	28	2228003	2228030	1
G	6	6	2228036	2228041	5
AGGG	5	20	2228043	2228062	1
AGGG	3	12	2228079	2228090	16
AGGG	4	16	2228103	2228118	12
AGGG	5	20	2228120	2228139	1
AGGG	6	24	2228141	2228164	1
G	6	6	2228162	2228167	-3
AGGG	4	16	2228169	2228184	1
G	6	6	2228182	2228187	-3
G	6	6	2228190	2228195	2
AGGG	5	20	2228197	2228216	1
AG	3	6	2228217	2228222	0
GA	3	6	2228228	2228233	5
GA	3	6	2228240	2228245	6
AGGG	5	20	2228257	2228276	11
AGGG	4	16	2228278	2228293	1
AGGG	3	12	2228298	2228309	4
AGGG	5	20	2228314	2228333	4
AGGG	4	16	2228338	2228353	4
AGGG	4	16	2228362	2228377	8
AGGG	3	12	2228386	2228397	8
AGGG	5	20	2228402	2228421	4
AGGG	5	20	2228430	2228449	8
AGGG	6	24	2228451	2228474	1
AGGA	4	16	2228475	2228490	0
AGGA	3	12	2228495	2228506	4
A	6	6	2228506	2228511	-1
A	6	6	2228537	2228542	25
CA	3	6	2228773	2228778	230
AC	4	8	2228877	2228884	98
CT	3	6	2229039	2229044	154
GA	4	8	2229128	2229135	83
CT	3	6	2229448	2229453	312
TG	3	6	2229555	2229560	101	S6-TGdi-MClu-1	SSR cluster range: 2229555-2230229;
TG	6	12	2229563	2229574	2		Cluster size: 675;
TG	4	8	2229607	2229614	32		Clustered SSR number: 22;
TATGTA	3	18	2229660	2229677	45		SSR size range: 6-18;
GT	4	8	2229713	2229720	35		Total SSR length: 158;
AT	3	6	2229743	2229748	22		Average distance: 24.6;
TG	4	8	2229758	2229765	9		Distance error range: -22.6~68.4;
GT	3	6	2229795	2229800	29		SSR type: 18 (TG)n, 1(AT)m, 1(AC)i, 1 (CG)j, 1 (TATGTA)k
TG	3	6	2229894	2229899	93
TG	3	6	2229980	2229985	80
TG	3	6	2229988	2229993	2
CA	3	6	2230012	2230017	18
TG	3	6	2230034	2230039	16
TG	3	6	2230054	2230059	14
TG	3	6	2230086	2230091	26
GT	4	8	2230107	2230114	15
TG	3	6	2230134	2230139	19
TG	3	6	2230153	2230158	13
GC	3	6	2230173	2230178	14
TG	3	6	2230196	2230201	17
TG	3	6	2230212	2230217	10
TG	3	6	2230224	2230229	6
CA	3	6	2230254	2230259	24
AG	3	6	2230342	2230347	82
AC	5	10	2230385	2230394	37
AG	3	6	2230438	2230443	43	S6-AGdi-mClu-2	SSR cluster range: 2230438-2231366; Cluster size: 929; Clustered SSR number: 5;
AG	3	6	2230951	2230956	507		SSR size range: 6; Total SSR length: 30;
AG	3	6	2231221	2231226	264		Average distance: 224.8;
GA	3	6	2231254	2231259	27		Distance error range: -197.8~282.2;
GA	3	6	2231361	2231366	101		SSR type: 5 (AG)n
CT	4	8	2231385	2231392	18
TC	4	8	2231440	2231447	47
TCC	3	9	2231478	2231486	30
TCC	3	9	2231524	2231532	37
TC	3	6	2231561	2231566	28
TCC	3	9	2231571	2231579	4
T	6	6	2231598	2231603	18
TC	4	8	2231642	2231649	38
T	7	7	2231662	2231668	12
CT	3	6	2231700	2231705	31
T	7	7	2231713	2231719	7
TCC	3	9	2231739	2231747	19
TCC	3	9	2231777	2231785	29
TC	3	6	2231792	2231797	6
CT	4	8	2231803	2231810	5
TCC	3	9	2231859	2231867	48	S6-TCtri-mClu-1	SSR cluster range: 2231859-2231915; Cluster size: 57; Clustered SSR number: 3;
TCC	4	12	2231884	2231895	16		SSR size range: 9-12; Total SSR length: 30; Average distance: 13.5;
TCT	3	9	2231907	2231915	11		Distance error range: -2.5~2.5;SSR type: 3 [(TCC)n, (TCT)m]
TC	3	6	2231940	2231945	24
TCC	3	9	2231998	2232006	52
T	6	6	2232074	2232079	67
TC	5	10	2232103	2232112	23
CTC	3	9	2232144	2232152	31
TC	4	8	2232151	2232158	-2
A	9	9	2232202	2232210	43
TG	3	6	2232283	2232288	72
ACA	3	9	2232334	2232342	45
AG	3	6	2232499	2232504	156
T	9	9	2232572	2232580	67
T	6	6	2232582	2232587	1
ATTT	4	16	2232591	2232606	3
T	6	6	2232740	2232745	133
AAGA	6	24	2233061	2233084	315
CA	3	6	2233231	2233236	146
T	14	14	2233372	2233385	135
GT	3	6	2233456	2233461	70
G	6	6	2233511	2233516	49
A	10	10	2233768	2233777	251
AC	4	8	2233784	2233791	6
AG	4	8	2233846	2233853	54
AT	3	6	2233915	2233920	61
TAT	3	9	2233954	2233962	33
CA	3	6	2234118	2234123	155	S6-ACdi-MlClu-2	SSR cluster range: 2234118-2234501;
CA	3	6	2234175	2234180	51		Cluster size: 384;
CA	3	6	2234194	2234199	13		Clustered SSR number: 11;
CA	3	6	2234251	2234256	51		SSR size range: 6-12;
CA	3	6	2234270	2234275	13		Total SSR length: 72;
CA	3	6	2234327	2234332	51		Average distance: 31.2;
CA	3	6	2234385	2234390	52		Distance error range: -24.2~20.8;
CA	3	6	2234404	2234409	13		SSR type: 11 (AC)n
CA	3	6	2234423	2234428	13
CA	6	12	2234437	2234448	8
CA	3	6	2234496	2234501	47
T	6	6	2234513	2234518	11
TA	3	6	2234607	2234612	88
T	6	6	2234723	2234728	110
A	7	7	2235309	2235315	580	S6-Amono-mClu-11	SSR cluster range: 2235309-2236123; Cluster size: 815; Clustered SSR number: 4;
A	16	16	2235740	2235755	424		SSR size range: 7-16; Total SSR length: 38; Average distance: 259.0;
A	7	7	2235762	2235768	6		Distance error range: -253.0~165.0;
A	8	8	2236116	2236123	347		SSR type: 3 (A)n
TAAA	3	12	2236124	2236135	0
GGA	3	9	2236347	2236355	211
T	6	6	2236435	2236440	79
T	7	7	2236442	2236448	1
AG	3	6	2236855	2236860	406
A	13	13	2236884	2236896	23
G	7	7	2236902	2236908	5
AG	4	8	2237168	2237175	259
A	8	8	2237186	2237193	10
A	7	7	2237201	2237207	7
T	15	15	2237508	2237522	300
T	6	6	2237812	2237817	289
AG	3	6	2237854	2237859	36
CA	3	6	2237961	2237966	101
A	6	6	2238192	2238197	225
A	6	6	2238202	2238207	4
CA	3	6	2238532	2238537	324
T	14	14	2238587	2238600	49
AC	4	8	2238723	2238730	122
T	14	14	2238751	2238764	20
ATGC	5	20	2238908	2238927	143
AC	3	6	2238930	2238935	2
TA	3	6	2239106	2239111	170
GAT	3	9	2239165	2239173	53
A	15	15	2239406	2239420	232	S6-Amono-mClu-12	SSR cluster range: 2239406-2239802;
A	6	6	2239460	2239465	39		Cluster size: 397; Clustered SSR number: 7;
A	9	9	2239593	2239601	127		SSR size range: 6-15;
A	6	6	2239603	2239608	1		Total SSR length: 61;
A	10	10	2239610	2239619	1		Average distance: 56.0;
A	8	8	2239769	2239776	149		Distance error range: -55.0~93.0;
A	7	7	2239796	2239802	19		SSR type: 7 (A)n
CT	3	6	2239834	2239839	31
A	11	11	2240292	2240302	452
GAAAAA	3	18	2240303	2240320	0
GA	3	6	2240345	2240350	24
GA	3	6	2240446	2240451	95
CAAA	4	16	2241182	2241197	730
A	7	7	2241195	2241201	-3
TC	3	6	2241367	2241372	165
A	8	8	2241910	2241917	537
A	6	6	2241940	2241945	22
AAG	3	9	2242058	2242066	112
CA	3	6	2242339	2242344	272
TG	3	6	2242436	2242441	91
C	7	7	2242762	2242768	320
TG	3	6	2243354	2243359	585
T	6	6	2243476	2243481	116
ATTT	5	20	2243482	2243501	0
C	6	6	2243514	2243519	12
T	6	6	2243654	2243659	134	S6-Tmono-mClu-7	SSR cluster range: 2243654-2243942; Cluster size: 289; Clustered SSR number: 3;		977
T	34	34	2243789	2243822	129		SSR size range: 6-34; Total SSR length: 46; Average distance: 121.5;
T	6	6	2243937	2243942	114		Distance error range: -7.5~7.5; SSR type: 3 (T)n
CA	3	6	2244113	2244118	170
CT	8	16	2244303	2244318	184
CA	3	6	2244461	2244466	142
TA	7	14	2244684	2244697	217
TATT	3	12	2244715	2244726	17
CTC	3	9	2244794	2244802	67
T	6	6	2244878	2244883	75	S6-Tmono-mClu-8	SSR cluster range: 2244878-2245481; Cluster size: 604; Clustered SSR number: 3;		986
T	7	7	2245319	2245325	435		SSR size range: 6-7; Total SSR length: 19; Average distance: 292.5;
T	6	6	2245476	2245481	150		Distance error range: -142.5~142.5; SSR type: 3 (T)n
AT	3	6	2245625	2245630	143
A	11	11	2245794	2245804	163
A	6	6	2245807	2245812	2
AG	3	6	2245942	2245947	129
A	8	8	2245962	2245969	14	S6-Amono-mClu-13	SSR cluster range: 2245962-2245985; Cluster size: 24; Clustered SSR number: 3;
A	7	7	2245971	2245977	1		SSR size range: 7-8; Total SSR length: 22; Average distance: 1.0;
A	7	7	2245979	2245985	1		Distance error range: 0.0; SSR type: 3 (A)n
CA	3	6	2245986	2245991	0
A	10	10	2245995	2246004	3	S6-Amono-mClu-14	SSR cluster range: 2245995-2246627; Cluster size: 633; Clustered SSR number: 4;
A	6	6	2246181	2246186	176		SSR size range: 6-10; Total SSR length: 29; Average distance: 201.3;
A	6	6	2246468	2246473	281		Distance error range: -54.3~79.7;
A	7	7	2246621	2246627	147		SSR type: 4 (A)n
GAAA	3	12	2246628	2246639	0
AG	3	6	2246647	2246652	7
AGAA	3	12	2246673	2246684	20
AAAGA	3	15	2246685	2246699	0
AGAA	11	44	2246707	2246750	7
TGT	4	12	2246953	2246964	202
A	10	10	2247359	2247368	394	S6-Amono-mClu-15	SSR cluster range: 2247359-2247677; Cluster size: 319; Clustered SSR number: 4;
A	7	7	2247491	2247497	122		SSR size range: 6-22; Total SSR length: 45; Average distance: 91.3;
A	6	6	2247499	2247504	1		Distance error range: -90.3~59.7;
A	22	22	2247656	2247677	151		SSR type: 4 (A)n
T	6	6	2247706	2247711	28
TC	3	6	2247841	2247846	129
TA	3	6	2247985	2247990	138
A	6	6	2248278	2248283	287
GTG	3	9	2248294	2248302	10
A	11	11	2248433	2248443	130	S6-Amono-mClu-16	SSR cluster range: 2248433-2248626; Cluster size: 194; Clustered SSR number: 3;
A	6	6	2248445	2248450	1		SSR size range: 6-13; Total SSR length: 30; Average distance: 82.0;
A	13	13	2248614	2248626	163		Distance error range: -81.0~81.0; SSR type: 3 (A)n
AGAAA	3	15	2248632	2248646	5
AG	3	6	2248721	2248726	74
A	7	7	2248771	2248777	44
T	19	19	2249192	2249210	414	S6-Tmono-mClu-9	SSR cluster range: 2249192-2249541; Cluster size: 350; Clustered SSR number: 3;		1022
T	15	15	2249357	2249371	146		SSR size range: 15-28; Total SSR length: 62; Average distance: 144.0;
T	28	28	2249514	2249541	142		Distance error range: -2.0~2.0; SSR type: 3 (T)n
A	7	7	2249866	2249872	324
A	20	20	2250162	2250181	289
AG	3	6	2250609	2250614	427
A	6	6	2251165	2251170	550
A	8	8	2251665	2251672	494
ATAA	3	12	2252242	2252253	569
AG	3	6	2252443	2252448	189
T	6	6	2252480	2252485	31
AG	3	6	2252651	2252656	165
GA	3	6	2252759	2252764	102
A	6	6	2253023	2253028	258	S6-Amono-mClu-17	SSR cluster range: 2253023-2253608; Cluster size: 586; Clustered SSR number: 3;
A	6	6	2253586	2253591	557		SSR size range: 6; Total SSR length: 18; Average distance: 284.0;
A	6	6	2253603	2253608	11		Distance error range: -273.0~273.0; SSR type: 3 (A)n
T	6	6	2253701	2253706	92
CT	3	6	2253723	2253728	16
A	7	7	2253905	2253911	176
A	9	9	2254060	2254068	148
AT	3	6	2254452	2254457	383
AG	3	6	2254635	2254640	177
T	8	8	2254642	2254649	1
GTTT	3	12	2254650	2254661	0
T	7	7	2254659	2254665	-3
C	9	9	2254947	2254955	281
T	8	8	2254956	2254963	0
T	13	13	2254965	2254977	1
AG	3	6	2255193	2255198	215
GT	3	6	2255317	2255322	118
A	10	10	2255748	2255757	425
AAATA	3	15	2255923	2255937	165
T	16	16	2256016	2256031	78	S6-Tmono-mClu-10	SSR cluster range: 2256016-2256308; Cluster size: 293; Clustered SSR number: 4;		1054
T	6	6	2256162	2256167	130		SSR size range: 6-16; Total SSR length: 37; Average distance: 92.0;
T	8	8	2256293	2256300	125		Distance error range: -91.0~38.0;
T	7	7	2256302	2256308	1		SSR type: 3 (T)n
TC	3	6	2256625	2256630	316
A	11	11	2256792	2256802	161
T	6	6	2256949	2256954	146
T	6	6	2256962	2256967	7
AT	3	6	2257262	2257267	294
AC	3	6	2257397	2257402	129
T	6	6	2257637	2257642	234
T	6	6	2257800	2257805	157
AC	4	8	2258033	2258040	227
GA	3	6	2258093	2258098	52
AC	7	14	2258261	2258274	162
AG	3	6	2258299	2258304	24	S6-AGdi-mClu-3	SSR cluster range: 2258299-2258400; Cluster size: 102; Clustered SSR number: 3;
AG	3	6	2258328	2258333	23		SSR size range: 6; Total SSR length: 18; Average distance: 42.0;
GA	3	6	2258395	2258400	61		Distance error range: -19.0~19.0; SSR type: 3 (AG)n
GAG	3	9	2258480	2258488	79
AC	4	8	2258501	2258508	12
GA	3	6	2258561	2258566	52
TC	3	6	2258703	2258708	136
CT	3	6	2258823	2258828	114
A	6	6	2258976	2258981	147
A	10	10	2259273	2259282	291
TA	3	6	2259283	2259288	0
AT	3	6	2259294	2259299	5
AGATAT	3	18	2259300	2259317	0
AT	4	8	2259332	2259339	14	S6-ATdi-mClu-8	SSR cluster range: 2259332-2259419;
AT	3	6	2259348	2259353	8		Cluster size: 88;
AT	4	8	2259366	2259373	12		Clustered SSR number: 7;
AT	5	10	2259376	2259385	2		SSR size range: 6-10 ;
AT	3	6	2259388	2259393	2		Total SSR length: 54;
AT	5	10	2259396	2259405	2		Average distance: 5.7;
AT	3	6	2259414	2259419	8		Distance error range: -3.7~6.3; SSR type: 7 (AT)n
A	6	6	2259463	2259468	43
CT	4	8	2259675	2259682	206
GT	3	6	2260371	2260376	688
CTCCAT	3	18	2260400	2260417	23
TC	3	6	2260433	2260438	15
T	16	16	2260461	2260476	22
T	6	6	2260627	2260632	150
GTG	3	9	2261071	2261079	438
A	6	6	2261213	2261218	133
CT	3	6	2261299	2261304	80
AT	3	6	2261323	2261328	18
A	10	10	2261771	2261780	442
TG	3	6	2261892	2261897	111
GT	3	6	2262063	2262068	165
CA	3	6	2262104	2262109	35
AC	3	6	2262328	2262333	218
TG	3	6	2262448	2262453	114
AC	3	6	2262490	2262495	36	S6-ACdi-mClu-3	SSR cluster range: 2262490-2262606; Cluster size: 117;
AC	3	6	2262546	2262551	50		Clustered SSR number: 5; SSR size range: 6-8;
CA	4	8	2262570	2262577	18		Total SSR length: 32; Average distance: 21.3;
AC	3	6	2262588	2262593	10		Distance error range: -14.3~28.7;
CA	3	6	2262601	2262606	7		SSR type: 5 (AC)n
AG	3	6	2262841	2262846	234
TG	3	6	2263182	2263187	335
AG	3	6	2263333	2263338	145
TG	3	6	2263385	2263390	46
TG	3	6	2263469	2263474	78
T	18	18	2263513	2263530	38
CCA	3	9	2263661	2263669	130
T	6	6	2263818	2263823	148
AG	3	6	2263909	2263914	85
A	6	6	2264074	2264079	159
AG	3	6	2264469	2264474	389	S6-AGdi-mClu-4	SSR cluster range: 2264469-2264713; Cluster size: 245; Clustered SSR number: 3;
AG	3	6	2264549	2264554	74		SSR size range: 6; Total SSR length: 18; Average distance: 113.5;
AG	3	6	2264708	2264713	153		Distance error range: -39.5~39.5; SSR type: 3 (AG)n
A	14	14	2267544	2267557	2830
AC	4	8	2267595	2267602	37
AG	3	6	2267604	2267609	1
A	6	6	2267792	2267797	182
GTG	3	9	2267807	2267815	9
C	6	6	2267942	2267947	126
CAT	3	9	2268109	2268117	161
TA	3	6	2268374	2268379	256	S6-ATdi-mClu-9	SSR cluster range: 2268374-2268743;
AT	3	6	2268442	2268447	62		Cluster size:370 ;
TA	3	6	2268471	2268476	23		Clustered SSR number: 8;
TA	3	6	2268491	2268496	14		SSR size range: 6;
AT	3	6	2268521	2268526	24		Total SSR length: 48;
AT	3	6	2268537	2268542	10		Average distance: 46.0;
TA	3	6	2268681	2268686	138		Distance error range: -36.0~92.0;
TA	3	6	2268738	2268743	51		SSR type: 8 (AT)n
AC	3	6	2268806	2268811	62
AC	6	12	2268953	2268964	141
TA	4	8	2269054	2269061	89
TG	3	6	2269120	2269125	58
AT	3	6	2269150	2269155	24
TA	3	6	2269232	2269237	76
GT	3	6	2269249	2269254	11
AC	3	6	2269270	2269275	15
AT	3	6	2269278	2269283	2
CA	3	6	2269338	2269343	54
T	6	6	2269344	2269349	0
TG	3	6	2269383	2269388	33
AT	3	6	2269413	2269418	24
TG	5	10	2269513	2269522	94
TATT	3	12	2269538	2269549	15
T	6	6	2269548	2269553	-2
GAG	3	9	2269554	2269562	0
CAC	3	9	2269685	2269693	122
GT	4	8	2269840	2269847	146
TA	3	6	2269866	2269871	18
TG	3	6	2269974	2269979	102
AT	3	6	2270004	2270009	24
T	6	6	2270070	2270075	60
TG	3	6	2270108	2270113	32
A	6	6	2270696	2270701	582
TGC	3	9	2271092	2271100	390
A	6	6	2271202	2271207	101
AC	3	6	2271347	2271352	139
CA	3	6	2271472	2271477	119
A	7	7	2271529	2271535	51
A	7	7	2271751	2271757	215
GTG	3	9	2271902	2271910	144
A	7	7	2272043	2272049	132
A	9	9	2272136	2272144	86
CAA	3	9	2272146	2272154	1
AC	3	6	2272279	2272284	124
GA	3	6	2272326	2272331	41
TG	3	6	2272529	2272534	197
C	6	6	2272805	2272810	270
AAAT	3	12	2273195	2273206	384
AATAA	3	15	2273208	2273222	1
TAT	5	15	2274035	2274049	812
T	6	6	2274204	2274209	154
TAT	3	9	2274345	2274353	135
T	7	7	2274353	2274359	-1
GT	3	6	2274399	2274404	39
T	6	6	2274415	2274420	10	S6-Tmono-mClu-11	SSR cluster range: 2274415-2274602; Cluster size: 188; Clustered SSR number: 3;		1185
T	8	8	2274427	2274434	6		SSR size range: 6-17; Total SSR length: 31; Average distance: 78.5;
T	17	17	2274586	2274602	151		Distance error range: -72.5~72.5; SSR type: 3 (T)n
AG	3	6	2274935	2274940	332
T	7	7	2275124	2275130	183
TATT	3	12	2275148	2275159	17
A	6	6	2275201	2275206	41	S6-Amono-mClu-18	SSR cluster range: 2275201-2275526; Cluster size: 326; Clustered SSR number: 3;
A	16	16	2275344	2275359	137		SSR size range: 6-16; Total SSR length: 34; Average distance: 146.0;
A	12	12	2275515	2275526	155		Distance error range: -9.0~9.0; SSR type: 3 (A)n
T	6	6	2275623	2275628	96
T	7	7	2275705	2275711	76
A	6	6	2275789	2275794	77
AAAT	3	12	2275797	2275808	2
T	7	7	2275830	2275836	21
AG	7	14	2276734	2276747	897	S6-AGdi-Clu-1	SSR cluster range: 2276734-2283078;
GA	5	10	2276748	2276757	0		Cluster size: 6345;
AG	3	6	2276775	2276780	17		Clustered SSR number: 323;
AG	3	6	2276806	2276811	25		SSR size range: 6-14，
AG	3	6	2276816	2276821	4		Total SSR length: 2626;
GA	4	8	2276838	2276845	16		Average distance: 11.5;
GA	4	8	2276864	2276871	18		Distance error range: -12.5~46.5
AG	3	6	2276894	2276899	22		SSR type: 289 (AG)n, 32 (AGG)m, 2 (AGGG)i
AG	3	6	2276902	2276907	2
GA	4	8	2276924	2276931	16
GA	3	6	2276944	2276949	12
GA	4	8	2276952	2276959	2
AG	4	8	2276982	2276989	22
AG	3	6	2276992	2276997	2
GA	4	8	2277014	2277021	16
GA	3	6	2277040	2277045	18
AG	3	6	2277072	2277077	26
AG	3	6	2277080	2277085	2
GA	4	8	2277102	2277109	16
GA	3	6	2277122	2277127	12
GA	4	8	2277130	2277137	2
AG	3	6	2277161	2277166	23
AG	3	6	2277169	2277174	2
GA	4	8	2277191	2277198	16
GA	3	6	2277211	2277216	12
GA	4	8	2277219	2277226	2
AG	3	6	2277250	2277255	23
AG	3	6	2277258	2277263	2
GA	4	8	2277280	2277287	16
GA	3	6	2277300	2277305	12
GA	4	8	2277308	2277315	2
AG	3	6	2277349	2277354	33
GA	4	8	2277371	2277378	16
GA	4	8	2277397	2277404	18
AG	4	8	2277427	2277434	22
AG	3	6	2277437	2277442	2
GA	4	8	2277459	2277466	16
GA	3	6	2277479	2277484	12
GA	4	8	2277487	2277494	2
AG	4	8	2277518	2277525	23
AG	3	6	2277528	2277533	2
GA	4	8	2277550	2277557	16
GA	4	8	2277576	2277583	18
AGG	4	12	2277584	2277595	0
AG	4	8	2277607	2277614	11
AG	3	6	2277617	2277622	2
GA	4	8	2277639	2277646	16
GA	4	8	2277665	2277672	18
AGG	4	12	2277673	2277684	0
AG	4	8	2277696	2277703	11
AG	3	6	2277706	2277711	2
GA	4	8	2277728	2277735	16
GA	4	8	2277754	2277761	18
AGG	4	12	2277762	2277773	0
AG	4	8	2277785	2277792	11
AG	3	6	2277795	2277800	2
GA	4	8	2277817	2277824	16
GA	4	8	2277843	2277850	18
AGG	4	12	2277851	2277862	0
AG	4	8	2277874	2277881	11
AG	3	6	2277884	2277889	2
GA	4	8	2277906	2277913	16
GA	4	8	2277932	2277939	18
AGG	4	12	2277940	2277951	0
AG	4	8	2277963	2277970	11
AG	3	6	2277973	2277978	2
GA	4	8	2277995	2278002	16
GA	4	8	2278021	2278028	18
AG	6	12	2278052	2278063	23
GA	4	8	2278080	2278087	16
GA	3	6	2278100	2278105	12
GA	4	8	2278108	2278115	2
AGG	4	12	2278116	2278127	0
AG	4	8	2278139	2278146	11
AG	3	6	2278149	2278154	2
GA	4	8	2278171	2278178	16
GA	4	8	2278197	2278204	18
AGG	4	12	2278205	2278216	0
AG	4	8	2278228	2278235	11
AG	3	6	2278238	2278243	2
GA	4	8	2278260	2278267	16
GA	4	8	2278286	2278293	18
AG	6	12	2278317	2278328	23
GA	4	8	2278345	2278352	16
GA	3	6	2278365	2278370	12
GA	4	8	2278373	2278380	2
AGG	4	12	2278381	2278392	0
AG	4	8	2278404	2278411	11
AG	3	6	2278414	2278419	2
GA	4	8	2278436	2278443	16
GA	4	8	2278462	2278469	18
AGG	4	12	2278470	2278481	0
AG	4	8	2278493	2278500	11
AG	3	6	2278503	2278508	2
GA	4	8	2278525	2278532	16
GA	4	8	2278551	2278558	18
AGG	4	12	2278559	2278570	0
AG	4	8	2278582	2278589	11
AG	3	6	2278592	2278597	2
GA	4	8	2278614	2278621	16
GA	4	8	2278640	2278647	18
AGG	4	12	2278648	2278659	0
AG	4	8	2278671	2278678	11
AG	3	6	2278681	2278686	2
GA	4	8	2278703	2278710	16
GA	3	6	2278723	2278728	12
GA	4	8	2278731	2278738	2
AG	4	8	2278762	2278769	23
AG	3	6	2278772	2278777	2
GA	4	8	2278794	2278801	16
GA	4	8	2278820	2278827	18
AGG	4	12	2278828	2278839	0
AG	4	8	2278851	2278858	11
AG	3	6	2278861	2278866	2
GA	4	8	2278883	2278890	16
GA	4	8	2278909	2278916	18
AGG	4	12	2278917	2278928	0
AG	4	8	2278940	2278947	11
AG	3	6	2278950	2278955	2
GA	4	8	2278972	2278979	16
GA	4	8	2278998	2279005	18
AGG	4	12	2279006	2279017	0
AG	4	8	2279029	2279036	11
AG	3	6	2279039	2279044	2
GA	4	8	2279061	2279068	16
GA	4	8	2279087	2279094	18
AGG	4	12	2279095	2279106	0
AG	4	8	2279118	2279125	11
AG	3	6	2279128	2279133	2
GA	4	8	2279150	2279157	16
GA	4	8	2279176	2279183	18
AGG	4	12	2279184	2279195	0
AG	4	8	2279207	2279214	11
AG	3	6	2279217	2279222	2
GA	4	8	2279239	2279246	16
GA	4	8	2279265	2279272	18
AGG	4	12	2279273	2279284	0
AG	4	8	2279296	2279303	11
AG	3	6	2279306	2279311	2
GA	4	8	2279328	2279335	16
GA	4	8	2279354	2279361	18
AG	6	12	2279385	2279396	23
GA	4	8	2279413	2279420	16
GA	4	8	2279439	2279446	18
AG	6	12	2279470	2279481	23
GA	4	8	2279498	2279505	16
GA	3	6	2279518	2279523	12
GA	4	8	2279526	2279533	2
AG	4	8	2279557	2279564	23
AG	3	6	2279567	2279572	2
GA	4	8	2279589	2279596	16
GA	4	8	2279615	2279622	18
AG	6	12	2279646	2279657	23
GA	4	8	2279674	2279681	16
GA	4	8	2279700	2279707	18
GA	4	8	2279728	2279735	20
AG	3	6	2279737	2279742	1
GA	4	8	2279759	2279766	16
GA	4	8	2279785	2279792	18
AG	6	12	2279816	2279827	23
GA	4	8	2279844	2279851	16
GA	3	6	2279864	2279869	12
GA	4	8	2279872	2279879	2
AGG	4	12	2279880	2279891	0
AG	4	8	2279903	2279910	11
AG	3	6	2279913	2279918	2
GA	4	8	2279935	2279942	16
GA	4	8	2279961	2279968	18
AGG	4	12	2279969	2279980	0
AG	4	8	2279992	2279999	11
AG	3	6	2280002	2280007	2
GA	4	8	2280024	2280031	16
GA	4	8	2280050	2280057	18
AGG	4	12	2280058	2280069	0
AG	4	8	2280081	2280088	11
AG	3	6	2280091	2280096	2
GA	4	8	2280113	2280120	16
GA	4	8	2280139	2280146	18
AGG	4	12	2280147	2280158	0
AG	4	8	2280170	2280177	11
AG	3	6	2280180	2280185	2
GA	4	8	2280202	2280209	16
GA	3	6	2280222	2280227	12
GA	4	8	2280230	2280237	2
AG	4	8	2280261	2280268	23
AG	3	6	2280271	2280276	2
GA	4	8	2280293	2280300	16
GA	4	8	2280319	2280326	18
AGG	4	12	2280327	2280338	0
AG	4	8	2280350	2280357	11
AG	3	6	2280360	2280365	2
GA	4	8	2280382	2280389	16
GA	4	8	2280408	2280415	18
AGG	4	12	2280416	2280427	0
AG	4	8	2280439	2280446	11
AG	3	6	2280449	2280454	2
GA	4	8	2280471	2280478	16
GA	4	8	2280497	2280504	18
AGG	4	12	2280505	2280516	0
AG	4	8	2280528	2280535	11
AG	3	6	2280538	2280543	2
GA	4	8	2280560	2280567	16
GA	4	8	2280586	2280593	18
AGG	4	12	2280594	2280605	0
AG	4	8	2280617	2280624	11
AG	3	6	2280627	2280632	2
GA	4	8	2280649	2280656	16
GA	4	8	2280675	2280682	18
AGG	4	12	2280683	2280694	0
AG	4	8	2280706	2280713	11
AG	3	6	2280716	2280721	2
GA	4	8	2280738	2280745	16
GA	4	8	2280764	2280771	18
AGG	4	12	2280772	2280783	0
AG	4	8	2280795	2280802	11
AG	3	6	2280805	2280810	2
GA	4	8	2280827	2280834	16
GA	4	8	2280853	2280860	18
AG	6	12	2280884	2280895	23
GA	4	8	2280912	2280919	16
GA	4	8	2280938	2280945	18
AG	6	12	2280969	2280980	23
GA	4	8	2280997	2281004	16
GA	3	6	2281017	2281022	12
GA	4	8	2281025	2281032	2
AG	4	8	2281056	2281063	23
AG	3	6	2281066	2281071	2
GA	4	8	2281088	2281095	16
GA	4	8	2281114	2281121	18
AG	6	12	2281145	2281156	23
GA	4	8	2281173	2281180	16
GA	4	8	2281199	2281206	18
AG	6	12	2281230	2281241	23
GA	4	8	2281258	2281265	16
GA	3	6	2281278	2281283	12
GA	4	8	2281286	2281293	2
AG	4	8	2281317	2281324	23
AG	3	6	2281327	2281332	2
GA	4	8	2281349	2281356	16
GA	4	8	2281375	2281382	18
AG	6	12	2281406	2281417	23
GA	4	8	2281434	2281441	16
GA	4	8	2281460	2281467	18
AG	6	12	2281491	2281502	23
GA	4	8	2281519	2281526	16
GA	4	8	2281545	2281552	18
AGG	4	12	2281553	2281564	0
AG	4	8	2281576	2281583	11
AG	3	6	2281586	2281591	2
GA	4	8	2281608	2281615	16
GA	4	8	2281634	2281641	18
AGG	4	12	2281642	2281653	0
AG	4	8	2281665	2281672	11
AG	3	6	2281675	2281680	2
GA	4	8	2281697	2281704	16
GA	4	8	2281723	2281730	18
AGG	4	12	2281731	2281742	0
AG	4	8	2281754	2281761	11
AG	3	6	2281764	2281769	2
GA	4	8	2281786	2281793	16
GA	3	6	2281806	2281811	12
GA	4	8	2281814	2281821	2
AG	4	8	2281848	2281855	26
AG	3	6	2281858	2281863	2
GA	4	8	2281880	2281887	16
GA	4	8	2281906	2281913	18
AG	6	12	2281937	2281948	23
GA	4	8	2281965	2281972	16
GA	3	6	2281985	2281990	12
GA	4	8	2281993	2282000	2
AGG	4	12	2282001	2282012	0
AG	4	8	2282024	2282031	11
AG	3	6	2282034	2282039	2
GA	4	8	2282056	2282063	16
GA	4	8	2282082	2282089	18
AGG	4	12	2282090	2282101	0
AG	4	8	2282113	2282120	11
AG	3	6	2282123	2282128	2
GA	4	8	2282145	2282152	16
GA	4	8	2282171	2282178	18
AG	4	8	2282202	2282209	23
AG	3	6	2282212	2282217	2
GA	4	8	2282234	2282241	16
GA	4	8	2282260	2282267	18
AG	6	12	2282291	2282302	23
GA	4	8	2282319	2282326	16
AG	3	6	2282348	2282353	21
GA	3	6	2282376	2282381	22
AG	3	6	2282395	2282400	13
AG	3	6	2282403	2282408	2
GA	3	6	2282416	2282421	7
GA	3	6	2282434	2282439	12
GA	3	6	2282444	2282449	4
AG	4	8	2282465	2282472	15
AG	3	6	2282503	2282508	30
GA	3	6	2282516	2282521	7
GA	5	10	2282580	2282589	58
GA	4	8	2282600	2282607	10
GA	3	6	2282622	2282627	14
GA	3	6	2282644	2282649	16
GA	5	10	2282652	2282661	2
GA	5	10	2282674	2282683	12
GA	3	6	2282700	2282705	16
GA	3	6	2282716	2282721	10
GGGA	3	12	2282722	2282733	0
GA	5	10	2282746	2282755	12
GAGG	3	12	2282770	2282781	14
GA	5	10	2282784	2282793	2
AG	3	6	2282798	2282803	4
AG	3	6	2282805	2282810	1
AG	5	10	2282813	2282822	2
GA	4	8	2282824	2282831	1
GA	5	10	2282842	2282851	10
GA	4	8	2282863	2282870	11
GA	3	6	2282875	2282880	4
GA	6	12	2282946	2282957	65
AG	3	6	2282959	2282964	1
AG	3	6	2282975	2282980	10
AG	3	6	2283008	2283013	27
AG	3	6	2283020	2283025	6
GA	5	10	2283040	2283049	14
AG	3	6	2283051	2283056	1
AG	7	14	2283065	2283078	8
TGC	3	9	2283256	2283264	177
ATTC	3	12	2283741	2283752	476	S6-ATCtetra-MClu-1	SSR cluster range: 2283741-2284367;
CATT	3	12	2283762	2283773	9		Cluster size: 627;
ATTC	3	12	2283822	2283833	48		Clustered SSR number: 10;
ATTC	4	16	2283868	2283883	34		SSR size range: 12-16;
ATTC	4	16	2283998	2284013	114		Total SSR length: 132;
ATTC	4	16	2284138	2284153	124		Average distance: 55.0
ATTC	3	12	2284250	2284261	96		Distance error range: -48.0~69.0
CATT	3	12	2284313	2284324	51		SSR type: 10 (ATTC)n
ATTC	3	12	2284332	2284343	7
TCAT	3	12	2284356	2284367	12
TGAA	3	12	2284391	2284402	23
TGAA	7	28	2284405	2284432	2
A	6	6	2284455	2284460	22
A	7	7	2284910	2284916	449
TAT	3	9	2285193	2285201	276
TA	3	6	2285212	2285217	10
CA	3	6	2285352	2285357	134
TGC	3	9	2285474	2285482	116
CA	3	6	2285798	2285803	315
GAA	3	9	2285806	2285814	2
CA	3	6	2285952	2285957	137
A	6	6	2286326	2286331	368
CT	3	6	2286343	2286348	11
CA	3	6	2286380	2286385	31
CT	3	6	2286582	2286587	196
A	13	13	2286693	2286705	105
GT	3	6	2287023	2287028	317
A	6	6	2287936	2287941	907
A	9	9	2288127	2288135	185
GA	5	10	2288149	2288158	13	S6-AGdi-mClu-5	SSR cluster range: 2288149-2288205; Cluster size: 57;
AG	4	8	2288160	2288167	1		Clustered SSR number: 5; SSR size range: 6-12;
AG	3	6	2288174	2288179	6		Total SSR length: 42; Average distance: 3.8;
GA	6	12	2288181	2288192	1		Distance error range: -2.8~3.2;
AG	3	6	2288200	2288205	7		SSR type: 3 (AG)n
TGT	3	9	2288232	2288240	26
CAA	3	9	2288799	2288807	558
TG	3	6	2288875	2288880	67
C	6	6	2289066	2289071	185
T	15	15	2289123	2289137	51
T	6	6	2289430	2289435	292
TG	3	6	2289518	2289523	82
AC	3	6	2289874	2289879	350	S6-ACdi-mClu-4	SSR cluster range: 2289874-2290087; Cluster size: 214; Clustered SSR number: 3;
CA	3	6	2289995	2290000	115		SSR size range: 6; Total SSR length: 18; Average distance: 98.0;
CA	3	6	2290082	2290087	81		Distance error range: -17.0~17.0; SSR type: 3 (AC)n
A	9	9	2290295	2290303	207
T	7	7	2290534	2290540	230
CT	3	6	2290669	2290674	128
CA	3	6	2290726	2290731	51
A	6	6	2290837	2290842	105
ACA	3	9	2291614	2291622	771
A	6	6	2291622	2291627	-1
T	11	11	2291710	2291720	82
T	23	23	2291897	2291919	176
TG	3	6	2292144	2292149	224
CT	3	6	2292229	2292234	79
AG	3	6	2292352	2292357	117
AG	3	6	2292405	2292410	47
TA	3	6	2292593	2292598	182
TA	3	6	2292766	2292771	167
ATA	3	9	2292769	2292777	-3
A	6	6	2292777	2292782	-1
T	6	6	2292944	2292949	161
AG	3	6	2293098	2293103	148
AG	3	6	2293142	2293147	38
TC	3	6	2293191	2293196	43
T	16	16	2293254	2293269	57
TA	3	6	2293328	2293333	58
GA	3	6	2293501	2293506	167
TG	3	6	2293592	2293597	85
GT	6	12	2293807	2293818	209
G	6	6	2293822	2293827	3
C	6	6	2293843	2293848	15
AC	3	6	2293895	2293900	46
TCA	3	9	2293953	2293961	52
AG	5	10	2293994	2294003	32	S6-AGdi-mClu-6	SSR cluster range: 2293994-2294078; Cluster size: 85; Clustered SSR number: 4;
AG	4	8	2294035	2294042	31		SSR size range: 6-12; Total SSR length: 36; Average distance: 16.3;
AG	6	12	2294059	2294070	16		Distance error range: -14.3~14.7;
AG	3	6	2294073	2294078	2		SSR type: 4 (AG)n
AAAG	3	12	2294079	2294090	0
AG	3	6	2294095	2294100	4
A	6	6	2294107	2294112	6
AG	3	6	2294133	2294138	20
A	6	6	2294139	2294144	0
CA	3	6	2294145	2294150	0
GA	5	10	2294175	2294184	24	S6-AGdi-mClu-7	SSR cluster range: 2294175-2294248; Cluster size: 74; Clustered SSR number: 4;
AG	5	10	2294192	2294201	7		SSR size range: 6-10; Total SSR length: 32; Average distance: 14.0;
AG	3	6	2294227	2294232	25		Distance error range: -7.0~11.0;
AG	3	6	2294243	2294248	10		SSR type: 4 (AG)n
GTG	3	9	2294405	2294413	156
GTG	3	9	2294526	2294534	112
A	13	13	2294665	2294677	130
AG	5	10	2294695	2294704	17	S6-AGdi-MClu-1	SSR cluster range: 2294695-2294881;
GA	3	6	2294718	2294723	13		Cluster size: 187;
AG	3	6	2294725	2294730	1		Clustered SSR number: 11;
AG	4	8	2294751	2294758	20		SSR size range: 6-16;
AG	8	16	2294767	2294782	8		Total SSR length: 92;
AG	3	6	2294788	2294793	5		Average distance: 9.5;
GA	6	12	2294795	2294806	1		Distance error range: -8.5~10.5;
AG	3	6	2294813	2294818	6		SSR type: 11 (AG)n
GA	5	10	2294820	2294829	1
AG	3	6	2294843	2294848	13
GA	3	6	2294876	2294881	27
GT	4	8	2294884	2294891	2
TA	3	6	2295076	2295081	184
CA	3	6	2295120	2295125	38
A	7	7	2295246	2295252	120
CA	3	6	2295406	2295411	153
G	6	6	2295424	2295429	12
ATA	3	9	2295569	2295577	139
A	7	7	2295580	2295586	2
GA	3	6	2295976	2295981	389
TG	3	6	2295986	2295991	4
CT	3	6	2296228	2296233	236
A	6	6	2296246	2296251	12
T	6	6	2297619	2297624	1367
TC	3	6	2297652	2297657	27
T	8	8	2297739	2297746	81
T	12	12	2297763	2297774	16
AGG	3	9	2298069	2298077	294
GA	3	6	2298100	2298105	22
ATG	3	9	2298108	2298116	2
AT	3	6	2298282	2298287	165
T	14	14	2298318	2298331	30
A	14	14	2298395	2298408	63
TA	3	6	2298421	2298426	12
CA	3	6	2298545	2298550	118
GT	3	6	2298596	2298601	45
AC	18	36	2298602	2298637	0
A	29	29	2298986	2299014	348
GA	3	6	2299205	2299210	190
CA	3	6	2299248	2299253	37
CA	3	6	2299428	2299433	174
GTG	3	9	2299716	2299724	282
A	13	13	2299855	2299867	130
A	9	9	2300018	2300026	150
CTT	3	9	2300082	2300090	55
A	6	6	2300132	2300137	41
T	6	6	2300197	2300202	59
TCA	3	9	2300255	2300263	52
AC	4	8	2300368	2300375	104
GT	3	6	2300442	2300447	66
C	6	6	2300762	2300767	314
TA	4	8	2300770	2300777	2
A	6	6	2301123	2301128	345
A	9	9	2301413	2301421	284
TGT	4	12	2301643	2301654	221
CA	3	6	2302041	2302046	386
AT	3	6	2302174	2302179	127
A	6	6	2302610	2302615	430
TAAA	5	20	2302616	2302635	0
AT	3	6	2302639	2302644	3
AC	4	8	2302661	2302668	16
A	6	6	2302763	2302768	94
A	8	8	2302808	2302815	39
T	8	8	2302855	2302862	39
T	8	8	2303133	2303140	270
A	7	7	2303141	2303147	0
A	6	6	2303178	2303183	30
TGGA	4	16	2303737	2303752	553	S6-ATGtetra-MClu-1	SSR cluster range: 2303737-2304375;
ATGG	5	20	2303773	2303792	20		Cluster size: 639;
GTGG	4	16	2303793	2303808	0		Clustered SSR number: 23;
TGGA	5	20	2303830	2303849	21		SSR size range: 12-40;
TGGA	5	20	2303878	2303897	28		Total SSR length: 432;
ATGG	7	28	2303901	2303928	3		Average distance: 9.4;
GTGG	3	12	2303929	2303940	0		Distance error range: -9.4~31.6;
TGGA	3	12	2303982	2303993	41		SSR type: 18 (ATGG)n, 5 (TGGG)m
GATG	10	40	2304024	2304063	30
TGGA	3	12	2304066	2304077	2
TGGG	3	12	2304078	2304089	0
GATG	3	12	2304108	2304119	18
ATGG	3	12	2304125	2304136	5
ATGG	6	24	2304141	2304164	4
GATG	7	28	2304172	2304199	7
ATGG	9	36	2304205	2304240	5
ATGG	4	16	2304245	2304260	4
GTGG	3	12	2304261	2304272	0
TGGG	4	16	2304278	2304293	5
TGGA	4	16	2304294	2304309	0
ATGG	5	20	2304313	2304332	3
GATG	5	20	2304340	2304359	7
GATG	3	12	2304364	2304375	4
GT	3	6	2304581	2304586	205
TC	3	6	2304621	2304626	34
TA	3	6	2304856	2304861	229
CA	3	6	2304901	2304906	39
A	8	8	2304983	2304990	76
AC	4	8	2305184	2305191	193
A	6	6	2305324	2305329	132
TA	3	6	2305491	2305496	161
TG	3	6	2305540	2305545	43
CA	3	6	2305821	2305826	275
G	6	6	2305839	2305844	12
G	6	6	2305846	2305851	1
GA	3	6	2305858	2305863	6
TA	3	6	2305937	2305942	73
T	11	11	2306214	2306224	271
T	16	16	2306464	2306479	239
CAC	3	9	2306601	2306609	121
T	6	6	2306839	2306844	229
T	16	16	2306927	2306942	82
AT	3	6	2307104	2307109	161
A	6	6	2307133	2307138	23
T	8	8	2307456	2307463	317
G	6	6	2307484	2307489	20
A	6	6	2307610	2307615	120	S6-Amono-mClu-19	SSR cluster range: 2307610-2307809; Cluster size:200; Clustered SSR number: 4;
A	14	14	2307765	2307778	149		SSR size range: 6-14; Total SSR length: 34; Average distance: 41.5;
A	8	8	2307790	2307797	11		Distance error range: -49.3~93.7;
A	6	6	2307804	2307809	6		SSR type: 4 (A)n
T	6	6	2308025	2308030	215
CA	3	6	2308485	2308490	454
AGGGG	3	15	2308778	2308792	287
AGGG	3	12	2308830	2308841	37
GAAG	3	12	2308889	2308900	47
AT	3	6	2308936	2308941	35
A	6	6	2308993	2308998	51
A	6	6	2309336	2309341	337
TA	4	8	2309395	2309402	53
A	7	7	2309409	2309415	6
A	7	7	2309484	2309490	68
GT	3	6	2309552	2309557	61
A	6	6	2309758	2309763	200
GTG	3	9	2309774	2309782	10
CT	3	6	2310264	2310269	481
TC	3	6	2310352	2310357	82
TA	3	6	2310363	2310368	5
CT	3	6	2310434	2310439	65
TG	6	12	2310529	2310540	89
TG	9	18	2310545	2310562	4
AG	8	16	2310563	2310578	0	S6-AGdi-Clu-2	SSR cluster range: 2310563-2311388;
GA	6	12	2310580	2310591	1		Cluster size: 826;
AG	4	8	2310601	2310608	9		Clustered SSR number: 30;
A	6	6	2310613	2310618	4		SSR size range: 6-16;
AG	3	6	2310648	2310653	29		Total SSR length: 225;
GA	3	6	2310665	2310670	11		Average distance: 20.7;
AG	4	8	2310672	2310679	1		Distance error range: -20.7~258.3;
AG	3	6	2310699	2310704	19		SSR type: 28 (AG)n, 2(A)m
AG	3	6	2310737	2310742	32
AG	3	6	2310755	2310760	12
AG	3	6	2310767	2310772	6
AG	3	6	2310777	2310782	4
A	15	15	2311062	2311076	279
GA	3	6	2311077	2311082	0
GA	4	8	2311089	2311096	6
GA	3	6	2311107	2311112	10
AG	3	6	2311114	2311119	1
GA	3	6	2311127	2311132	7
AG	5	10	2311134	2311143	1
GA	3	6	2311150	2311155	6
AG	3	6	2311171	2311176	15
AG	3	6	2311181	2311186	4
GA	4	8	2311196	2311203	9
AG	3	6	2311219	2311224	15
GA	3	6	2311226	2311231	1
AG	5	10	2311233	2311242	1
AG	4	8	2311249	2311256	6
AG	4	8	2311259	2311266	2
GA	3	6	2311272	2311277	5
GA	3	6	2311383	2311388	105
CT	3	6	2312162	2312167	773
GAA	3	9	2312271	2312279	103
A	6	6	2312396	2312401	116
CA	4	8	2312555	2312562	153
A	8	8	2312717	2312724	154
AT	4	8	2313000	2313007	275
T	13	13	2313007	2313019	-1	S6-Tmono-mClu-12	SSR cluster range: 2313007-2313373; Cluster size: 367; Clustered SSR number: 3;		1787
T	6	6	2313170	2313175	150		SSR size range: 6-13; Total SSR length: 29; Average distance: 169.0;
T	10	10	2313364	2313373	188		Distance error range: -19.0~19.0; SSR type: 3 (T)n
TA	3	6	2313819	2313824	445
AG	3	6	2314069	2314074	244
AG	3	6	2314203	2314208	128
AGGG	3	12	2314228	2314239	19	S6-AGtetra-mClu-1	SSR cluster range: 2314228-2314357; Cluster size: 130; Clustered SSR number: 3;
AGGG	3	12	2314329	2314340	89		SSR size range: 12; Total SSR length: 36; Average distance: 47.0;
AGGG	3	12	2314346	2314357	5		Distance error range: -42.0~42.0; SSR type: 3 (AGGG)n
GA	3	6	2314366	2314371	8
GAAG	3	12	2314388	2314399	16	S6-AGtetra-mClu-2	SSR cluster range: 2314388-2314517; Cluster size: 130; Clustered SSR number: 4;
GAAG	3	12	2314414	2314425	14		SSR size range: 12-20; Total SSR length: 56; Average distance: 24.7;
GAAG	5	20	2314470	2314489	44		Distance error range: -10.7~19.3;
AGGG	3	12	2314506	2314517	16		SSR type: 4 [(AAGG)n, (AGGG)m]
AT	3	6	2314596	2314601	78
AT	3	6	2314674	2314679	72
A	7	7	2314766	2314772	86	S6-Amono-mClu-20	SSR cluster range: 2314766-2315660; Cluster size: 895; Clustered SSR number: 3;
A	14	14	2315162	2315175	389		SSR size range: 6-14; Total SSR length: 27; Average distance: 434.0;
A	6	6	2315655	2315660	479		Distance error range: -45.0~45.0; SSR type: 3 (A)n
TC	3	6	2315866	2315871	205
CT	3	6	2316199	2316204	327
ACA	3	9	2316556	2316564	351
GAA	4	12	2316619	2316630	54
TC	3	6	2316677	2316682	46
T	13	13	2317257	2317269	574
TG	3	6	2317285	2317290	15
T	8	8	2317418	2317425	127
A	6	6	2317599	2317604	173
A	10	10	2317629	2317638	24
CT	3	6	2317696	2317701	57
GA	3	6	2317848	2317853	146
A	18	18	2318193	2318210	339
A	13	13	2318351	2318363	140
CT	3	6	2318884	2318889	520
TG	3	6	2318958	2318963	68
A	6	6	2319060	2319065	96
A	8	8	2319095	2319102	29
CTC	3	9	2319189	2319197	86
C	6	6	2319207	2319212	9
C	7	7	2319217	2319223	4
CTC	3	9	2319230	2319238	6
A	18	18	2319543	2319560	304
T	8	8	2319635	2319642	74
TA	3	6	2319829	2319834	186
T	6	6	2319839	2319844	4
T	6	6	2319996	2320001	151
AT	3	6	2320159	2320164	157
CTTTT	3	15	2320288	2320302	123
T	14	14	2320299	2320312	-4
GA	3	6	2321120	2321125	807
TA	3	6	2321164	2321169	38
GAT	3	9	2321220	2321228	50
TG	3	6	2321422	2321427	193
GAT	3	9	2321477	2321485	49
CA	3	6	2321556	2321561	70
C	6	6	2321579	2321584	17
TC	4	8	2321585	2321592	0
AT	3	6	2321921	2321926	328
T	6	6	2321968	2321973	41
TA	3	6	2322080	2322085	106
C	6	6	2322116	2322121	30
C	7	7	2322132	2322138	10
A	16	16	2322556	2322571	417
A	9	9	2322682	2322690	110
AT	3	6	2322757	2322762	66
GT	3	6	2322869	2322874	106
T	6	6	2322915	2322920	40
GTT	6	18	2322921	2322938	0
T	6	6	2323475	2323480	536
AT	3	6	2323612	2323617	131
ATG	3	9	2323630	2323638	12
A	6	6	2323770	2323775	131
GTG	3	9	2323918	2323926	142
A	17	17	2324058	2324074	131
CA	3	6	2324146	2324151	71
CT	4	8	2324349	2324356	197
AC	3	6	2324384	2324389	27
TG	3	6	2324481	2324486	91
T	6	6	2324758	2324763	271	S6-Tmono-mClu-13	SSR cluster range: 2324758-2324960; Cluster size: 203; Clustered SSR number: 3;		1865
T	17	17	2324770	2324786	6		SSR size range: 6-17; Total SSR length: 37; Average distance: 83.0;
T	14	14	2324947	2324960	160		Distance error range: -77.0~77.0; SSR type: 3 (T)n
TC	3	6	2325621	2325626	660
GT	4	8	2325891	2325898	264
TA	3	6	2325942	2325947	43
AG	3	6	2325980	2325985	32
A	6	6	2326523	2326528	537
CAA	3	9	2326529	2326537	0
TG	3	6	2326646	2326651	108
CT	3	6	2326732	2326737	80
T	14	14	2326810	2326823	72
CT	3	6	2327320	2327325	496
TG	3	6	2327444	2327449	118
A	6	6	2327925	2327930	475
A	11	11	2328080	2328090	149
GAG	3	9	2328091	2328099	0
AC	3	6	2328112	2328117	12
AG	3	6	2328171	2328176	53
AC	4	8	2328345	2328352	168
GA	3	6	2328405	2328410	52
GA	3	6	2328473	2328478	62
AC	4	8	2328577	2328584	98
AG	3	6	2328638	2328643	53
GGT	3	9	2328842	2328850	198
AG	3	6	2329001	2329006	150
CT	3	6	2329711	2329716	704
CA	3	6	2329819	2329824	102
AC	3	6	2329865	2329870	40
GA	4	8	2330052	2330059	181
AG	3	6	2330063	2330068	3
G	21	21	2330074	2330094	5
GA	11	22	2330102	2330123	7
AG	3	6	2330125	2330130	1
AGG	4	12	2330137	2330148	6	S6-AGtri-mClu-1	SSR cluster range: 2330137-2330198; Cluster size: 62; Clustered SSR number: 4;
AGG	4	12	2330157	2330168	8		SSR size range: 45; Total SSR length: 45; Average distance: 5.7;
GAG	4	12	2330174	2330185	5		Distance error range: -1.7~2.3;
AGG	3	9	2330190	2330198	4		SSR type: 4 (AGG)n
A	9	9	2330224	2330232	25
A	11	11	2330522	2330532	289
AGGGA	3	15	2330542	2330556	9
AG	3	6	2330582	2330587	25
AGG	3	9	2330615	2330623	27
AGG	3	9	2330674	2330682	50
GA	4	8	2330772	2330779	89	S6-AGdi-mClu-8	SSR cluster range: 2330772-2330833; Cluster size: 62; Clustered SSR number: 4;
AG	3	6	2330795	2330800	15		SSR size range: 6-8; Total SSR length: 28; Average distance: 11.3;
GA	3	6	2330808	2330813	7		Distance error range: -4.3~3.7;
AG	4	8	2330826	2330833	12		SSR type: 4 (AG)n
TC	3	6	2330915	2330920	81
T	6	6	2331429	2331434	508	S6-Tmono-mClu-14	SSR cluster range: 2331429-2331621; Cluster size: 193; Clustered SSR number: 3;		1914
T	28	28	2331437	2331464	2		SSR size range: 6-28; Total SSR length: 41; Average distance: 76.0;
T	7	7	2331615	2331621	150		Distance error range: -74.0~74.0; SSR type: 3 (T)n
A	6	6	2331765	2331770	143
ACC	3	9	2331910	2331918	139
A	6	6	2332036	2332041	117
TA	3	6	2332042	2332047	0
GGAAG	3	15	2332340	2332354	292
GT	3	6	2332375	2332380	20
CT	4	8	2332582	2332589	201
A	7	7	2332982	2332988	392
A	7	7	2333148	2333154	159
T	6	6	2333193	2333198	38
T	6	6	2333219	2333224	20
AC	3	6	2333266	2333271	41
T	7	7	2333296	2333302	24
A	6	6	2333912	2333917	609
T	6	6	2333934	2333939	16
T	11	11	2334171	2334181	231
TC	3	6	2334487	2334492	305
AC	3	6	2334599	2334604	106
TA	3	6	2334822	2334827	217
A	8	8	2335026	2335033	198
A	15	15	2335185	2335199	151
AT	3	6	2335331	2335336	131
T	7	7	2335441	2335447	104
GT	9	18	2335451	2335468	3
TTTTGT	3	18	2335997	2336014	528
T	7	7	2336014	2336020	-1	S6-Tmono-mClu-15	SSR cluster range: 2336014-2336616; Cluster size: 603; Clustered SSR number: 4;		1942
T	7	7	2336175	2336181	154		SSR size range: 6-12; Total SSR length: 32; Average distance: 190.3;
T	6	6	2336593	2336598	411		Distance error range: -184.3~220.7;
T	12	12	2336605	2336616	6		SSR type: 4 (T)n
GT	3	6	2336804	2336809	187
AGAT	4	16	2336833	2336848	23
ATAG	3	12	2336849	2336860	0
T	7	7	2337472	2337478	611	S6-Tmono-mClu-16	SSR cluster range: 2337472-2337493; Cluster size: 22; Clustered SSR number: 3;		1949
T	6	6	2337480	2337485	1		SSR size range: 6-7; Total SSR length: 20; Average distance: 1.0;
T	7	7	2337487	2337493	1		Distance error range: 0.0; SSR type: 3 (T)n
GA	3	6	2337505	2337510	11
CA	3	6	2337540	2337545	29
GAT	3	9	2337646	2337654	100
A	15	15	2338007	2338021	352
GC	3	6	2338202	2338207	180
A	7	7	2338333	2338339	125
CT	4	8	2338854	2338861	514
TG	3	6	2339070	2339075	208
TA	3	6	2339124	2339129	48
T	7	7	2339145	2339151	15
GT	3	6	2339279	2339284	127
T	6	6	2339705	2339710	420
TA	3	6	2339875	2339880	164
CT	3	6	2340017	2340022	136
CA	3	6	2340170	2340175	147
G	6	6	2340195	2340200	19
ATA	3	9	2340335	2340343	134
A	7	7	2340343	2340349	-1
T	6	6	2340401	2340406	51
GT	5	10	2340428	2340437	21
TG	7	14	2340447	2340460	9
TA	6	12	2340461	2340472	0
AT	3	6	2340485	2340490	12
AC	3	6	2340543	2340548	52
GA	3	6	2340901	2340906	352
CT	4	8	2341061	2341068	154
AC	3	6	2341144	2341149	75
T	6	6	2341583	2341588	433
A	6	6	2341616	2341621	27
T	14	14	2341652	2341665	30
T	7	7	2341796	2341802	130
TTTGT	3	15	2341804	2341818	1
T	6	6	2341972	2341977	153
TC	3	6	2342308	2342313	330
TC	3	6	2342315	2342320	1
CA	3	6	2342333	2342338	12
CT	3	6	2342677	2342682	338
CT	3	6	2342774	2342779	91
T	7	7	2342808	2342814	28
AG	3	6	2343234	2343239	419
GT	3	6	2343353	2343358	113
T	8	8	2343716	2343723	357
AT	3	6	2343831	2343836	107
CA	3	6	2343932	2343937	95
A	6	6	2344330	2344335	392
GA	3	6	2344346	2344351	10
AC	3	6	2344510	2344515	158
CA	3	6	2344695	2344700	179
TA	3	6	2344858	2344863	157
[truncated: 47,273 more rows]

## Sheet: S7
Supplementary Table 2.7. The SSR clusters in the original statistics of SSR extraction in human reference Y-DNA (NC_000024.10) (S7: 9055175~9057608 bp).
SSR repeat unit	Copy numbers	SSR size	SSR start	SSR end	Distance between neihboring SSRs	SSR cluster name	Characteristics of SSR cluster
CA	4	8	9055344	9055351
TG	3	6	9055638	9055643	286
A	8	8	9055891	9055898	247
GA	3	6	9055958	9055963	59
TG	3	6	9055989	9055994	25
TA	3	6	9056181	9056186	186
CT	4	8	9056276	9056283	89
T	6	6	9056710	9056715	426
T	8	8	9056865	9056872	149
TG	3	6	9056994	9056999	121
A	7	7	9057234	9057240	234
TGT	3	9	9057375	9057383	134
T	8	8	9057383	9057390	-1	S7-Tmono-mClu-1	SSR cluster range: 9057383-9057567; Cluster size: 185; Clustered SSR number: 3;
T	6	6	9057397	9057402	6		SSR size range: 6-16; Total SSR length: 30; Average distance: 77.5;
T	16	16	9057552	9057567	149		Distance error range: -71.5~71.5; SSR type: 3 (T)n

## Sheet: S8
Supplementary Table 2.8. The SSR clusters in the original statistics of SSR extraction in human reference Y-DNA (NC_000024.10) (S8: 9107609~9111868 bp).
SSR repeat unit	Copy numbers	SSR size	SSR start	SSR end	Distance between neihboring SSRs	SSR cluster name	Characteristics of SSR cluster
TGG	3	9	9107930	9107938
TTTAGG	3	18	9108140	9108157	201
T	6	6	9108479	9108484	321
TG	3	6	9108636	9108641	151
T	6	6	9108721	9108726	79
CA	3	6	9108972	9108977	245
TC	3	6	9109049	9109054	71
TC	3	6	9109251	9109256	196
T	6	6	9109554	9109559	297
TA	3	6	9109563	9109568	3
TC	3	6	9109703	9109708	134
CT	3	6	9109839	9109844	130
TG	3	6	9109864	9109869	19	S8-TGdi-mClu-1	SSR cluster range: 9109864-9110153; Cluster size: 290; Clustered SSR number: 3;
GT	3	6	9110046	9110051	176		SSR size range: 6; Total SSR length: 18; Average distance: 136.0;
TG	3	6	9110148	9110153	96		Distance error range: -40.0~40.0; SSR type: 3 (TG)n
GTG	3	9	9110261	9110269	107
CT	3	6	9110571	9110576	301
AG	3	6	9110604	9110609	27
A	6	6	9110679	9110684	69
GA	3	6	9111053	9111058	368
T	7	7	9111267	9111273	208
TA	3	6	9111335	9111340	61
TA	3	6	9111604	9111609	263

## Sheet: S9
Supplementary Table 2.9. The SSR clusters in the original statistics of SSR extraction in human reference Y-DNA (NC_000024.10) (S9: 9112716~9114319 bp).
SSR repeat unit	Copy numbers	SSR size	SSR start	SSR end	Distance between neihboring SSRs	SSR cluster name	Characteristics of SSR cluster
A	10	10	9112812	9112821		S9-Amono-mClu-1	SSR cluster range: 9112812-9113145; Cluster size: 334; Clustered SSR number: 3;
A	7	7	9112927	9112933	105		SSR size range: 7-10; Total SSR length: 27; Average distance: 153.5;
A	10	10	9113136	9113145	202		Distance error range: 48.5~48.5; SSR type: 3 (A)n
TG	3	6	9113338	9113343	192
T	7	7	9113488	9113494	144
TG	3	6	9113975	9113980	480
T	13	13	9114146	9114158	165

## Sheet: S10
Supplementary Table 2.10. The SSR clusters in the original statistics of SSR extraction in human reference Y-DNA (NC_000024.10) (S10: 9116372~9403713 bp).
SSR repeat unit	Copy numbers	SSR size	SSR start	SSR end	Distance between neihboring SSRs	SSR cluster name	Characteristics of SSR cluster
TA	3	6	9116661	9116666
TG	3	6	9116761	9116766	94
T	7	7	9116776	9116782	9
GA	3	6	9117081	9117086	298
CA	3	6	9117371	9117376	284
T	10	10	9117511	9117520	134
T	6	6	9117522	9117527	1
TG	3	6	9117827	9117832	299
AG	3	6	9118089	9118094	256
A	6	6	9118160	9118165	65
TC	3	6	9118556	9118561	390
T	7	7	9118575	9118581	13
GA	3	6	9118598	9118603	16
GT	3	6	9118745	9118750	141
AG	3	6	9118764	9118769	13
TC	3	6	9118923	9118928	153
CT	3	6	9119259	9119264	330
AATG	3	12	9119450	9119461	185
AC	3	6	9119521	9119526	59
TG	3	6	9119953	9119958	426
CTT	3	9	9120046	9120054	87
AC	3	6	9120203	9120208	148
T	12	12	9120717	9120728	508
T	22	22	9120877	9120898	148
A	7	7	9121019	9121025	120
T	6	6	9121257	9121262	231
AG	3	6	9121498	9121503	235
GTG	3	9	9121752	9121760	248
A	7	7	9122177	9122183	416
A	7	7	9122235	9122241	51
TC	3	6	9123001	9123006	759
TA	3	6	9123029	9123034	22
ATT	3	9	9123163	9123171	128
T	6	6	9123498	9123503	326
AC	3	6	9123602	9123607	98
AC	3	6	9123724	9123729	116
AT	3	6	9124014	9124019	284
T	6	6	9124104	9124109	84
AT	3	6	9124209	9124214	99
T	6	6	9124468	9124473	253
AC	6	12	9124661	9124672	187	S10-ACdi-mClu-1	SSR cluster range: 9124661-9124917; Cluster size:257; Clustered SSR number: 3;
AC	5	10	9124677	9124686	4		SSR size range: 6-12; Total SSR length: 28; Average distance: 114.5;
CA	3	6	9124912	9124917	225		Distance error range:-110.5~110.5; SSR type: 3 (AC)n
A	10	10	9125133	9125142	215
CT	4	8	9125256	9125263	113
T	7	7	9125273	9125279	9
AC	3	6	9125305	9125310	25
A	6	6	9125313	9125318	2
A	14	14	9125338	9125351	19
T	8	8	9125439	9125446	87	S10-Tmono-mClu-1	SSR cluster range: 9125439-9125619; Cluster size:181; Clustered SSR number: 3;
T	17	17	9125448	9125464	1		SSR size range: 6-17; Total SSR length: 31; Average distance: 75.0;
T	6	6	9125614	9125619	149		Distance error range: -74.0~74.0; SSR type: 3 (T)n
TC	3	6	9125941	9125946	321
CT	3	6	9126172	9126177	225
A	8	8	9126403	9126410	225
A	6	6	9126515	9126520	104
CT	3	6	9126583	9126588	62
A	6	6	9126896	9126901	307
CT	3	6	9127030	9127035	128
GT	3	6	9127075	9127080	39
AT	5	10	9127102	9127111	21
TC	4	8	9127239	9127246	127
A	6	6	9127415	9127420	168
CA	3	6	9127437	9127442	16
A	9	9	9127574	9127582	131
T	6	6	9127608	9127613	25
CA	3	6	9127696	9127701	82
TC	3	6	9128271	9128276	569
TG	4	8	9128321	9128328	44
TAT	3	9	9128424	9128432	95
AT	3	6	9128806	9128811	373
T	6	6	9128969	9128974	157
AT	3	6	9129273	9129278	298
T	6	6	9129461	9129466	182
ATA	3	9	9129489	9129497	22
CT	3	6	9129529	9129534	31
T	6	6	9129641	9129646	106
GA	3	6	9129802	9129807	155
GAG	3	9	9129810	9129818	2
A	6	6	9129935	9129940	116
T	6	6	9130281	9130286	340
T	7	7	9130449	9130455	162
G	6	6	9130484	9130489	28
T	7	7	9130841	9130847	351
AT	3	6	9130890	9130895	42
A	6	6	9130923	9130928	27
T	12	12	9131000	9131011	71
AG	3	6	9131032	9131037	20
TA	3	6	9131154	9131159	116
CA	3	6	9131177	9131182	17
T	6	6	9131362	9131367	179
TC	3	6	9131932	9131937	564
A	6	6	9132147	9132152	209
CT	3	6	9132411	9132416	258
A	6	6	9132430	9132435	13
T	6	6	9132467	9132472	31
A	7	7	9132508	9132514	35
A	6	6	9132579	9132584	64
T	8	8	9132876	9132883	291
A	6	6	9132913	9132918	29
AG	3	6	9133066	9133071	147
A	8	8	9133114	9133121	42
A	16	16	9133234	9133249	112
AG	3	6	9133503	9133508	253
CT	3	6	9133662	9133667	153
GA	3	6	9133923	9133928	255
T	6	6	9134092	9134097	163
A	6	6	9134480	9134485	382	S10-Amono-mClu-1	SSR cluster range: 9134480-9134574; Cluster size:95; Clustered SSR number: 3;
A	6	6	9134557	9134562	71		SSR size range: 6; Total SSR length: 18; Average distance: 38.5;
A	6	6	9134569	9134574	6		Distance error range: -32.5~32.5; SSR type: 3 (A)n
TCA	3	9	9134578	9134586	3
TA	3	6	9134826	9134831	239
A	6	6	9134997	9135002	165
A	6	6	9135077	9135082	74
G	6	6	9135181	9135186	98
G	6	6	9135188	9135193	1
A	9	9	9135326	9135334	132	S10-Amono-mClu-2	SSR cluster range: 9135326-9135680; Cluster size:355; Clustered SSR number: 3;
A	9	9	9135336	9135344	1		SSR size range: 9-11; Total SSR length: 29; Average distance: 163.0;
A	11	11	9135670	9135680	325		Distance error range: -162.0~162.0; SSR type: 3 (A)n
TGT	8	24	9136125	9136148	444
TTGT	4	16	9136153	9136168	4
CA	3	6	9136385	9136390	216	S10-ACdi-mClu-2	SSR cluster range: 9136385-9136842; Cluster size:458; Clustered SSR number: 3;
AC	9	18	9136811	9136828	420		SSR size range: 6—18; Total SSR length: 36; Average distance: 211.0;
AC	6	12	9136831	9136842	2		Distance error range: -209.0~209.0; SSR type: 3 (AC)n
A	6	6	9136883	9136888	40	S10-Amono-mClu-3	SSR cluster range: 9136883-9137412; Cluster size:530; Clustered SSR number: 3;
A	12	12	9137324	9137335	435		SSR size range: 6-12; Total SSR length: 24; Average distance: 253.0;
A	6	6	9137407	9137412	71		Distance error range: -182.0~182.0; SSR type: 3 (A)n
GA	3	6	9137539	9137544	126
CA	3	6	9137567	9137572	22
AT	3	6	9137862	9137867	289
CAAA	3	12	9138238	9138249	370
A	8	8	9138252	9138259	2
T	6	6	9138374	9138379	114	S10-Tmono-mClu-2	SSR cluster range: 9138374-9139039; Cluster size: 666; Clustered SSR number: 4;
T	6	6	9138778	9138783	398		SSR size range: 6; Total SSR length: 24; Average distance: 214.0;
T	6	6	9138975	9138980	191		Distance error range: -161.0~184.0;
T	6	6	9139034	9139039	53		SSR type: 4 (T)n
A	6	6	9139084	9139089	44	S10-Amono-mClu-4	SSR cluster range: 9139084-9139436; Cluster size: 353; Clustered SSR number: 4;
A	8	8	9139190	9139197	100		SSR size range: 6-16; Total SSR length: 37; Average distance: 105.3;
A	7	7	9139222	9139228	24		Distance error range: -81.3~86.7;
A	16	16	9139421	9139436	192		SSR type: 4 (A)n
GTG	3	9	9139447	9139455	10
A	14	14	9139587	9139600	131
A	8	8	9139643	9139650	42
AG	3	6	9139764	9139769	113
A	9	9	9139874	9139882	104
T	9	9	9139974	9139982	91
A	6	6	9140177	9140182	194
TA	4	8	9140196	9140203	13
T	7	7	9140282	9140288	78
GT	3	6	9140353	9140358	64
T	10	10	9140432	9140441	73
CA	3	6	9140485	9140490	43
T	6	6	9140550	9140555	59
AG	3	6	9140575	9140580	19
AG	3	6	9140696	9140701	115
A	13	13	9140861	9140873	159
TG	3	6	9141448	9141453	574
GT	8	16	9141463	9141478	9
AT	3	6	9141479	9141484	0
GT	4	8	9141485	9141492	0
AT	5	10	9141501	9141510	8
AC	5	10	9141511	9141520	0
AT	3	6	9141542	9141547	21	S10-ATdi-mClu-1	SSR cluster range: 9141542-9141576; Cluster size: 35; Clustered SSR number: 3;
TA	3	6	9141549	9141554	1		SSR size range: 6-8; Total SSR length: 20; Average distance: 7.5;
TA	4	8	9141569	9141576	14		Distance error range: -6.5~6.5; SSR type: 3 (AT)n
A	6	6	9141636	9141641	59
T	13	13	9141709	9141721	67
GT	3	6	9141795	9141800	73
CT	3	6	9141811	9141816	10
T	6	6	9142073	9142078	256
TA	3	6	9142313	9142318	234
T	7	7	9142412	9142418	93
GA	3	6	9142472	9142477	53
TC	4	8	9142758	9142765	280
GGCTT	3	15	9143115	9143129	349
TA	3	6	9143184	9143189	54
AT	3	6	9143234	9143239	44
A	9	9	9143663	9143671	423
A	6	6	9143673	9143678	1
TC	3	6	9143701	9143706	22	S10-TCdi-mClu-1	SSR cluster range: 9143701-9144108; Cluster size: 408; Clustered SSR number: 3;
TC	3	6	9143836	9143841	129		SSR size range: 6; Total SSR length: 18; Average distance: 195.5;
TC	3	6	9144103	9144108	261		Distance error range: -66.0~66.0; SSR type: 3 (TC)n
ATT	4	12	9144169	9144180	60
T	7	7	9144332	9144338	151
GT	5	10	9144339	9144348	0
T	8	8	9144537	9144544	188
AG	3	6	9144724	9144729	179
T	8	8	9144757	9144764	27
GTT	5	15	9144765	9144779	0
CT	3	6	9144794	9144799	14
TAC	3	9	9144864	9144872	64
T	6	6	9145027	9145032	154
T	6	6	9145034	9145039	1
AG	3	6	9145102	9145107	62
CT	3	6	9145221	9145226	113
CT	3	6	9145247	9145252	20
AC	5	10	9145319	9145328	66
GA	3	6	9145703	9145708	374
G	6	6	9145754	9145759	45
AT	3	6	9146058	9146063	298
GT	3	6	9146598	9146603	534
TC	3	6	9146992	9146997	388
A	7	7	9147088	9147094	90
CA	3	6	9147425	9147430	330
AG	3	6	9147489	9147494	58
TG	3	6	9147849	9147854	354
T	7	7	9148266	9148272	411
T	7	7	9148535	9148541	262
TA	3	6	9148599	9148604	57
T	6	6	9149487	9149492	882	S10-Tmono-mClu-3	SSR cluster range: 9149487-9149909; Cluster size: 423; Clustered SSR number: 4;
T	6	6	9149520	9149525	27		SSR size range: 6-7; Total SSR length: 25; Average distance: 132.7;
T	6	6	9149534	9149539	8		Distance error range: -124.7~230.3;
T	7	7	9149903	9149909	363		SSR type: 4 (T)n
ATA	3	9	9150480	9150488	570
TCA	3	9	9150607	9150615	118
AC	3	6	9150644	9150649	28
AC	5	10	9150873	9150882	223
G	6	6	9151309	9151314	426
A	6	6	9151361	9151366	46
AG	3	6	9152165	9152170	798
A	6	6	9152312	9152317	141
T	6	6	9152492	9152497	174
T	6	6	9152663	9152668	165
TTCTT	3	15	9153408	9153422	739
AG	3	6	9153670	9153675	247
TG	3	6	9153681	9153686	5
TTC	3	9	9153822	9153830	135
T	6	6	9153871	9153876	40
CT	3	6	9154202	9154207	325
AG	3	6	9154218	9154223	10
T	9	9	9154283	9154291	59
AT	3	6	9154372	9154377	80
T	7	7	9154463	9154469	85	S10-Tmono-mClu-4	SSR cluster range: 9154463-9155127; Cluster size: 665;
T	7	7	9154692	9154698	222		Clustered SSR number: 5; SSR size range: 6-14;
T	7	7	9154932	9154938	233		Total SSR length: 41; Average distance: 156.0;
T	6	6	9155107	9155112	168		Distance error range: -155.0~77.0;
T	14	14	9155114	9155127	1		SSR type: 5 (T)n
CTA	3	9	9155183	9155191	55
CCA	3	9	9155261	9155269	69
T	7	7	9155278	9155284	8
TC	4	8	9155753	9155760	468
GTT	3	9	9155954	9155962	193
A	9	9	9156197	9156205	234
ATATAC	3	18	9156490	9156507	284
A	6	6	9156512	9156517	4
AG	4	8	9156722	9156729	204
CTG	7	21	9157055	9157075	325
A	7	7	9157161	9157167	85
A	6	6	9157173	9157178	5
GA	3	6	9157396	9157401	217
CT	3	6	9157420	9157425	18
G	6	6	9157611	9157616	185
TC	3	6	9157993	9157998	376
T	10	10	9158025	9158034	26
T	8	8	9158129	9158136	94
CTT	3	9	9158152	9158160	15
AC	3	6	9158183	9158188	22
A	6	6	9158200	9158205	11
T	8	8	9158705	9158712	499
ACAA	3	12	9158824	9158835	111
T	7	7	9158842	9158848	6
AT	3	6	9158934	9158939	85
GT	3	6	9159009	9159014	69
T	6	6	9159021	9159026	6
AG	6	12	9159759	9159770	732
TC	3	6	9159793	9159798	22
AG	3	6	9159874	9159879	75
GA	4	8	9159886	9159893	6
A	7	7	9160087	9160093	193	S10-Amono-mClu-5	SSR cluster range: 9160087-9160301; Cluster size:215; Clustered SSR number: 3;
A	7	7	9160237	9160243	143		SSR size range: 7; Total SSR length: 21; Average distance: 97.0;
A	7	7	9160295	9160301	51		Distance error range: -46.0~46.0; SSR type: 3 (A)n
AC	3	6	9160343	9160348	41
AT	3	6	9160413	9160418	64
A	8	8	9160434	9160441	15
TG	3	6	9160756	9160761	314
A	6	6	9160775	9160780	13
AC	3	6	9160902	9160907	121
AT	3	6	9160942	9160947	34
T	8	8	9160947	9160954	-1
T	6	6	9161074	9161079	119
AG	3	6	9161309	9161314	229
AC	3	6	9161444	9161449	129
TC	3	6	9161955	9161960	505
AGC	3	9	9162276	9162284	315
GAAA	3	12	9162491	9162502	206
T	7	7	9162752	9162758	249
T	6	6	9163015	9163020	256
TG	3	6	9163073	9163078	52
AT	3	6	9163319	9163324	240
AG	3	6	9163623	9163628	298
T	6	6	9164617	9164622	988
A	9	9	9164754	9164762	131
TG	3	6	9164975	9164980	212
AT	3	6	9165315	9165320	334
AG	3	6	9165397	9165402	76
AGA	3	9	9165449	9165457	46
GA	3	6	9165504	9165509	46
A	6	6	9165699	9165704	189
A	9	9	9165706	9165714	1
T	6	6	9165721	9165726	6
T	7	7	9165757	9165763	30
AGT	3	9	9165768	9165776	4
TCT	3	9	9166038	9166046	261
T	10	10	9166098	9166107	51
AT	3	6	9166122	9166127	14
CA	3	6	9166362	9166367	234
GT	3	6	9166779	9166784	411
T	6	6	9167109	9167114	324
AG	3	6	9167328	9167333	213
T	7	7	9167466	9167472	132
T	6	6	9167652	9167657	179
TG	3	6	9167858	9167863	200
GA	3	6	9167914	9167919	50
AT	5	10	9168220	9168229	300	S10-ATdi-mClu-2	SSR cluster range: 9168220-9168270; Cluster size: 51; Clustered SSR number: 3;
AT	4	8	9168233	9168240	3		SSR size range: 8-10; Total SSR length: 28; Average distance: 11.5;
TA	5	10	9168261	9168270	20		Distance error range: -8.5~8.5; SSR type: 3 (AT)n
CA	4	8	9168271	9168278	0
TG	4	8	9168287	9168294	8
TA	5	10	9168344	9168353	49
TATT	3	12	9168390	9168401	36
AT	3	6	9168581	9168586	179
CT	3	6	9168597	9168602	10
GT	3	6	9168737	9168742	134
T	6	6	9168828	9168833	85
TC	3	6	9168841	9168846	7
TA	4	8	9168940	9168947	93
T	7	7	9169084	9169090	136
CT	4	8	9169110	9169117	19
CT	3	6	9169143	9169148	25
T	6	6	9169153	9169158	4
A	7	7	9169193	9169199	34
T	10	10	9169254	9169263	54
T	6	6	9169458	9169463	194
TA	4	8	9169521	9169528	57
A	7	7	9169576	9169582	47
CT	3	6	9169607	9169612	24
AGG	3	9	9169637	9169645	24
AT	3	6	9170002	9170007	356
A	7	7	9170261	9170267	253
T	6	6	9170274	9170279	6
TAT	3	9	9170432	9170440	152
ATA	3	9	9170497	9170505	56
T	6	6	9170614	9170619	108	S10-Tmono-mClu-5	SSR cluster range: 9170614-9171158; Cluster size: 545;
T	10	10	9170894	9170903	274		Clustered SSR number: 6; SSR size range: 6-10;
T	6	6	9170985	9170990	81		Total SSR length: 46;
T	10	10	9170998	9171007	7		Average distance: 99.8;
T	8	8	9171140	9171147	132		Distance error range: -94.8~174.2;
T	6	6	9171153	9171158	5		SSR type: 6 (T)n
TA	3	6	9171600	9171605	441
A	7	7	9171884	9171890	278
A	7	7	9172021	9172027	130
TC	3	6	9172046	9172051	18
T	6	6	9172236	9172241	184
T	6	6	9172339	9172344	97
AT	3	6	9172385	9172390	40
TA	3	6	9172424	9172429	33
A	6	6	9172566	9172571	136
TC	3	6	9172842	9172847	270
AC	3	6	9172866	9172871	18
T	6	6	9173058	9173063	186
AC	3	6	9173220	9173225	156
A	6	6	9173420	9173425	194
T	7	7	9173865	9173871	439
TAT	3	9	9174081	9174089	209
TTA	3	9	9174092	9174100	2
TG	3	6	9174210	9174215	109
TA	3	6	9174279	9174284	63
AC	9	18	9174408	9174425	123
TA	3	6	9174427	9174432	1
T	6	6	9174439	9174444	6
T	6	6	9174530	9174535	85
A	6	6	9174548	9174553	12
TG	4	8	9174577	9174584	23
AT	4	8	9174589	9174596	4
GT	3	6	9174597	9174602	0
AT	4	8	9174603	9174610	0
TA	3	6	9174618	9174623	7
AC	5	10	9174633	9174642	9
AT	3	6	9174664	9174669	21
AC	3	6	9175018	9175023	348
AC	3	6	9175194	9175199	170
AT	3	6	9175262	9175267	62
A	6	6	9175293	9175298	25
TA	3	6	9175324	9175329	25
T	6	6	9175339	9175344	9
A	7	7	9175484	9175490	139	S10-Amono-mClu-6	SSR cluster range: 9175484-9175666; Cluster size:183; Clustered SSR number: 3;
A	6	6	9175494	9175499	3		SSR size range: 6-18; Total SSR length: 31; Average distance: 76.0;
A	18	18	9175649	9175666	149		Distance error range: -73.0~73.0; SSR type: 3 (A)n
TG	3	6	9175760	9175765	93
T	10	10	9175801	9175810	35
A	6	6	9176213	9176218	402
GTG	3	9	9176241	9176249	22
GA	3	6	9176306	9176311	56
AT	3	6	9176321	9176326	9
CA	3	6	9176344	9176349	17
TC	3	6	9176390	9176395	40
ATG	3	9	9176574	9176582	178
AT	3	6	9176719	9176724	136
CTG	3	9	9176796	9176804	71
TA	3	6	9177185	9177190	380
GA	3	6	9177449	9177454	258
AT	3	6	9177553	9177558	98
CA	3	6	9177626	9177631	67
CA	3	6	9177654	9177659	22
TC	3	6	9177725	9177730	65
TC	3	6	9178342	9178347	611
AG	3	6	9178372	9178377	24
T	6	6	9178765	9178770	387
T	8	8	9179172	9179179	401
TC	3	6	9179234	9179239	54
TC	5	10	9179622	9179631	382
T	7	7	9179729	9179735	97
A	13	13	9180205	9180217	469
T	7	7	9181097	9181103	879
CA	3	6	9181212	9181217	108	S10-ACdi-mClu-3	SSR cluster range: 9181212-9181631; Cluster size:420; Clustered SSR number: 3;
AC	3	6	9181219	9181224	1		SSR size range: 6; Total SSR length: 18; Average distance: 201.0;
AC	3	6	9181626	9181631	401		Distance error range: -200.0~200.0; SSR type: 3 (AC)n
TC	3	6	9181642	9181647	10	S10-TCdi-mClu-2	SSR cluster range:9181642-9181915; Cluster size: 274; Clustered SSR number: 3;
TC	3	6	9181839	9181844	191		SSR size range: 6; Total SSR length: 18; Average distance: 128.0;
CT	3	6	9181910	9181915	65		Distance error range: -63.0~63.0; SSR type: 3 (TC)n
AG	3	6	9181954	9181959	38
CT	3	6	9181970	9181975	10
TG	3	6	9182012	9182017	36
TC	3	6	9182050	9182055	32
A	6	6	9182186	9182191	130
TAGA	3	12	9182788	9182799	596
TG	4	8	9182817	9182824	17
TG	10	20	9182831	9182850	6
T	7	7	9183175	9183181	324
TC	3	6	9183226	9183231	44
CT	3	6	9183241	9183246	9
AT	3	6	9183268	9183273	21
T	6	6	9183402	9183407	128
T	9	9	9183469	9183477	61
ATC	3	9	9183655	9183663	177
AC	3	6	9183962	9183967	298
GT	3	6	9183977	9183982	9
AT	3	6	9184043	9184048	60
AC	5	10	9184298	9184307	249
A	8	8	9184308	9184315	0
AC	3	6	9184364	9184369	48
G	6	6	9184403	9184408	33
A	6	6	9184409	9184414	0
T	14	14	9184636	9184649	221
TC	4	8	9184660	9184667	10
T	7	7	9184805	9184811	137
TA	3	6	9185237	9185242	425
T	9	9	9185437	9185445	194
T	7	7	9185542	9185548	96
A	7	7	9185757	9185763	208
AT	3	6	9185795	9185800	31
TG	3	6	9185869	9185874	68
T	6	6	9185913	9185918	38
A	6	6	9186068	9186073	149
AT	3	6	9186406	9186411	332
T	7	7	9186659	9186665	247
AT	3	6	9186719	9186724	53
T	6	6	9186842	9186847	117
TA	3	6	9187211	9187216	363
T	6	6	9188399	9188404	1182
TA	3	6	9188437	9188442	32
CT	3	6	9188584	9188589	141
TG	3	6	9188726	9188731	136
T	7	7	9189067	9189073	335
TC	3	6	9189501	9189506	427
T	8	8	9189667	9189674	160
ATT	3	9	9189918	9189926	243
TA	3	6	9189943	9189948	16	S10-ATdi-mClu-3	SSR cluster range: 9189943-9189988; Cluster size: 46; Clustered SSR number: 3;
AT	3	6	9189952	9189957	3		SSR size range: 6; Total SSR length: 18; Average distance: 14.0;
AT	3	6	9189983	9189988	25		Distance error range: -11.0~11.0; SSR type: 3 (AT)n ;
A	7	7	9190084	9190090	95
T	6	6	9190143	9190148	52
TC	3	6	9190262	9190267	113
AT	4	8	9190318	9190325	50
TC	3	6	9190402	9190407	76
GT	3	6	9190429	9190434	21
A	6	6	9190713	9190718	278
ATAA	3	12	9190871	9190882	152
AAT	4	12	9190883	9190894	0
A	18	18	9191285	9191302	390
A	8	8	9191448	9191455	145
TA	4	8	9191569	9191576	113
AC	3	6	9191686	9191691	109
T	6	6	9191810	9191815	118
AT	3	6	9192024	9192029	208
AAT	3	9	9192037	9192045	7
CA	3	6	9192096	9192101	50
T	16	16	9192128	9192143	26
TA	4	8	9192370	9192377	226
TG	3	6	9192389	9192394	11
A	6	6	9192540	9192545	145
A	7	7	9192710	9192716	164
AGGAA	3	15	9192723	9192737	6	S10-AGpenta-mClu-1	SSR cluster range: 9192723-9192899; Cluster size: 177; Clustered SSR number: 5; SSR size range: 15-85; Total SSR length: 155; Average distance: 5.5; Distance error range: -5.5~10.5; SSR type: 5 [(AAAGG)n, (AAGGG)m, (AGGGG)i]
GGGAG	5	25	9192754	9192778	16
GGAAG	3	15	9192779	9192793	0
GAAAG	17	85	9192800	9192884	6
GGAAA	3	15	9192885	9192899	0
A	8	8	9192897	9192904	-3
T	6	6	9193224	9193229	319
A	8	8	9193252	9193259	22
T	7	7	9193379	9193385	119
CT	3	6	9193448	9193453	62
T	7	7	9193565	9193571	111
T	11	11	9193808	9193818	236
CA	3	6	9193933	9193938	114
TAA	3	9	9194261	9194269	322
A	6	6	9194340	9194345	70
T	7	7	9194533	9194539	187
CT	3	6	9194809	9194814	269
GA	3	6	9195070	9195075	255
A	6	6	9195664	9195669	588	S10-Amono-mClu-7	SSR cluster range: 9195664-9196000; Cluster size:337; Clustered SSR number: 3;
A	7	7	9195917	9195923	247		SSR size range: 6-7; Total SSR length: 19; Average distance: 159.0;
A	6	6	9195995	9196000	71		Distance error range: -88.0~88.0; SSR type: 3 (A)n
TCA	3	9	9196016	9196024	15
TA	3	6	9196264	9196269	239
A	6	6	9196435	9196440	165
A	6	6	9196515	9196520	74
G	6	6	9196619	9196624	98
G	6	6	9196626	9196631	1
A	11	11	9196764	9196774	132
A	12	12	9197047	9197058	272
CA	3	6	9197131	9197136	72
A	9	9	9197230	9197238	93
CA	3	6	9197286	9197291	47
CA	5	10	9197298	9197307	6
TA	3	6	9197505	9197510	197
GA	3	6	9197571	9197576	60
T	6	6	9197740	9197745	163
T	10	10	9197780	9197789	34
TA	3	6	9197806	9197811	16
TG	3	6	9197833	9197838	21
TG	3	6	9197924	9197929	85
G	6	6	9197939	9197944	9
GCA	3	9	9197974	9197982	29
T	6	6	9198063	9198068	80
TA	3	6	9198303	9198308	234
TA	4	8	9198328	9198335	19
TGA	3	9	9198425	9198433	89
T	8	8	9198648	9198655	214
TG	3	6	9198706	9198711	50
TA	4	8	9198853	9198860	141
TAA	3	9	9198872	9198880	11
A	6	6	9198905	9198910	24
CT	3	6	9198944	9198949	33
AT	3	6	9199042	9199047	92
T	6	6	9199384	9199389	336
A	6	6	9199402	9199407	12
TC	3	6	9199551	9199556	143
TA	3	6	9199638	9199643	81
T	6	6	9200093	9200098	449
T	6	6	9200220	9200225	121
ATTT	3	12	9200531	9200542	305
T	7	7	9200540	9200546	-3
CA	4	8	9200683	9200690	136
T	12	12	9200696	9200707	5	S10-Tmono-mClu-6	SSR cluster range: 9200696-9200867; Cluster size:172; Clustered SSR number: 3;
T	10	10	9200711	9200720	3		SSR size range: 6-12; Total SSR length: 28; Average distance: 72.0;
T	6	6	9200862	9200867	141		Distance error range: -69.0~69.0; SSR type: 3 (T)n
TA	3	6	9200916	9200921	48
T	7	7	9200963	9200969	41
A	9	9	9201060	9201068	90	S10-Amono-mClu-8	SSR cluster range: 9201060-9201315; Cluster size: 256; Clustered SSR number: 4;
A	7	7	9201081	9201087	12		SSR size range: 6-9; Total SSR length: 29; Average distance: 75.7;
A	7	7	9201194	9201200	106		Distance error range: -63.7~33.3;
A	6	6	9201310	9201315	109		SSR type: 4 (A)n
AC	3	6	9201583	9201588	267
A	8	8	9201614	9201621	25
TTC	3	9	9202048	9202056	426
AT	3	6	9202262	9202267	205	S10-ATdi-MClu-1	SSR cluster range: 9202262-9202599; Cluster size: 338; Clustered SSR number: 17;
TA	3	6	9202357	9202362	89		SSR size range: 6-28; Total SSR length: 142; Average distance: 12.3;
AT	4	8	9202436	9202443	73		Distance error range: -12.3~76.3; SSR type: 13 (AT)n, 2 (AC)m, 2 (TG)i
GT	3	6	9202450	9202455	6
TA	4	8	9202461	9202468	5
CA	3	6	9202469	9202474	0
TA	4	8	9202475	9202482	0
AT	3	6	9202484	9202489	1
AT	3	6	9202492	9202497	2
AC	3	6	9202498	9202503	0
AT	4	8	9202504	9202511	0
AT	4	8	9202524	9202531	12
AT	3	6	9202534	9202539	2
AT	4	8	9202542	9202549	2
AT	4	8	9202554	9202561	4
GT	14	28	9202562	9202589	0
AT	5	10	9202590	9202599	0
T	16	16	9202599	9202614	-1
T	6	6	9202754	9202759	139
AT	4	8	9202986	9202993	226
A	6	6	9203124	9203129	130
A	39	39	9203279	9203317	149
TA	17	34	9203318	9203351	0	S10-ATdi-mClu-4	SSR cluster range: 9203318-9203435; Cluster size: 118; Clustered SSR number: 7;
TA	3	6	9203365	9203370	13		SSR size range: 6-34; Total SSR length: 78; Average distance: 6.7;
AT	4	8	9203378	9203385	7		Distance error range: -6.7~6.3; SSR type: 6 (AT)n, 1 (AC)m	m
CA	3	6	9203390	9203395	4
TA	3	6	9203396	9203401	0
AT	4	8	9203410	9203417	8
AT	5	10	9203426	9203435	8
CA	3	6	9203440	9203445	4
CA	3	6	9203450	9203455	4
T	6	6	9203460	9203465	4
AT	3	6	9203469	9203474	3
AT	3	6	9203479	9203484	4
TG	3	6	9203496	9203501	11
TA	3	6	9203502	9203507	0	S10-ATdi-mClu-5	SSR cluster range: 9203502-9203529; Cluster size: 28; Clustered SSR number: 3;
TA	3	6	9203510	9203515	2		SSR size range: 6-8; Total SSR length: 20; Average distance: 2.0;
TA	4	8	9203522	9203529	6		Distance error range: -2.0~2.0; SSR type: 3 (AT)n
TGTA	3	12	9203536	9203547	6
AT	3	6	9203549	9203554	1
AT	5	10	9203561	9203570	6
A	6	6	9203601	9203606	30	S10-Amono-mClu-9	SSR cluster range: 9203601-9203751; Cluster size:151; Clustered SSR number: 3;
A	6	6	9203729	9203734	122		SSR size range: 6; Total SSR length: 18; Average distance: 66.5;
A	6	6	9203746	9203751	11		Distance error range: -55.5~55.5; SSR type: 3 (A)n
CT	3	6	9204002	9204007	250
T	7	7	9204134	9204140	126
T	6	6	9204215	9204220	74
A	6	6	9204221	9204226	0
TA	3	6	9204257	9204262	30
A	6	6	9204298	9204303	35
T	6	6	9204316	9204321	12
A	6	6	9204329	9204334	7
T	7	7	9204452	9204458	117
TA	3	6	9204561	9204566	102
T	7	7	9204675	9204681	108
A	7	7	9204773	9204779	91
T	6	6	9204821	9204826	41
TA	3	6	9204893	9204898	66
A	7	7	9205003	9205009	104
T	6	6	9205029	9205034	19
TG	3	6	9205377	9205382	342
AC	3	6	9205383	9205388	0
T	7	7	9205617	9205623	228	S10-Tmono-mClu-7	SSR cluster range: 9205617-9205960; Cluster size:344; Clustered SSR number: 3;
T	7	7	9205725	9205731	101		SSR size range: 6-7; Total SSR length: 20; Average distance: 162.2;
T	6	6	9205955	9205960	223		Distance error range: -61.0~61.0; SSR type: 3 (T)n
GT	4	8	9205961	9205968	0
CA	3	6	9206041	9206046	72
T	7	7	9206272	9206278	225
T	8	8	9206416	9206423	137
A	6	6	9206574	9206579	150
T	11	11	9206591	9206601	11
TTC	3	9	9206605	9206613	3
TA	3	6	9206926	9206931	312
T	6	6	9206987	9206992	55
TAA	3	9	9207008	9207016	15
GT	3	6	9207286	9207291	269
AAGA	3	12	9207667	9207678	375
AT	3	6	9208286	9208291	607
T	6	6	9208363	9208368	71
A	6	6	9208493	9208498	124
TG	4	8	9208609	9208616	110
T	8	8	9208865	9208872	248
A	6	6	9209251	9209256	378
TC	3	6	9209842	9209847	585
AC	3	6	9209914	9209919	66
AT	3	6	9210257	9210262	337
AT	3	6	9210280	9210285	17
ATT	4	12	9210371	9210382	85
T	7	7	9210534	9210540	151
C	6	6	9210784	9210789	243
AT	3	6	9210814	9210819	24
T	6	6	9210990	9210995	170
AC	3	6	9211154	9211159	158
TG	3	6	9211211	9211216	51
A	7	7	9211309	9211315	92
GGA	3	9	9211469	9211477	153
C	6	6	9211806	9211811	328
TG	3	6	9211917	9211922	105
T	8	8	9212236	9212243	313
CA	3	6	9212470	9212475	226
TC	3	6	9212506	9212511	30
CT	3	6	9212609	9212614	97
TG	3	6	9212648	9212653	33
A	6	6	9213010	9213015	356
GA	3	6	9213137	9213142	121
TAGTTC	3	18	9213179	9213196	36
TC	3	6	9213327	9213332	130
CT	3	6	9213590	9213595	257
T	6	6	9213730	9213735	134
G	6	6	9213820	9213825	84
GA	3	6	9213944	9213949	118
GA	3	6	9214048	9214053	98
CA	4	8	9214125	9214132	71
TG	3	6	9214249	9214254	116
TCT	3	9	9214718	9214726	463
TC	3	6	9214986	9214991	259
TC	4	8	9215069	9215076	77
CA	3	6	9215409	9215414	332
TA	3	6	9215829	9215834	414
AC	3	6	9216085	9216090	250
CA	3	6	9216142	9216147	51
TA	3	6	9216608	9216613	460
A	8	8	9216668	9216675	54
CT	3	6	9216724	9216729	48
A	6	6	9217190	9217195	460
T	6	6	9217497	9217502	301
GA	3	6	9217504	9217509	1
CT	6	12	9217864	9217875	354
AC	3	6	9217992	9217997	116
GA	3	6	9218482	9218487	484
AT	3	6	9218654	9218659	166
TA	3	6	9218699	9218704	39
GA	3	6	9218812	9218817	107
TA	3	6	9218973	9218978	155
CT	3	6	9219089	9219094	110
A	8	8	9220048	9220055	953	S10-Amono-mClu-10	SSR cluster range: 9220048-9220224; Cluster size:177; Clustered SSR number: 3;
A	6	6	9220062	9220067	6		SSR size range: 6-8; Total SSR length: 21; Average distance: 78.0;
A	7	7	9220218	9220224	150		Distance error range: -72.0~72.0; SSR type: 3 (A)n
GT	3	6	9220552	9220557	327
A	6	6	9220576	9220581	18
AT	3	6	9220861	9220866	279
TA	3	6	9221018	9221023	151
T	6	6	9221202	9221207	178
TG	4	8	9221388	9221395	180
TG	3	6	9221420	9221425	24
AT	3	6	9221604	9221609	178
A	6	6	9222305	9222310	695
T	6	6	9222403	9222408	92
A	6	6	9222540	9222545	131
T	9	9	9222623	9222631	77
GA	3	6	9222869	9222874	237
T	6	6	9222926	9222931	51
AT	3	6	9223026	9223031	94
A	6	6	9223055	9223060	23
TG	3	6	9223084	9223089	23
ATA	3	9	9223236	9223244	146
TTA	3	9	9223285	9223293	40
T	8	8	9223519	9223526	225
TA	3	6	9223712	9223717	185
T	6	6	9223866	9223871	148
TCC	4	12	9224061	9224072	189
T	9	9	9224109	9224117	36
T	7	7	9224129	9224135	11
AT	3	6	9224180	9224185	44
A	9	9	9224315	9224323	129	S10-Amono-mClu-11	SSR cluster range: 9224315-9224612; Cluster size: 298; Clustered SSR number: 3;
A	6	6	9224510	9224515	186		SSR size range: 6-9; Total SSR length: 21; Average distance: 138.5;
A	6	6	9224607	9224612	91		Distance error range: -47.5~47.5; SSR type: 3 (A)n
AG	4	8	9224622	9224629	9
A	6	6	9224652	9224657	22
AC	3	6	9224992	9224997	334
ATAA	3	12	9225328	9225339	330
A	6	6	9225387	9225392	47
A	7	7	9225452	9225458	59
T	7	7	9225464	9225470	5
TAT	4	12	9225475	9225486	4
C	6	6	9225614	9225619	127
T	6	6	9225724	9225729	104
T	6	6	9225804	9225809	74
TA	3	6	9225834	9225839	24
T	6	6	9226113	9226118	273
T	16	16	9226251	9226266	132
TC	4	8	9226276	9226283	9
CT	3	6	9226319	9226324	35
AG	4	8	9226593	9226600	268
T	7	7	9226881	9226887	280
A	8	8	9226888	9226895	0
G	6	6	9227219	9227224	323
A	7	7	9227727	9227733	502
AT	3	6	9227853	9227858	119
TAA	3	9	9229030	9229038	1171
TAA	3	9	9229042	9229050	3
A	6	6	9229150	9229155	99
AC	3	6	9229634	9229639	478
T	6	6	9229770	9229775	130
ACCTA	3	15	9229806	9229820	30
A	7	7	9230044	9230050	223
AT	3	6	9230056	9230061	5
A	6	6	9230170	9230175	108
AC	3	6	9230263	9230268	87
A	6	6	9230360	9230365	91
AT	3	6	9230619	9230624	253
A	6	6	9230648	9230653	23
AT	3	6	9230685	9230690	31
CAA	3	9	9231029	9231037	338
TA	3	6	9231267	9231272	229
T	11	11	9231323	9231333	50
T	6	6	9231483	9231488	149
A	6	6	9232026	9232031	537
A	8	8	9232035	9232042	3
AG	3	6	9232149	9232154	106
A	7	7	9232165	9232171	10
AGC	3	9	9232241	9232249	69
AAT	10	30	9232516	9232545	266
A	7	7	9232603	9232609	57
A	9	9	9232786	9232794	176
ACA	3	9	9232946	9232954	151
TA	3	6	9233754	9233759	799
GT	3	6	9233770	9233775	10
AT	3	6	9233784	9233789	8
CAA	3	9	9233807	9233815	17
AC	4	8	9233860	9233867	44
A	6	6	9233874	9233879	6
AT	3	6	9233922	9233927	42
TG	3	6	9233984	9233989	56
A	9	9	9234068	9234076	78
GA	4	8	9234290	9234297	213
AC	3	6	9234316	9234321	18
A	6	6	9234380	9234385	58
TTA	3	9	9234896	9234904	510
TA	3	6	9235144	9235149	239
TG	3	6	9235198	9235203	48
A	6	6	9235226	9235231	22
AT	3	6	9235233	9235238	1
T	7	7	9235238	9235244	-1
CA	3	6	9235258	9235263	13
GT	3	6	9235360	9235365	96
CG	3	6	9235446	9235451	80
T	15	15	9235611	9235625	159
A	12	12	9235740	9235751	114
TC	3	6	9236345	9236350	593
TCCC	3	12	9236357	9236368	6
TC	5	10	9236369	9236378	0
TTTC	3	12	9236389	9236400	10
TC	3	6	9236413	9236418	12	S10-TCdi-mClu-3	SSR cluster range: 9236413-9236494; Cluster size: 82;
CT	6	12	9236434	9236445	15		Clustered SSR number: 5; SSR size range: 6-16;
TC	3	6	9236453	9236458	7		Total SSR length: 46; Average distance: 9.0;
TC	8	16	9236461	9236476	2		Distance error range: -7.0~6.0;
CT	3	6	9236489	9236494	12		SSR type: 5 (TC)n
T	7	7	9237021	9237027	526
A	6	6	9237114	9237119	86
T	6	6	9237236	9237241	116
TAA	3	9	9237416	9237424	174
TA	3	6	9237554	9237559	129
T	20	20	9237580	9237599	20
GA	4	8	9237890	9237897	290
AT	3	6	9237965	9237970	67
T	7	7	9238043	9238049	72
C	6	6	9238199	9238204	149
TG	3	6	9238500	9238505	295
ATT	3	9	9238891	9238899	385
A	6	6	9239779	9239784	879	S10-Amono-mClu-12	SSR cluster range: 9239779-9239872; Cluster size: 94; Clustered SSR number: 4;
A	7	7	9239793	9239799	8		SSR size range: 6-7; Total SSR length: 25; Average distance: 23.0;
A	6	6	9239827	9239832	27		Distance error range: -15.0~11.0;
A	6	6	9239867	9239872	34		SSR type: 4 (A)n
AC	3	6	9240282	9240287	409
CA	3	6	9240532	9240537	244
A	6	6	9240586	9240591	48
AG	3	6	9240622	9240627	30
T	6	6	9241220	9241225	592
A	7	7	9241275	9241281	49
TA	3	6	9241832	9241837	550
A	6	6	9242001	9242006	163
A	6	6	9242107	9242112	100
CA	3	6	9242413	9242418	300
CA	3	6	9242854	9242859	435
GA	3	6	9243331	9243336	471
AG	3	6	9243717	9243722	380
TG	3	6	9244032	9244037	309
C	8	8	9244590	9244597	552
CTG	3	9	9244814	9244822	216
TG	5	10	9245023	9245032	200
CA	3	6	9245089	9245094	56
T	6	6	9245707	9245712	612
T	6	6	9245746	9245751	33
CAC	3	9	9246220	9246228	468
A	6	6	9246414	9246419	185
T	6	6	9246470	9246475	50
AT	3	6	9246534	9246539	58
T	6	6	9246671	9246676	131
CT	3	6	9246952	9246957	275
GA	3	6	9247605	9247610	647
AC	4	8	9247672	9247679	61
TG	3	6	9247754	9247759	74
TG	3	6	9247920	9247925	160
CT	3	6	9248255	9248260	329
CT	3	6	9248266	9248271	5
CAC	3	9	9248433	9248441	161
GT	3	6	9248510	9248515	68
GA	3	6	9248597	9248602	81
T	7	7	9249090	9249096	487
AT	3	6	9249306	9249311	209
GAA	5	15	9249330	9249344	18
AT	3	6	9249648	9249653	303
T	8	8	9249981	9249988	327
AT	3	6	9250032	9250037	43
AC	3	6	9250173	9250178	135
TG	3	6	9250229	9250234	50
A	8	8	9250602	9250609	367
AT	3	6	9250894	9250899	284
A	6	6	9251000	9251005	100
AT	3	6	9251467	9251472	461
A	11	11	9251648	9251658	175
GA	3	6	9251997	9252002	338
CT	3	6	9252260	9252265	257
A	8	8	9252402	9252409	136
TG	3	6	9252411	9252416	1
CA	3	6	9252447	9252452	30
TG	4	8	9252511	9252518	58
A	6	6	9252627	9252632	108
T	6	6	9252712	9252717	79
AT	3	6	9252737	9252742	19
AC	3	6	9252839	9252844	96
TA	3	6	9252871	9252876	26
T	7	7	9253016	9253022	139
TC	3	6	9253597	9253602	574
T	9	9	9253878	9253886	275
TG	3	6	9253927	9253932	40
AT	3	6	9254303	9254308	370
AAG	3	9	9254602	9254610	293
AG	3	6	9254851	9254856	240
A	11	11	9255144	9255154	287
TA	3	6	9255373	9255378	218
AT	3	6	9255391	9255396	12
AC	3	6	9255868	9255873	471
A	11	11	9255916	9255926	42
A	6	6	9256321	9256326	394
TG	3	6	9256899	9256904	572
A	7	7	9257022	9257028	117
GT	3	6	9257054	9257059	25
AT	10	20	9257203	9257222	143
AC	5	10	9257223	9257232	0
AT	4	8	9257233	9257240	0	S10-ATdi-mClu-6	SSR cluster range: 9257233-9257268; Cluster size: 36; Clustered SSR number: 4;
AT	3	6	9257244	9257249	3		SSR size range: 6-8; Total SSR length: 28; Average distance: 2.7;
AT	4	8	9257252	9257259	2		Distance error range:-0.7~0.3;
AT	3	6	9257263	9257268	3		SSR type: 4 (AT)n
GT	4	8	9257269	9257276	0
AT	3	6	9257277	9257282	0	S10-ATdi-mClu-7	SSR cluster range: 9257277-9257300; Cluster size: 24; Clustered SSR number: 3;
AT	4	8	9257286	9257293	3		SSR size range: 6-8; Total SSR length: 20; Average distance: 2.0;
TA	3	6	9257295	9257300	1		Distance error range: -1.0~1.0; SSR type: 3 (AT)n
TG	4	8	9257303	9257310	2
AC	3	6	9257320	9257325	9
T	6	6	9257451	9257456	125
CA	3	6	9257747	9257752	290
GT	3	6	9257773	9257778	20
A	7	7	9258178	9258184	399
TG	3	6	9258437	9258442	252
TC	3	6	9258869	9258874	426
TC	3	6	9258889	9258894	14
AG	3	6	9259092	9259097	197
CCT	3	9	9259318	9259326	220
TC	3	6	9259387	9259392	60
GA	3	6	9259705	9259710	312
A	6	6	9259781	9259786	70
TC	3	6	9259893	9259898	106
TG	5	10	9259987	9259996	88	S10-TGdi-mClu-1	SSR cluster range:9259987-9260025; Cluster size: 39; Clustered SSR number: 3;
GT	5	10	9260005	9260014	8		SSR size range: 10; Total SSR length: 30; Average distance: 4.5;
TG	5	10	9260016	9260025	1		Distance error range: -3.5~3.5; SSR type: 3 (TG)n
T	8	8	9260072	9260079	46
TC	3	6	9260081	9260086	1
TG	3	6	9260106	9260111	19
A	7	7	9260224	9260230	112
TG	3	6	9260870	9260875	639
TC	3	6	9261332	9261337	456
CAC	3	9	9261421	9261429	83
CT	3	6	9261446	9261451	16
CA	3	6	9261697	9261702	245
TCC	3	9	9261767	9261775	64
T	6	6	9262264	9262269	488
TG	3	6	9262379	9262384	109	S10-TGdi-mClu-2	SSR cluster range:9262379-9262442; Cluster size: 64; Clustered SSR number: 3;
TG	4	8	9262421	9262428	36		SSR size range: 6-12; Total SSR length: 26; Average distance: 19.0;
TG	6	12	9262431	9262442	2		Distance error range: -17.0~17.0; SSR type: 3 (TG)n
AC	3	6	9262484	9262489	41
T	18	18	9262499	9262516	9
AAC	3	9	9262664	9262672	147
A	7	7	9262682	9262688	9
GA	3	6	9262771	9262776	82
AC	3	6	9262802	9262807	25
CA	5	10	9262813	9262822	5
TGG	3	9	9263228	9263236	405
A	6	6	9263394	9263399	157
TG	3	6	9263557	9263562	157
GA	3	6	9263932	9263937	369
ACC	3	9	9264040	9264048	102
TG	3	6	9264118	9264123	69
AT	3	6	9264744	9264749	620
T	6	6	9264749	9264754	-1
T	6	6	9265004	9265009	249
GT	3	6	9265011	9265016	1
T	9	9	9265052	9265060	35
T	7	7	9265062	9265068	1
CA	3	6	9265151	9265156	82
GT	3	6	9265207	9265212	50
CA	6	12	9265248	9265259	35	S10-ACdi-mClu-4	SSR cluster range:9265248-9265322; Cluster size: 75; Clustered SSR number: 4;
AC	3	6	9265261	9265266	1		SSR size range: 6-14; Total SSR length: 38; Average distance: 12.3;
CA	7	14	9265272	9265285	5		Distance error range: -11.3~18.7;
AC	3	6	9265317	9265322	31		SSR type: 4 (AC)n
GGA	3	9	9265880	9265888	557
TG	3	6	9265953	9265958	64
TC	3	6	9266186	9266191	227
A	7	7	9266308	9266314	116
CT	3	6	9266485	9266490	170
GA	4	8	9266571	9266578	80
AC	3	6	9266626	9266631	47
TCT	3	9	9266637	9266645	5
TC	3	6	9267352	9267357	706
T	7	7	9267400	9267406	42
A	15	15	9267594	9267608	187
CA	7	14	9267661	9267674	52	S10-ACdi-mClu-5	SSR cluster range: 9267661-9267693; Cluster size:33; Clustered SSR number: 3;
AC	3	6	9267676	9267681	1		SSR size range: 6—14; Total SSR length: 26; Average distance: 3.5;
AC	3	6	9267688	9267693	6		Distance error range: -2.5~2.5; SSR type: 3 (AC)n
A	7	7	9267726	9267732	32
CA	3	6	9267733	9267738	0
GA	3	6	9268007	9268012	268
TG	3	6	9268417	9268422	404
GT	3	6	9268468	9268473	45
T	6	6	9268523	9268528	49
CT	3	6	9268587	9268592	58
A	7	7	9269060	9269066	467
T	7	7	9269614	9269620	547	S10-Tmono-mClu-8	SSR cluster range: 9269614-9269899; Cluster size:286; Clustered SSR number: 3;
T	6	6	9269871	9269876	250		SSR size range: 6-7; Total SSR length: 19; Average distance: 133.5;
T	6	6	9269894	9269899	17		Distance error range: -116.5~116.5; SSR type: 3 (T)n
A	8	8	9270065	9270072	165
CA	5	10	9270133	9270142	60	S10-ACdi-mClu-6	SSR cluster range: 9270133-9270195; Cluster size:63; Clustered SSR number: 3;
AC	7	14	9270144	9270157	1		SSR size range: 6—14; Total SSR length: 30; Average distance: 16.5;
AC	3	6	9270190	9270195	32		Distance error range: -15.5~15.5; SSR type: 3 (AC)n
TG	3	6	9270216	9270221	20
AG	3	6	9270246	9270251	24
GGA	3	9	9270806	9270814	554
AT	3	6	9270909	9270914	94
GT	3	6	9270921	9270926	6
CT	3	6	9271008	9271013	81	S10-TCdi-mClu-4	SSR cluster range: 9271008-9271416; Cluster size:409; Clustered SSR number: 3;
CT	3	6	9271043	9271048	29		SSR size range: 6; Total SSR length: 18; Average distance: 195.5;
CT	3	6	9271411	9271416	362		Distance error range: -166.5~166.5 SSR type: 3 (TC)n
GA	3	6	9271804	9271809	387
TAT	5	15	9272066	9272080	256
TC	3	6	9272287	9272292	206
CA	3	6	9272490	9272495	197
GT	3	6	9272542	9272547	46
CA	3	6	9272583	9272588	35	S10-ACdi-mClu-7	SSR cluster range: 9272583-9272650; Cluster size:68;
CA	3	6	9272591	9272596	2		Clustered SSR number: 5; SSR size range: 6—8;
CA	4	8	9272603	9272610	6		Total SSR length: 32; Average distance: 9.0;
AC	3	6	9272631	9272636	20		Distance error range: -7.0~11.0;
AC	3	6	9272645	9272650	8		SSR type: 5 (AC)n
GA	3	6	9272698	9272703	47
TG	4	8	9273325	9273332	621
CT	3	6	9273491	9273496	158
AG	3	6	9273682	9273687	185
A	6	6	9273688	9273693	0
GA	3	6	9273700	9273705	6
GT	3	6	9274014	9274019	308
CT	3	6	9274280	9274285	260
T	6	6	9274302	9274307	16
T	8	8	9274315	9274322	7
TC	3	6	9274370	9274375	47
A	13	13	9274403	9274415	27
T	6	6	9274577	9274582	161
A	6	6	9274833	9274838	250
CAG	3	9	9274900	9274908	61
AT	4	8	9275007	9275014	98
TA	3	6	9275446	9275451	431
CTG	3	9	9275832	9275840	380
TC	3	6	9276362	9276367	521
T	7	7	9276593	9276599	225
T	6	6	9277015	9277020	415
CT	3	6	9277034	9277039	13
T	6	6	9277095	9277100	55
TA	3	6	9277144	9277149	43
AT	3	6	9277179	9277184	29
T	6	6	9277195	9277200	10	S10-Tmono-mClu-9	SSR cluster range: 9277195-9278252; Cluster size:1058; Clustered SSR number: 3;
T	7	7	9277424	9277430	223		SSR size range: 6-7; Total SSR length: 19; Average distance:519.5;
T	6	6	9278247	9278252	816		Distance error range: -296.5~296.5; SSR type: 3 (T)n
CTC	5	15	9278330	9278344	77
CA	3	6	9278382	9278387	37
A	6	6	9278520	9278525	132
AG	4	8	9279378	9279385	852
CA	3	6	9279627	9279632	241
CT	3	6	9279664	9279669	31
TC	4	8	9280291	9280298	621
AG	4	8	9280516	9280523	217
T	7	7	9280812	9280818	288
AG	3	6	9280835	9280840	16
GT	3	6	9281203	9281208	362
AT	3	6	9281540	9281545	331
TG	3	6	9281758	9281763	212
AT	3	6	9282071	9282076	307
G	6	6	9282305	9282310	228
T	6	6	9282510	9282515	199
AG	3	6	9282524	9282529	8
T	6	6	9282588	9282593	58
AG	3	6	9283535	9283540	941
AC	3	6	9283569	9283574	28	S10-ACdi-mClu-8	SSR cluster range: 9283569-9283844; Cluster size:276; Clustered SSR number: 3;
CA	3	6	9283773	9283778	198		SSR size range: 6; Total SSR length: 18; Average distance: 129.0;
AC	3	6	9283839	9283844	60		Distance error range: -69.0~69.0; SSR type: 3 (AC)n
T	6	6	9284055	9284060	210
TA	3	6	9284473	9284478	412
T	6	6	9285076	9285081	597
AG	3	6	9285082	9285087	0
T	6	6	9285144	9285149	56
T	6	6	9285224	9285229	74
CA	3	6	9286171	9286176	941
TCC	3	9	9286243	9286251	66
AT	3	6	9286355	9286360	103
T	7	7	9286670	9286676	309
CT	3	6	9287560	9287565	883
GT	4	8	9287592	9287599	26
TC	3	6	9287640	9287645	40
CTG	4	12	9287790	9287801	144
CA	3	6	9287981	9287986	179
CA	3	6	9288152	9288157	165
CT	3	6	9288424	9288429	266
GA	5	10	9288669	9288678	239
CA	3	6	9288825	9288830	146
AG	3	6	9288986	9288991	155
T	7	7	9289347	9289353	355
T	7	7	9289367	9289373	13
A	10	10	9289447	9289456	73
A	6	6	9289467	9289472	10
CA	3	6	9289500	9289505	27
GT	3	6	9289553	9289558	47
CA	3	6	9289596	9289601	37	S10-ACdi-mClu-9	SSR cluster range: 9289596-9289683; Cluster size: 88;
AC	3	6	9289607	9289612	5		Clustered SSR number: 5; SSR size range: 6—12;
CA	6	12	9289614	9289625	1		Total SSR length: 36; Average distance: 13.0;
CA	3	6	9289631	9289636	5		Distance error range: -12.0~28.0;
AC	3	6	9289678	9289683	41		SSR type: 5 (AC)n
TG	3	6	9289704	9289709	20
GA	4	8	9289731	9289738	21
T	6	6	9289873	9289878	134
T	22	22	9289898	9289919	19
CCA	3	9	9289994	9290002	74
AT	3	6	9290419	9290424	416
CT	3	6	9290550	9290555	125
GA	3	6	9290764	9290769	208
T	6	6	9291249	9291254	479
GT	5	10	9291255	9291264	0
TC	4	8	9291466	9291473	201
TG	3	6	9291520	9291525	46
A	7	7	9291616	9291622	90
AC	5	10	9291746	9291755	123	S10-ACdi-mClu-10	SSR cluster range: 9291746-9291827; Cluster size:82; Clustered SSR number: 4;
CA	4	8	9291757	9291764	1		SSR size range: 8-10; Total SSR length: 34; Average distance: 16.0;
CA	4	8	9291775	9291782	10		Distance error range: -15.0~21.0;
AC	4	8	9291820	9291827	37		SSR type: 4 (AC)n
GA	3	6	9291875	9291880	47
TG	3	6	9292462	9292467	581
CT	3	6	9292678	9292683	210
GA	3	6	9292891	9292896	207
GA	3	6	9293082	9293087	185
GT	3	6	9293398	9293403	310
T	6	6	9293704	9293709	300
CT	3	6	9293788	9293793	78
T	6	6	9294009	9294014	215
AC	3	6	9294133	9294138	118
A	8	8	9294164	9294171	25
CA	3	6	9294234	9294239	62
CA	3	6	9294262	9294267	22
GA	3	6	9294360	9294365	92
AC	3	6	9294616	9294621	250
GGA	3	9	9294927	9294935	305
TG	3	6	9295000	9295005	64
TC	3	6	9295205	9295210	199
CT	3	6	9295522	9295527	311
TG	3	6	9295746	9295751	218
TG	3	6	9295871	9295876	119
T	7	7	9296165	9296171	288
CT	3	6	9296249	9296254	77
AT	3	6	9296455	9296460	200
AAAAC	3	15	9297153	9297167	692
A	6	6	9297168	9297173	0
A	7	7	9297175	9297181	1
GT	4	8	9297223	9297230	41
C	6	6	9297312	9297317	81
T	6	6	9297331	9297336	13
TC	3	6	9297527	9297532	190
CA	3	6	9297700	9297705	167
AG	3	6	9297716	9297721	10
AG	3	6	9297743	9297748	21
T	7	7	9298042	9298048	293
GT	3	6	9298627	9298632	578
TAAT	4	16	9298649	9298664	16
AG	3	6	9299033	9299038	368
TA	11	22	9299061	9299082	22
AT	3	6	9299578	9299583	495
T	8	8	9299772	9299779	188
A	6	6	9299827	9299832	47
AT	3	6	9300198	9300203	365
CT	3	6	9300313	9300318	109
AT	3	6	9300330	9300335	11
T	6	6	9300690	9300695	354
CCT	6	18	9301017	9301034	321	S10-TCtri-mClu-1	SSR cluster range: 9301017-9301069; Cluster size:53; Clustered SSR number: 4;
TCT	4	12	9301035	9301046	0		SSR size range: 9-18; Total SSR length:51; Average distance: 0.7;
CCT	3	9	9301047	9301055	0		Distance error range: -0.7~1.3;
TCC	4	12	9301058	9301069	2		SSR type: 4 [(TCC)n, (TCT)m]
GA	3	6	9301361	9301366	291
T	6	6	9301514	9301519	147
A	10	10	9301784	9301793	264
T	9	9	9302157	9302165	363	S10-Tmono-mClu-10	SSR cluster range: 9302157-9302189; Cluster size:33; Clustered SSR number: 3;
T	8	8	9302174	9302181	8		SSR size range: 7-9; Total SSR length: 24; Average distance: 4.5;
T	7	7	9302183	9302189	1		Distance error range: -3.5~3.5; SSR type: 3 (T)n
C	6	6	9302322	9302327	132
C	6	6	9302329	9302334	1
T	6	6	9302381	9302386	46
T	7	7	9302389	9302395	2
CA	3	6	9302477	9302482	81
GT	3	6	9302556	9302561	73
T	7	7	9302801	9302807	239
TGG	3	9	9302970	9302978	162
TGG	3	9	9302988	9302996	9
AC	3	6	9303792	9303797	795	S10-ACdi-mClu-11	SSR cluster range: 9303792-9304000; Cluster size:209; Clustered SSR number: 3;
CA	3	6	9303947	9303952	149		SSR size range: 6; Total SSR length: 18; Average distance: 95.5;
CA	3	6	9303995	9304000	42		Distance error range: -53.5~53.5; SSR type: 3 (AC)n
TCT	3	9	9304523	9304531	522
AG	3	6	9304680	9304685	148	S10-AGdi-mClu-1	SSR cluster range: 9304680-9305073; Cluster size:394; Clustered SSR number: 3;
AG	3	6	9305057	9305062	371		SSR size range: 6; Total SSR length: 18; Average distance: 188.0;
AG	3	6	9305068	9305073	5		Distance error range: -183.0~183.0; SSR type: 3 (AG)n
AC	3	6	9305133	9305138	59
A	6	6	9305556	9305561	417
A	6	6	9305699	9305704	137
TG	4	8	9305763	9305770	58
TG	3	6	9305883	9305888	112
GGA	3	9	9306106	9306114	217
TG	3	6	9306209	9306214	94
GA	3	6	9306309	9306314	94
CA	3	6	9306582	9306587	267
G	6	6	9306624	9306629	36
AC	4	8	9307102	9307109	472
TG	3	6	9307183	9307188	73
CT	3	6	9307226	9307231	37
AT	3	6	9307473	9307478	241
AC	3	6	9307689	9307694	210
GA	3	6	9307935	9307940	240	S10-AGdi-mClu-2	SSR cluster range: 9307935-9308248; Cluster size:314; Clustered SSR number: 3;
GA	3	6	9308111	9308116	170		SSR size range: 6; Total SSR length: 18; Average distance: 148.0;
AG	3	6	9308243	9308248	126		Distance error range: -22.0~22.0; SSR type: 3 (AG)n
AAT	3	9	9308269	9308277	20
TC	3	6	9308401	9308406	123
T	6	6	9308493	9308498	86
TG	5	10	9308521	9308530	22
TG	3	6	9308534	9308539	3
A	6	6	9308595	9308600	55
GA	3	6	9308874	9308879	273
A	6	6	9309035	9309040	155
AT	4	8	9309048	9309055	7
ACAT	3	12	9309058	9309069	2
A	7	7	9309215	9309221	145
A	7	7	9309247	9309253	25
AGGG	4	16	9309281	9309296	27
AT	3	6	9309685	9309690	388
CA	6	12	9309709	9309720	18
GT	4	8	9309741	9309748	20
A	6	6	9309878	9309883	129
A	6	6	9309885	9309890	1
TA	3	6	9309934	9309939	43
TA	3	6	9309950	9309955	10
AC	3	6	9310645	9310650	689
TC	3	6	9310796	9310801	145
CT	3	6	9311006	9311011	204
TAT	3	9	9311354	9311362	342
A	11	11	9311939	9311949	576
TG	3	6	9312128	9312133	178
A	7	7	9312228	9312234	94
CA	6	12	9312351	9312362	116
T	8	8	9312379	9312386	16
CA	5	10	9312475	9312484	88
T	6	6	9312926	9312931	441
CA	5	10	9313022	9313031	90
TA	3	6	9313173	9313178	141
TG	3	6	9313284	9313289	105
AT	3	6	9313336	9313341	46
T	8	8	9313469	9313476	127
CA	4	8	9313565	9313572	88
AT	3	6	9313874	9313879	301
A	6	6	9313997	9314002	117
CA	5	10	9314109	9314118	106
A	10	10	9314737	9314746	618
T	6	6	9314756	9314761	9
AT	3	6	9314810	9314815	48
TC	4	8	9314865	9314872	49
TC	3	6	9314954	9314959	81
T	6	6	9314979	9314984	19
CA	4	8	9315311	9315318	326
AT	3	6	9315539	9315544	220
CT	3	6	9315652	9315657	107	S10-TCdi-mClu-5	SSR cluster range: 9315652-9316310; Cluster size: 659; Clustered SSR number: 3;
TC	3	6	9315892	9315897	234		SSR size range: 6-8; Total SSR length: 20; Average distance: 319.5;
CT	4	8	9316303	9316310	405		Distance error range: -85.5~85.5; SSR type: 3 (TC)n
A	7	7	9316324	9316330	13
T	6	6	9316988	9316993	657
AGG	3	9	9316994	9317002	0
AT	3	6	9317298	9317303	295
GA	5	10	9317310	9317319	6
AT	3	6	9317682	9317687	362
TA	4	8	9317721	9317728	33
A	7	7	9317841	9317847	112
TTTA	4	16	9317942	9317957	94
T	7	7	9318110	9318116	152
GA	3	6	9318127	9318132	10
T	6	6	9318255	9318260	122
T	9	9	9318262	9318270	1
AT	3	6	9318273	9318278	2
CT	3	6	9318497	9318502	218
TG	3	6	9318770	9318775	267
A	7	7	9318911	9318917	135
T	8	8	9319285	9319292	367
A	12	12	9319415	9319426	122
A	9	9	9319436	9319444	9
CA	3	6	9319456	9319461	11
T	6	6	9319488	9319493	26
AT	3	6	9319497	9319502	3
A	6	6	9319785	9319790	282
AC	3	6	9320201	9320206	410
GC	3	6	9320390	9320395	183
CA	3	6	9320501	9320506	105
A	6	6	9320522	9320527	15
T	6	6	9321036	9321041	508
T	7	7	9321043	9321049	1
CA	4	8	9321176	9321183	126
T	7	7	9321199	9321205	15
GT	5	10	9321206	9321215	0
A	6	6	9321360	9321365	144
AC	3	6	9321458	9321463	92
AC	3	6	9321527	9321532	63
AT	3	6	9321741	9321746	208	S10-ATdi-mClu-8	SSR cluster range: 9321741-9322015; Cluster size: 275; Clustered SSR number: 3;
AT	3	6	9321756	9321761	9		SSR size range: 6; Total SSR length: 18; Average distance: 128.5;
TA	3	6	9322010	9322015	248		Distance error range: -119.5~119.5; SSR type: 3 (AT)n
A	6	6	9322063	9322068	47
AT	3	6	9322294	9322299	225
A	6	6	9322366	9322371	66
A	6	6	9322624	9322629	252
T	6	6	9322634	9322639	4
AT	6	12	9322646	9322657	6
AC	17	34	9322712	9322745	54
TC	3	6	9322815	9322820	69
A	6	6	9322885	9322890	64
CA	4	8	9323052	9323059	161
TG	3	6	9323235	9323240	175
T	6	6	9323361	9323366	120
CA	3	6	9324631	9324636	1264
GA	3	6	9324695	9324700	58
GA	4	8	9324842	9324849	141
AC	3	6	9325098	9325103	248
GA	4	8	9325218	9325225	114
G	6	6	9325269	9325274	43
TC	3	6	9325367	9325372	92
TC	3	6	9325755	9325760	382
AGG	3	9	9325970	9325978	209
AT	3	6	9326653	9326658	674
GA	3	6	9326778	9326783	119
CA	3	6	9326785	9326790	1
CAG	3	9	9326797	9326805	6
CA	3	6	9326872	9326877	66
ACA	3	9	9326875	9326883	-3
AG	4	8	9327002	9327009	118
ATG	3	9	9327163	9327171	153
GA	3	6	9327293	9327298	121
GT	3	6	9327553	9327558	254
TC	3	6	9327594	9327599	35
AG	3	6	9327929	9327934	329
AG	3	6	9327940	9327945	5
T	6	6	9328339	9328344	393
CT	3	6	9328382	9328387	37
AG	3	6	9328434	9328439	46
TC	3	6	9328519	9328524	79
C	6	6	9328563	9328568	38
G	6	6	9328680	9328685	111
C	6	6	9328935	9328940	249
A	7	7	9328941	9328947	0
CT	3	6	9329162	9329167	214
A	8	8	9329195	9329202	27
AC	3	6	9329263	9329268	60
AT	3	6	9329298	9329303	29
T	6	6	9329460	9329465	156
GT	3	6	9329562	9329567	96
TG	3	6	9329935	9329940	367
CT	3	6	9329943	9329948	2
T	9	9	9330008	9330016	59
CA	3	6	9330143	9330148	126
TA	3	6	9330226	9330231	77
AC	3	6	9330244	9330249	12
A	6	6	9330408	9330413	158
TA	3	6	9330654	9330659	240
AT	3	6	9330857	9330862	197
TG	3	6	9331026	9331031	163
T	9	9	9331039	9331047	7
GTT	3	9	9331051	9331059	3
T	6	6	9331070	9331075	10
GTT	3	9	9331076	9331084	0
T	6	6	9331465	9331470	380
A	6	6	9331650	9331655	179
TA	3	6	9331656	9331661	0
AAT	3	9	9331839	9331847	177
T	6	6	9331964	9331969	116
AT	3	6	9332013	9332018	43
CA	3	6	9332407	9332412	388
T	6	6	9332493	9332498	80
T	6	6	9332645	9332650	146
CA	3	6	9332718	9332723	67
T	7	7	9333019	9333025	295
AT	3	6	9333153	9333158	127
C	6	6	9333233	9333238	74
A	7	7	9333279	9333285	40
T	6	6	9333476	9333481	190
T	6	6	9333526	9333531	44
AC	4	8	9333667	9333674	135
AG	3	6	9333855	9333860	180
TC	4	8	9334172	9334179	311
TG	3	6	9334244	9334249	64
CT	3	6	9334319	9334324	69
CA	3	6	9334710	9334715	385
G	6	6	9335411	9335416	695
TG	3	6	9335465	9335470	48
GT	3	6	9335503	9335508	32
C	6	6	9336084	9336089	575
C	6	6	9336104	9336109	14
ACC	3	9	9336336	9336344	226
CAGCC	4	20	9336494	9336513	149
GC	3	6	9336823	9336828	309
GT	3	6	9336974	9336979	145
AG	4	8	9337102	9337109	122
AG	3	6	9337163	9337168	53
G	7	7	9337353	9337359	184
C	6	6	9337458	9337463	98
CG	3	6	9337471	9337476	7
AG	3	6	9337545	9337550	68
GT	3	6	9337597	9337602	46
GGA	3	9	9337761	9337769	158
GT	3	6	9338592	9338597	822
AC	3	6	9339426	9339431	828
AG	3	6	9339521	9339526	89
TG	4	8	9339840	9339847	313	S10-TGdi-mClu-3	SSR cluster range:9339840-9340350; Cluster size: 511; Clustered SSR number: 4;
TG	3	6	9340279	9340284	431		SSR size range: 6-30; Total SSR length: 60; Average distance: 150.3;
TG	8	16	9340295	9340310	10		Distance error range: -140.3~280.7;
TG	15	30	9340321	9340350	10		SSR type: 4 (TG)n
CT	3	6	9340966	9340971	615
CA	3	6	9341270	9341275	298
GT	3	6	9341332	9341337	56	S10-TGdi-mClu-4	SSR cluster range:9341332-9341893; Cluster size: 562; Clustered SSR number: 3;
TG	3	6	9341821	9341826	483		SSR size range: 6; Total SSR length: 18; Average distance: 272.0;
GT	3	6	9341888	9341893	61		Distance error range: -211.0~211.0; SSR type: 3 (TG)n
T	6	6	9342083	9342088	189
GT	4	8	9342465	9342472	376
CT	4	8	9342638	9342645	165
T	6	6	9342653	9342658	7
CT	3	6	9342712	9342717	53
TC	3	6	9342865	9342870	147
T	7	7	9343014	9343020	143
CA	3	6	9343104	9343109	83
CA	3	6	9343138	9343143	28
T	6	6	9343331	9343336	187
T	6	6	9343339	9343344	2
TCC	3	9	9343347	9343355	2
TCA	3	9	9343437	9343445	81
AT	14	28	9343464	9343491	18	S10-ATdi-MClu-2	SSR cluster range: 9343464-9343600;
TA	3	6	9343499	9343504	7		Cluster size: 137;
AC	3	6	9343518	9343523	13		Clustered SSR number: 11;
AT	3	6	9343524	9343529	0		SSR size range: 6-28;
TA	3	6	9343533	9343538	3		Total SSR length: 90;
TA	3	6	9343543	9343548	4		Average distance: 4.7;
TA	3	6	9343551	9343556	2		Distance error range: -4.7~8.3;
TA	3	6	9343565	9343570	8		SSR type: 10 (AT)n, 1 (AC)m
TA	3	6	9343573	9343578	2
TA	3	6	9343583	9343588	4
TA	5	10	9343591	9343600	2
A	6	6	9343761	9343766	160
TG	3	6	9343860	9343865	93
A	6	6	9343894	9343899	28
T	6	6	9344089	9344094	189
CA	3	6	9344171	9344176	76
CA	3	6	9344190	9344195	13
T	6	6	9344271	9344276	75
GC	3	6	9344366	9344371	89
T	13	13	9344599	9344611	227
GT	3	6	9344720	9344725	108
CA	3	6	9345005	9345010	279
TG	3	6	9345113	9345118	102
GTA	3	9	9345304	9345312	185
TG	3	6	9345529	9345534	216
AC	3	6	9345618	9345623	83
TG	3	6	9345677	9345682	53
T	6	6	9345714	9345719	31
AG	3	6	9345842	9345847	122
TG	3	6	9345864	9345869	16
GA	3	6	9345876	9345881	6
TG	3	6	9346142	9346147	260
CT	3	6	9346219	9346224	71
AC	3	6	9346845	9346850	620
T	6	6	9347031	9347036	180
TC	3	6	9347143	9347148	106
TA	3	6	9347193	9347198	44
GAA	4	12	9347280	9347291	81
TA	3	6	9347453	9347458	161
AT	3	6	9347597	9347602	138
TGCA	3	12	9347977	9347988	374
AG	3	6	9348001	9348006	12
AT	3	6	9348017	9348022	10
A	6	6	9348041	9348046	18
TA	3	6	9348113	9348118	66	S10-ATdi-mClu-9	SSR cluster range: 9348113-9348196; Cluster size: 84; Clustered SSR number: 3;
TA	4	8	9348162	9348169	43		SSR size range: 6-8; Total SSR length: 20; Average distance: 32.0;
AT	3	6	9348191	9348196	21		Distance error range: -11.0~11.0; SSR type: 3 (AT)n
TG	4	8	9348232	9348239	35
A	6	6	9348288	9348293	48
T	8	8	9348827	9348834	533
TA	3	6	9348868	9348873	33
A	6	6	9349303	9349308	429	S10-Amono-mClu-13	SSR cluster range: 9349303-9349678; Cluster size: 376; Clustered SSR number: 3;
A	13	13	9349310	9349322	1		SSR size range: 6-13; Total SSR length: 29; Average distance: 173.5;
A	10	10	9349669	9349678	346		Distance error range: -172.5~172.5; SSR type: 3 (A)n
AG	3	6	9349932	9349937	253
AC	3	6	9350120	9350125	182
CT	3	6	9350284	9350289	158
CA	3	6	9350469	9350474	179
TG	4	8	9350533	9350540	58
CA	3	6	9350722	9350727	181
T	6	6	9350747	9350752	19
AT	4	8	9350770	9350777	17
A	7	7	9350797	9350803	19
TA	3	6	9350873	9350878	69	S10-ATdi-mClu-10	SSR cluster range: 9350873-9351019;
TA	3	6	9350906	9350911	27		Cluster size: 147; Clustered SSR number: 7;
TA	3	6	9350925	9350930	13		SSR size range: 6-10;
TA	5	10	9350932	9350941	1		Total SSR length: 54;
AT	4	8	9350983	9350990	41		Average distance: 15.5;
AT	4	8	9350999	9351006	8		Distance error range: -14.5~25.5;
TA	5	10	9351010	9351019	3		SSR type: 7 (AT)n
T	7	7	9351168	9351174	148
CAAAA	6	30	9351670	9351699	495
T	6	6	9351770	9351775	70
GA	3	6	9351902	9351907	126
TA	3	6	9352088	9352093	180	S10-ATdi-mClu-11	SSR cluster range: 9352088-9352298; Cluster size: 211; Clustered SSR number: 3;
TA	3	6	9352100	9352105	6		SSR size range: 6; Total SSR length: 18; Average distance: 96.5;
TA	3	6	9352293	9352298	187		Distance error range: -90.5~90.5; SSR type: 3 (AT)n
T	6	6	9352383	9352388	84
T	6	6	9352408	9352413	19
TA	3	6	9352455	9352460	41
AAT	3	9	9352814	9352822	353
TC	3	6	9352943	9352948	120
T	8	8	9352973	9352980	24
T	6	6	9353202	9353207	221
AC	18	36	9353363	9353398	155
A	10	10	9353416	9353425	17
AC	20	40	9353468	9353507	42
C	6	6	9353562	9353567	54
T	6	6	9353856	9353861	288
AC	4	8	9353997	9354004	135
AG	3	6	9354185	9354190	180
CT	3	6	9354503	9354508	312	S10-TCdi-mClu-6	SSR cluster range: 9354503-9354681; Cluster size: 179; Clustered SSR number: 3;
CT	3	6	9354649	9354654	140		SSR size range: 6; Total SSR length: 18; Average distance: 80.5;
CT	3	6	9354676	9354681	21		Distance error range: 59.5~59.5; SSR type: 3 (TC)n
CA	3	6	9355040	9355045	358
TG	3	6	9355798	9355803	752
GT	3	6	9355836	9355841	32
C	6	6	9356437	9356442	595
ACC	3	9	9356669	9356677	226
CAGCC	4	20	9356827	9356846	149
GC	3	6	9357156	9357161	309
GT	3	6	9357307	9357312	145
AG	4	8	9357435	9357442	122
AG	3	6	9357496	9357501	53
G	6	6	9357679	9357684	177
G	7	7	9357686	9357692	1
C	6	6	9357791	9357796	98
CG	3	6	9357804	9357809	7
AG	3	6	9357878	9357883	68
GT	3	6	9357930	9357935	46
GGA	3	9	9358076	9358084	140
GT	3	6	9358907	9358912	822
GT	3	6	9359536	9359541	623
AC	3	6	9359741	9359746	199
AG	3	6	9359836	9359841	89
TG	4	8	9360155	9360162	313	S10-TGdi-mClu-5	SSR cluster range:9360155-9360667; Cluster size: 513; Clustered SSR number: 4;
TG	3	6	9360594	9360599	431		SSR size range: 6-30; Total SSR length: 62; Average distance: 150.3;
TG	9	18	9360610	9360627	10		Distance error range: -140.3~280.7;
TG	15	30	9360638	9360667	10		SSR type: 4 (TG)n
CT	3	6	9361283	9361288	615
CA	3	6	9361587	9361592	298
GT	3	6	9361649	9361654	56	S10-TGdi-mClu-6	SSR cluster range: 9361649-9362789; Cluster size: 1141; Clustered SSR number: 4;
TG	3	6	9362138	9362143	483		SSR size range: 6-8; Total SSR length: 26; Average distance: 371.7;
GT	3	6	9362205	9362210	61		Distance error range: -310.7~199.3;
GT	4	8	9362782	9362789	571		SSR type: 4 (TG)n
CT	4	8	9362955	9362962	165
T	6	6	9362970	9362975	7
CT	3	6	9363026	9363031	50
TC	3	6	9363179	9363184	147
T	7	7	9363328	9363334	143
CA	3	6	9363418	9363423	83
CA	3	6	9363452	9363457	28
T	6	6	9363645	9363650	187
T	6	6	9363653	9363658	2
TCC	3	9	9363661	9363669	2
TCA	3	9	9363751	9363759	81
AT	5	10	9363778	9363787	18	S10-ATdi-MClu-3	SSR cluster range: 9363778-9363894;
TA	3	6	9363793	9363798	5		Cluster size: 77;
AC	3	6	9363812	9363817	13		Clustered SSR number: 8;
AT	3	6	9363818	9363823	0		SSR size range: 6-10;
TA	3	6	9363827	9363832	3		Total SSR length: 52;
TA	3	6	9363837	9363842	4		Average distance: 4.3;
TA	3	6	9363845	9363850	2		Distance error range: -4.3~8.7;
TA	3	6	9363859	9363864	8		SSR type: 10 (AT)n, 1 (AC)m
TA	3	6	9363867	9363872	2
TA	3	6	9363877	9363882	4
TA	5	10	9363885	9363894	2
A	6	6	9364055	9364060	160
TG	3	6	9364154	9364159	93
A	6	6	9364188	9364193	28
T	6	6	9364383	9364388	189
CA	3	6	9364465	9364470	76
CA	3	6	9364484	9364489	13
T	6	6	9364565	9364570	75
GC	3	6	9364660	9364665	89
T	12	12	9364893	9364904	227
GT	3	6	9365013	9365018	108
CA	3	6	9365298	9365303	279
TG	3	6	9365406	9365411	102
GTA	3	9	9365597	9365605	185
TG	3	6	9365822	9365827	216
AC	3	6	9365911	9365916	83
TG	3	6	9365970	9365975	53
T	6	6	9366007	9366012	31
AG	3	6	9366135	9366140	122
TG	3	6	9366157	9366162	16
GA	3	6	9366169	9366174	6
TG	3	6	9366435	9366440	260
TC	3	6	9366502	9366507	61
CT	3	6	9366512	9366517	4
AC	3	6	9367138	9367143	620
TC	3	6	9367435	9367440	291
TA	3	6	9367485	9367490	44
GAA	4	12	9367572	9367583	81
TA	3	6	9367745	9367750	161
AT	3	6	9367889	9367894	138
TGCA	3	12	9368269	9368280	374
AG	3	6	9368293	9368298	12
AT	3	6	9368309	9368314	10
A	6	6	9368333	9368338	18
TA	3	6	9368405	9368410	66	S10-ATdi-mClu-12	SSR cluster range: 9368405-9368488; Cluster size: 84; Clustered SSR number: 3;
TA	4	8	9368454	9368461	43		SSR size range: 6-8; Total SSR length: 20; Average distance: 32.0;
AT	3	6	9368483	9368488	21		Distance error range: -11.0~11.0; SSR type: 3 (AT)n
TG	4	8	9368524	9368531	35
A	6	6	9368580	9368585	48
T	7	7	9369119	9369125	533
TA	3	6	9369159	9369164	33
A	10	10	9369590	9369599	425	S10-Amono-mClu-14	SSR cluster range: 9369590-9369954; Cluster size: 365; Clustered SSR number: 3;
A	6	6	9369633	9369638	33		SSR size range: 6-10; Total SSR length: 25; Average distance: 173.5;
A	9	9	9369946	9369954	307		Distance error range: -172.5~172.5; SSR type: 3 (A)n
AG	3	6	9370208	9370213	253
AC	3	6	9370396	9370401	182
CT	3	6	9370560	9370565	158
CA	3	6	9370745	9370750	179
TG	4	8	9370809	9370816	58
CA	3	6	9370998	9371003	181
T	6	6	9371023	9371028	19
AT	4	8	9371046	9371053	17
A	7	7	9371073	9371079	19
TA	3	6	9371149	9371154	69	S10-ATdi-mClu-13	SSR cluster range: 9371149-9371295;
TA	3	6	9371182	9371187	27		Cluster size: 147; Clustered SSR number: 7;
TA	3	6	9371201	9371206	13		SSR size range: 6-10;
TA	5	10	9371208	9371217	1		Total SSR length: 54;
AT	4	8	9371259	9371266	41		Average distance: 15.5;
AT	4	8	9371275	9371282	8		Distance error range: -14.5~25.5;
TA	5	10	9371286	9371295	3		SSR type: 7 (AT)n
T	7	7	9371444	9371450	148
CAAAA	6	30	9371946	9371975	495
T	6	6	9372046	9372051	70
GA	3	6	9372178	9372183	126
TA	3	6	9372364	9372369	180	S10-ATdi-mClu-14	SSR cluster range: 9372364-9372574; Cluster size: 211; Clustered SSR number: 3;
TA	3	6	9372376	9372381	6		SSR size range: 6; Total SSR length: 18; Average distance: 96.5;
TA	3	6	9372569	9372574	187		Distance error range: -90.5~90.5; SSR type: 3 (AT)n
T	6	6	9372659	9372664	84
T	6	6	9372684	9372689	19
TA	3	6	9372731	9372736	41
AAT	3	9	9373090	9373098	353
TC	3	6	9373219	9373224	120
T	8	8	9373249	9373256	24
T	6	6	9373478	9373483	221
AC	18	36	9373639	9373674	155
A	10	10	9373692	9373701	17
AC	22	44	9373744	9373787	42
C	6	6	9373842	9373847	54
T	6	6	9374136	9374141	288
AC	4	8	9374277	9374284	135
AG	3	6	9374465	9374470	180
CT	3	6	9374783	9374788	312	S10-TCdi-mClu-7	SSR cluster range: 9374783-9374961; Cluster size: 179; Clustered SSR number: 3;
CT	3	6	9374929	9374934	140		SSR size range: 6; Total SSR length: 18; Average distance: 80.5;
CT	3	6	9374956	9374961	21		Distance error range: -59.5~59.5; SSR type: 3 (TC)n
CA	3	6	9375320	9375325	358
TG	3	6	9376076	9376081	750
GT	3	6	9376114	9376119	32
C	6	6	9376695	9376700	575
C	6	6	9376715	9376720	14
ACC	3	9	9376947	9376955	226
CAGCC	4	20	9377105	9377124	149
GT	3	6	9377432	9377437	307
GT	3	6	9377585	9377590	147
AG	4	8	9377713	9377720	122
AG	3	6	9377774	9377779	53
G	7	7	9377957	9377963	177
G	7	7	9377965	9377971	1
C	6	6	9378070	9378075	98
CG	3	6	9378083	9378088	7
AG	3	6	9378157	9378162	68
GT	3	6	9378209	9378214	46
GGA	3	9	9378355	9378363	140
GT	3	6	9379185	9379190	821
GT	3	6	9379814	9379819	623
AC	3	6	9380019	9380024	199
AG	3	6	9380114	9380119	89
TG	4	8	9380433	9380440	313	S10-TGdi-mClu-7	SSR cluster range: 9380433-9380937; Cluster size: 505; Clustered SSR number: 4;
TG	3	6	9380872	9380877	431		SSR size range: 6-24; Total SSR length: 54; Average distance: 150.3;
TG	8	16	9380888	9380903	10		Distance error range: -140.3~280.7;
TG	12	24	9380914	9380937	10		SSR type: 4 (TG)n
CT	3	6	9381553	9381558	615
CA	3	6	9381858	9381863	299
GT	3	6	9381920	9381925	56	S10-TGdi-mClu-8	SSR cluster range: 9381920-9383060; Cluster size: 1141; Clustered SSR number: 4;
TG	3	6	9382409	9382414	483		SSR size range: 6-8; Total SSR length: 26; Average distance: 371.7;
GT	3	6	9382476	9382481	61		Distance error range: -310.7~199.3
GT	4	8	9383053	9383060	571		SSR type: 4 (TG)n
CT	4	8	9383226	9383233	165
T	6	6	9383241	9383246	7
CT	3	6	9383300	9383305	53
TC	3	6	9383453	9383458	147
T	7	7	9383602	9383608	143
CA	3	6	9383692	9383697	83
CA	3	6	9383726	9383731	28
T	6	6	9383919	9383924	187
T	6	6	9383927	9383932	2
TCC	3	9	9383935	9383943	2
TCA	3	9	9384025	9384033	81
AT	27	54	9384052	9384105	18	S10-ATdi-MClu-4	SSR cluster range: 9384052-9384210;
TA	3	6	9384109	9384114	3		Cluster size: 159;
AC	3	6	9384128	9384133	13		Clustered SSR number: 11;
AT	3	6	9384134	9384139	0		SSR size range: 6-54;
TA	3	6	9384143	9384148	3		Total SSR length: 118;
TA	3	6	9384153	9384158	4		Average distance: 4.1;
TA	3	6	9384161	9384166	2		Distance error range: -4.1~8.9;
TA	3	6	9384175	9384180	8		SSR type: 10 (AT)n, 1 (AC)m
TA	3	6	9384183	9384188	2
TA	3	6	9384193	9384198	4
TA	5	10	9384201	9384210	2
A	6	6	9384371	9384376	160
TG	3	6	9384470	9384475	93
A	6	6	9384504	9384509	28
T	6	6	9384700	9384705	190
CA	3	6	9384782	9384787	76
CA	3	6	9384801	9384806	13
T	6	6	9384882	9384887	75
GC	3	6	9384977	9384982	89
T	13	13	9385210	9385222	227
GT	3	6	9385331	9385336	108
CA	3	6	9385616	9385621	279
TG	3	6	9385724	9385729	102
GTA	3	9	9385915	9385923	185
TG	3	6	9386140	9386145	216
AC	3	6	9386229	9386234	83
TG	3	6	9386288	9386293	53
T	6	6	9386325	9386330	31
AG	3	6	9386453	9386458	122
TG	3	6	9386475	9386480	16
GA	3	6	9386487	9386492	6
TG	3	6	9386753	9386758	260
CT	3	6	9386830	9386835	71
AC	3	6	9387456	9387461	620
T	6	6	9387642	9387647	180
TC	3	6	9387754	9387759	106
TA	3	6	9387804	9387809	44
GAA	4	12	9387891	9387902	81
TA	3	6	9388064	9388069	161
AT	3	6	9388208	9388213	138
TGCA	3	12	9388588	9388599	374
AG	3	6	9388612	9388617	12
AT	3	6	9388628	9388633	10
A	6	6	9388652	9388657	18
TA	3	6	9388724	9388729	66	S10-ATdi-mClu-15	SSR cluster range: 9388724-9388807; Cluster size: 84; Clustered SSR number: 3;
TA	4	8	9388773	9388780	43		SSR size range: 6-8; Total SSR length: 20; Average distance: 32.0;
AT	3	6	9388802	9388807	21		Distance error range: -11.0~11.0; SSR type: 3 (AT)n
TG	4	8	9388843	9388850	35
A	6	6	9388899	9388904	48
T	8	8	9389438	9389445	533
TA	3	6	9389479	9389484	33
A	6	6	9389914	9389919	429	S10-Amono-mClu-15	SSR cluster range: 9389914-9390289; Cluster size: 376; Clustered SSR number: 3;
A	13	13	9389921	9389933	1		SSR size range: 6-13; Total SSR length: 29; Average distance: 173.5;
A	10	10	9390280	9390289	346		Distance error range: -172.5~172.5; SSR type: 3 (A)n
AG	3	6	9390543	9390548	253
AC	3	6	9390731	9390736	182
CT	3	6	9390895	9390900	158
CA	3	6	9391080	9391085	179
TG	4	8	9391144	9391151	58
CA	3	6	9391333	9391338	181
T	6	6	9391358	9391363	19
AT	4	8	9391381	9391388	17
A	7	7	9391408	9391414	19
TA	3	6	9391484	9391489	69	S10-ATdi-mClu-16	SSR cluster range: 9391484-9391628;
TA	3	6	9391517	9391522	27		Cluster size: 145; Clustered SSR number: 7;
TA	3	6	9391536	9391541	13		SSR size range: 6-10;
TA	5	10	9391543	9391552	1		Total SSR length: 52;
AT	4	8	9391594	9391601	41		Average distance: 15.5;
AT	4	8	9391610	9391617	8		Distance error range: -14.5~25.5;
TA	4	8	9391621	9391628	3		SSR type: 7 (AT)n
T	7	7	9391779	9391785	150
CAAAA	7	35	9392281	9392315	495
T	6	6	9392386	9392391	70
GA	3	6	9392518	9392523	126
TA	3	6	9392704	9392709	180	S10-ATdi-mClu-17	SSR cluster range: 9392704-9392914; Cluster size: 211; Clustered SSR number: 3;
TA	3	6	9392716	9392721	6		SSR size range: 6; Total SSR length: 18; Average distance: 96.5;
TA	3	6	9392909	9392914	187		Distance error range: -90.5~90.5; SSR type: 3 (AT)n
T	6	6	9392999	9393004	84
T	6	6	9393024	9393029	19
TA	3	6	9393071	9393076	41
AAT	3	9	9393430	9393438	353
TC	3	6	9393559	9393564	120
T	8	8	9393589	9393596	24
T	6	6	9393818	9393823	221
AC	18	36	9393979	9394014	155
A	10	10	9394038	9394047	23
AC	22	44	9394090	9394133	42
C	6	6	9394188	9394193	54
T	6	6	9394432	9394437	238
T	6	6	9394482	9394487	44
AC	4	8	9394623	9394630	135
AG	3	6	9394811	9394816	180
CT	3	6	9395129	9395134	312	S10-TCdi-mClu-8	SSR cluster range: 9395129-9395307; Cluster size: 179; Clustered SSR number: 3;
CT	3	6	9395275	9395280	140		SSR size range: 6; Total SSR length: 18; Average distance: 80.5;
CT	3	6	9395302	9395307	21		Distance error range: -59.5~59.5; SSR type: 3 (TC)n
CA	3	6	9395666	9395671	358
TG	3	6	9396422	9396427	750
GT	3	6	9396460	9396465	32
C	6	6	9397041	9397046	575
C	6	6	9397061	9397066	14
ACC	3	9	9397293	9397301	226
CAGCC	4	20	9397451	9397470	149
GC	3	6	9397780	9397785	309
GT	3	6	9397931	9397936	145
AG	4	8	9398059	9398066	122
AG	3	6	9398120	9398125	53
G	6	6	9398303	9398308	177
G	7	7	9398310	9398316	1
C	6	6	9398415	9398420	98
CG	3	6	9398428	9398433	7
AG	3	6	9398502	9398507	68
GT	3	6	9398554	9398559	46
GGA	3	9	9398700	9398708	140
GT	3	6	9399531	9399536	822
GT	3	6	9400160	9400165	623
AC	3	6	9400365	9400370	199
AG	3	6	9400460	9400465	89
TG	4	8	9400779	9400786	313	S10-TGdi-mClu-9	SSR cluster range: 9400779-9401289; Cluster size: 511; Clustered SSR number: 4;
TG	3	6	9401218	9401223	431		SSR size range: 6-30; Total SSR length: 60; Average distance: 150.3;
TG	8	16	9401234	9401249	10		Distance error range: -140.3~280.7;
TG	15	30	9401260	9401289	10		SSR type: 4 (TG)n
CT	3	6	9401905	9401910	615
CA	3	6	9402210	9402215	299
GT	3	6	9402272	9402277	56	S10-TGdi-mClu-10	SSR cluster range: 9402272-9403412; Cluster size: 1141; Clustered SSR number: 4;
TG	3	6	9402761	9402766	483		SSR size range: 6-8; Total SSR length: 26; Average distance: 371.7;
GT	3	6	9402828	9402833	61		Distance error range: -310.7~199.3;
GT	4	8	9403405	9403412	571		SSR type: 4 (TG)n
CT	4	8	9403578	9403585	165
T	6	6	9403593	9403598	7
CT	3	6	9403649	9403654	50

[truncated: 45 more sheets: S11, S12, S13, S14, S15, S16, S17, S18, S19, S20, S21, S22, S23, S24, S25, S26, S27, S28, S29, S30 …]
