# Supplementary material for: A comprehensive microsatellite landscape of human Y-DNA at kilobase resolution
Source: BMC Genomics. 2021 Jan 22;22:76. doi: 10.1186/s12864-021-07389-5 (PMC7821415; doi:10.1186/s12864-021-07389-5)
Supplement: Supplementary file 3 — Additional file 3: Table S3. The features of identified SSR mini-clusters in 55 sequenced segments of human reference Y-DNA (NC_000024.10) (mini-cluster (MClu), 9 ≤ clustered same or similar SSR number < 26). [file 12864_2021_7389_MOESM3_ESM.xls]

## Sheet: big-cluster
Supplementary Table 3a. The features of identified SSR big-clusters in 55 sequenced segments of human reference Y-DNA (NC_000024.10) (Big-Cluster (Clu), clustered same or similar SSR number ≥26)
Cluster name	Clustered SSR numbera	Cluster location	Cluster size	Total same SSR lengthb	Average distancec	Distance error ranged	Co-located density peak
S1-AGdi-Clu-1	212	26285~44704	18420	1272	81.2701	-80.3~156.7	no
S2-TCdi-Clu-1	430	95647~133828	38182	2580	82.9883	-82.0~216.0	no
S4-AGdi-Clu-1	132	238352~249396	11045	792	78.2672	-77.3~220.7	no
S4-AGdi-Clu-2	38	258920~259582	663	272	10.5676	-11.6~46.4	S4-MP1
S4-ACdi-Clu-1	41	284465~285765	1301	274	25.675	-25.7~366.3	S4-MP4
S4-ATdi-Clu-1	40	287168~287768	601	278	8.28205	-8.3~26.7	S4-MP5
S4-ACdi-Clu-2	26	315544~316364	821	204	24.68	-22.7~18.3	S4-MP7
S4-Cmono-Clu-1	46	328204~328915	712	285	9.48889	-9.5~23.5	S4-HP1
S4-Gmono-Clu-1	34	339273~340331	1059	275	23.7576	-18.8~137.2	S4-MP9
S4-TGdi-Clu-1	26	379030~379492	463	188	11	-9.0~17.0	S4-MP10
S4-AGdi-Clu-3	68	436369~437298	930	464	6.95522	-7.0~17.0	S4-HP2
S4-ACdi-Clu-3	63	439575~440711	1137	492	10.4032	-11.4~31.6	S4-HP3
S4-TGdi-Clu-2	55	461392~462793	1402	416	18.2593	-18.3~66.7	S4-MP16
S4-AGtetra-Clu-1	31	481373~482115	743	372	12.3667	-12.4~32.6	S4-HP4
S4-ACdi-Clu-4	61	491476~493276	1801	416	23.0833	-21.1~29.9	S4-MP17
S4-ATdi-Clu-2	29	495533~496107	575	203	13.2857	-14.3~74.7	S4-MP18
S4-ACdi-Clu-5	57	501726~503013	1288	412	15.6429	-15.6~42.4	S4-MP19
S4-TCdi-Clu-1	26	516138~516572	435	193	9.68	-9.7~23.3	S4-MP20
S4-TCtetra-Clu-1	32	522172~522862	691	452	7.70968	-7.7~23.3	S4-sHP1
S4-TGdi-Clu-3	78	530012~531305	1294	556	9.58442	-9.6~38.4	S4-sHP2
S4-ATCtetra-Clu-1	31	549203~551031	1829	508	44.0333	-44.0~86.0	S4-HP5
S4-ATdi-Clu-3	118	568628~570643	2016	730	10.9915	-11.0~39.0	S4-HP6
S4-ATdi-Clu-4	27	573025~573900	876	165	27.3462	-26.3~130.7	S4-MP25
S4-AGtri-Clu-1	53	583937~585145	1209	489	13.8462	-16.8~53.2	S4-HP7
S4-TCtetra-Clu-2	32	601631~602281	651	458	6.22581	-8.2~21.8	S4-MP28
S4-ATdi-Clu-5	67	605488~606481	994	455	8.16667	-11.2~55.8	S4-HP9
S4-AGdi-Clu-4	88	622190~623471	1282	784	5.72414	-5.7~18.3	S4-sHP3
S4-TCdi-Clu-2	87	625449~627084	1636	703	10.8488	-11.8~36.2	S4-sHP4
S4-TCdi-Clu-3	116	628044~629587	1544	888	5.70435	-4.7~36.3	S4-sHP5
S4-ATdi-Clu-6	49	636134~636802	669	354	6.5625	-5.6~15.4	S4-HP10
S4-ATdi-Clu-7	83	662760~663688	929	544	4.69512	-4.7~23.3	S4-sHP6
S4-TGdi-Clu-4	40	679606~680425	820	332	12.5128	-11.5~120.5	no
S4-AGdi-Clu-5	60	681487~682403	917	490	7.23729	-7.2~17.8	S4-MP32
S4-ATdi-Clu-8	113	721870~723501	1632	745	7.91964	-7.9~21.1	S4-sHP7
S4-ATdi-Clu-9	76	726561~727560	1000	580	5.6	-5.6~34.4	S4-HP12
S4-TCtetra-Clu-3	27	730340~731159	820	480	13.0769	-13.1~43.9	S4-HP13
S4-TGdi-Clu-5	34	736821~739144	2324	206	64.1818	-60.2~115.8	no
S4-ACdi-Clu-6	29	767658~768836	1179	234	33.75	-31.8~73.2	no
S4-ATdi-Clu-10	34	797785~798132	348	210	4.18182	-3.2~29.8	S4-HP16
S4-ATdi-Clu-11	117	826954~828283	1330	836	4.25862	-4.3~20.7	S4-sHP8
S4-ATdi-Clu-12	32	844882~845607	726	246	15.4839	-15.5~79.5	S4-MP45
S4-ATdi-Clu-13	29	846864~848167	1304	193	39.6786	-39.7~128.3	S4-MP46
S4-ACdi-Clu-7	72	865055~866414	1360	534	11.6338	-11.6~34.4	S4-HP17
S4-TGdi-Clu-6	30	872007~872511	505	230	9.48276	-9.5~16.5	S4-MP49
S4-AGdi-Clu-6	48	882812~883709	898	376	11.1064	-11.1~30.9	S4-MP50
S4-ATdi-Clu-14	28	913517~914959	1443	199	46.0741	-49.1~151.9	S4-LP33
S4-ATdi-Clu-15	96	931976~933225	1250	638	6.44211	-6.4~75.6	S4-sHP9
S4-TCdi-Clu-4	113	938508~940677	2170	914	11.2143	-14.2~157.8	S4-sHP10
S4-AGdi-Clu-7	82	942065~943470	1406	688	8.8642	-11.9~25.1	S4-sHP11
S4-ATCtetra-Clu-2	43	953282~956052	2771	566	52.5	-52.5~405.5	S4-MP56
S4-ACdi-Clu-8	27	970587~972265	1679	164	58.2692	-43.3~165.7	S4-LP38
S4-ATdi-Clu-16	55	977707~978712	1006	370	11.7778	-14.8~66.2	S4-MP58
S4-TCdi-Clu-5	59	990452~991792	1341	643	12.0345	-16.0~48.0	S4-sHP13
S4-mix(ATCtetra-ATGtetra)-Clu-1	59	994753~997219	2467	881	27.3448	-27.3~221.7	S4-sHP14
S4-AGdi-Clu-8	62	1106032~1106979	948	548	6.55738	-8.6~19.4	S4-sHP15
S4-TGdi-Clu-7	43	1110190~1111126	937	332	14.4048	-14.4~29.6	S4-MP63
S4-ACdi-Clu-9	76	1129131~1130269	1139	488	8.68	-8.7~59.3	S4-HP21
S4-AGdi-Clu-9	27	1151366~1151738	373	232	5.42308	-5.4~12.6	S4-MP69
S4-AGdi-Clu-10	106	1159542~1160941	1400	780	5.90476	-5.9~16.1	S4-sHP16
S4-ATdi-Clu-17	33	1161493~1161947	455	250	6.40625	-6.4~23.6	no
S4-ATdi-Clu-18	28	1166944~1167282	339	200	5.14815	-5.1~18.9	S4-MP71
S4-mix(ATdi-TGdi)-Clu-1	97	1199678~1200848	1171	644	5.48958	-5.5~24.5	S4-sHP17
S4-ATGtetra-Clu-1	32	1226146~1228017	1872	610	40.7097	-40.7~179.3	S4-HP23
S4-TGdi-Clu-8	116	1266719~1268651	1933	884	9.12174	-8.1~24.9	S4-sHP18
S4-TCtri-Clu-1	39	1280611~1281564	954	441	13.5	-13.5~99.5	S4-MP80
S4-TCdi-Clu-6	71	1359403~1361231	1829	596	17.6143	-16.6~147.4	S4-MP89
S4-ACdi-Clu-10	42	1368681~1377082	8402	324	197.024	-197.0~30.0	no
S4-ATGtetra-Clu-2	56	1403785~1407551	3767	684	56.0545	-56.1~218.9	S4-MP91
S4-ACdi-Clu-11	84	1415859~1417899	2041	628	17.0241	-17.0~52.0	S4-HP24
S4-ATdi-Clu-19	52	1430793~1431743	951	343	11.9216	-11.9~59.1	S4-MP93
S4-ACdi-Clu-12	37	1443059~1444145	1087	289	22.1667	-22.2~148.8	S4-MP94
S4-ACdi-Clu-13	51	1447205~1448877	1673	386	25.74	-17.7~42.3	S4-MP95
S4-ATCtetra-Clu-3	27	1508602~1510067	1466	602	33.2308	-31.2~87.8	S4-sHP19
S4-TCdi-Clu-7	53	1518494~1521945	3452	335	59.9423	-58.9~296.1	S4-LP67
S4-ATCtetra-Clu-4	52	1524350~1527823	3474	890	50.6667	-49.7~224.3	S4-HP26 S4-MP100
S4-ATdi-Clu-20	72	1533339~1534285	947	460	6.85915	-6.9~37.1	S4-HP28
S4-ATdi-Clu-21	37	1566477~1567778	1302	274	28.5556	-28.6~248.4	S4-MP104
S4-TGdi-Clu-9	76	1636832~1642775	5944	674	70.2667	-70.3~161.7	S4-LP75
S4-TGdi-Clu-10	34	1659107~1660419	1313	246	32.3333	-30.3~287.7	S4-MP111
S4-TCdi-Clu-8	60	1681483~1682363	881	522	6.08475	-6.1~75.9	S4-HP31
S4-ATdi-Clu-22	27	1709798~1710886	1089	181	34.9231	-23.9~67.1	S4-MP113
S4-ATdi-Clu-23	41	1807881~1809459	1579	308	31.775	-32.8~265.2	S4-MP120
S4-AGtetra-Clu-2	36	1880847~1881625	779	396	10.9429	-10.9~56.1	S4-HP32
S4-TCdi-Clu-9	29	1894199~1894740	542	204	12.0714	-11.1~36.9	S4-MP124
S4-ACdi-Clu-14	28	1895455~1895912	458	240	8.07407	-7.1~13.9	no
S4-TCdi-Clu-10	104	1910037~1911736	1700	796	8.7767	-11.8~39.2	S4-sHP20
S4-ATdi-Clu-24	49	1946438~1947207	770	357	8.60417	-10.6~44.4	S4-MP126
S6-ATCtri-Clu-1	30	2137492~2138280	789	330	15.8276	-14.8~16.2	S6-HP1
S6-AGtetra-Clu-1	37	2212930~2214383	1454	518	26	-28.0~65.0	S6-HP2
S6-ACdi-Clu-1	33	2224606~2225392	787	224	17.5938	-16.6~42.4	S6-MP6
S6-AGtetra-Clu-2	45	2227653~2228506	854	653	4.56818	-7.6~29.4	S6-sHP2
S6-AGdi-Clu-1	323	2276734~2283078	6345	2626	11.5497	-12.5~46.5	S6-sHP3
S6-AGdi-Clu-2	30	2310563~2311388	826	225	20.7241	-20.7~258.3	S6-LP10
S6-ATCtri-Clu-2	28	2382483~2383566	1084	297	29.1481	-26.1~86.9	S6-MP10
S6-ATdi-Clu-1	31	2392502~2393248	747	205	18.0667	-17.1~54.9	S6-MP11
S6-ACdi-Clu-2	30	2393377~2393954	578	188	13.4483	-13.4~16.6	S6-MP11
S6-ATtri-Clu-1	31	2493334~2495361	2028	350	55.9333	-54.9~290.1	S6-MP13
S6-ATCtri-Clu-3	60	2519672~2520919	1248	573	11.4407	-9.4~36.6	S6-sHP4
S6-ATdi-Clu-2	32	2570240~2571474	1235	224	32.6129	-31.6~252.4	S6-LP29
S6-TCdi-Clu-1	42	2610249~2610801	553	328	5.4878	-5.5~12.5	S6-HP4
S6-ACdi-Clu-3	39	2712745~2713637	893	262	16.6053	-17.6~15.2	S6-MP19
S6-AGtetra-Clu-3	41	2773158~2773854	697	423	6.85	-6.9~71.1	S6-sHP5
S6-Tmono-Clu-1	37	3661099~3665616	4518	254	118.444	-115.3~226.6	no
S6-ATdi-Clu-3	72	3794565~3795595	1031	480	7.76056	-7.8~20.2	S6-HP6
S6-ATdi-Clu-4	34	4021774~4022513	740	236	15.2727	-15.3~134.7	S6-MP28
S6-ATdi-Clu-5	127	4033289~4034955	1667	864	6.37302	-4.2~42.6	S6-sHP6
S6-Tmono-Clu-2	27	5624188~5627166	2979	225	105.923	-104.9~174.1	no
S6-ATdi-Clu-6	35	6156544~6156972	429	236	5.67647	-5.7~26.3	S6-HP7
S6-ATdi-Clu-7	56	6336892~6337931	1040	378	12.0364	-12.0~185.0	S6-HP8
S6-ATdi-Clu-8	68	6533237~6538245	5009	434	68.2836	-67.3~296.7	S6-LP238
S6-ATdi-Clu-9	30	6655042~6655657	616	242	12.8966	-11.9~147.1	S6-MP45
S6-ATdi-Clu-10	34	6803015~6803855	841	213	19.0303	-18.0~47.0	S6-MP48
S6-ATdi-Clu-11	28	7086898~7087194	297	200	3.59259	-3.6~14.4	S6-LP258
S6-ATdi-Clu-12	26	7470294~7470883	590	170	16.8	-16.8~48.2	S6-MP59
S6-ATdi-Clu-13	32	7491687~7492230	544	265	9	-9.0~29.0	S6-MP60
S6-ACdi-Clu-4	79	7558053~7560441	2389	554	23.5256	-23.5~312.5	S6-HP9
S6-ATdi-Clu-14	92	8226244~8227669	1426	696	8.02198	-8.0~199.0	S6-HP9
S6-ATdi-Clu-15	46	8612994~8613456	463	362	2.24444	-2.2~9.8	S6-sHP7
S6-ATdi-Clu-16	35	8856081~8856539	459	246	6.26471	-6.3~17.7	S6-MP74
S6-ATdi-Clu-17	26	9033130~9033428	299	202	3.88	-3.9~10.1	S6-HP11
S11-ATdi-Clu-1	54	9836810~9837855	1046	362	12.9057	-12.9-184.1	S11-HP1
S11-TCdi-Clu-1	66	10183013~10184897	1885	525	20.9231	-19.9~325.1	S11-HP2
S11-TCdi-Clu-2	61	10185994~10187505	1512	537	16.25	-16.3~197.7	S11-sHP1
S13-ATCpenta-Clu-1	84	10626645~10633343	6699	1660	60.7108	-60.7~200.3	S13-HP1 S13-HP2
S14-ATCpenta-Clu-1	49	10645894~10649979	4086	1043	63.4	-63.4~277.6	S14-HP1
S15-ATCpenta-Clu-1	212	10651438~10669679	18242	3871	68.1	-68.1~222.9	S15-HP1 S15-MP1 S15-MP2 S15-MP3 S15-MP4
S16-ATCpenta-Clu-1	39	10670765~10673967	3203	677	67.2	-67.2~223.8	S16-sHP1 S16-MP1
S17-ATCpenta-Clu-1	30	10676746~10679384	2639	501	73.7	-73.7~354.3	S17-MP1
S18-ATCpenta-Clu-1	106	10682495~10691535	9041	1899	68	-68.0~249.0	S18-HP1 S18-HP2 S18-MP1
S20-ATCpenta-Clu-1	40	10744225~10747167	2943	719	57	-53.0~281.0	S20-HP1 S20-MP1
S21-ATCpenta-Clu-1	668	10747330~10809660	62331	11923	75.8	-75.8~594.2	S21-HP1 S21-HP2 S21-HP3 S21-HP4 S21-MP1 S21-MP2 S21-MP3 S21-MP4 S21-MP5 S21-MP6 S21-MP7 S21-MP8 S21-MP9 S21-MP10 S21-MP11 S21-MP12 S21-MP13
S22-ATCpenta-Clu-1	56	10810568~10816705	6138	983	93.7	-93.7~460.3	S22-MP1
S23-ATCpenta-Clu-1	313	10817328~10852641	35314	5434	95.8	-95.8~349.2	S23-MP1 S23-MP2 S23-MP3 S23-MP4 S23-MP5 S23-MP6 S23-MP7 S23-MP8 S23-MP9 S23-MP10
S24-ATCpenta-Clu-1	154	10855724~10871054	15331	2542	83.6	-83.6~385.4	S24-HP1 S24-MP1 S24-MP2
S25-ATCpenta-Clu-1	184	10871997~10890348	18352	3209	82.7	-82.7~392.0	S25-MP1 S25-MP2 S25-MP3 S25-MP4 S25-MP5
S26-ATCpenta-Clu-1	52	10891943~10896407	4465	978	68.4	-68.4~280.6	S26-sHP1 S26-MP1 S26-MP2
S27-ATCpenta-Clu-1	42	10898211~10902275	4065	690	82.3	-82.3~209.7	S27-MP1
S29-ATCpenta-Clu-1	373	10923587~10956798	33212	5896	88.3	-88.3~361.7	S29-MP1 S29-MP2 S29-MP3 S29-MP4 S29-MP5 S29-MP6 S29-MP7
S30-ATCpenta-Clu-1	35	10957826~10961599	3774	638	92.2	-92.2~323.8	S30-MP1 S30-MP2
S31-ATCpenta-Clu-1	34	10962569~10965638	3070	584	75.3	-75.3~289.7	S31-MP1 S31-MP2
S33-ATCpenta-Clu-1	183	10970621~10986644	16024	3048	71.3	-71.3~384.7	S33-MP1 S33-MP2 S33-MP3 S33-MP4 S33-MP5
S34-ATCpenta-Clu-1	184	10986678~11002272	15595	3234	67.5	-67.5~325.5	S34-HP1 S34-MP1 S34-MP2 S34-MP3 S34-MP4
S35-ATCpenta-Clu-1	107	11003092~11012337	9246	1651	71.7	-71.7~336.3	S35-MP1 S35-MP2
S36-ATCpenta-Clu-1	54	11013047~11016932	3886	977	54.9	-54.9~157.1	S36-MP1
S37-ATCpenta-Clu-1	69	11017323~11023205	5883	1080	70.6	-68.6~321.4	S37-MP1 S37-MP2
S38-ATCpenta-Clu-1	44	11024364~11028267	3904	666	75.3	-73.3~228.7	S38-MP1 S38-MP2
S39-ATCpenta-Clu-1	93	11029161~11036219	7059	1423	61.3	-61.3~274.7	S39-MP1 S39-MP2
S40-ATCpenta-Clu-1	53	11037045~11040786	3742	860	55.4231	-54.4~186.6	S40-MP1
S40-Tmono-Clu-1	37	11096719~11103112	6394	398	166.556	-167.6~233.4	no
S40-ATCpenta-Clu-2	195	11290839~11304089	13251	4552	44.8402	-44.8~283.2	S40-sHP1 S40-sHP2 S40-HP1 S40-HP2
S40-ATGtri-Clu-1	35	11486632~11490249	3618	324	96.8824	-80.9~276.1	S40-LP20
S40-ATGpenta-Clu-1	600	11490734~11592897	102164	10312	153.342	-153.3~668.7	S40-MP7 S40-MP8 S40-MP9 S40-MP10 S40-MP11
S42-ATGpenta-Clu-1	31	11647937~11653004	5068	561	150.2	-147.2~239.8	S42-LP1 S42-LP2
S43-ATGpenta-Clu-1	30	11653379~11660258	6880	545	218.4	-214.4~650.6	S43-MP1 S43-MP2
S45-ATGpenta-Clu-1	37	11664066~11669573	5508	519	138.6	-131.6~422.4	S45-LP1
S48-ATGpenta-Clu-1	488	11674308~11749396	75089	9827	134.008	-134.0~781.0	S48-HP1
S48-ATdi-Clu-1	45	11752126~11752666	541	354	4.25	-4.3~15.7	S48-HP2
S48-ATdi-Clu-2	97	11965865~11967632	1768	664	11.5	-11.5~73.5	S48-HP4
S48-ACdi-Clu-1	112	12212499~12218074	5576	680	44.1081	-44.1~259.9	S48-LP34 S48-MP28
S48-AGdi-Clu-1	41	12254167~12255606	1440	330	27.75	-27.8 ~ 401.2	S48-MP29
S48-ATdi-Clu-3	36	12256768~12257320	553	232	9.17143	-9.2 ~ 23.8	S48-MP30
S48-AGdi-Clu-2	37	12288849~12289780	932	260	18.6667	-18.7 ~ 43.3	S48-MP31
S48-ATdi-Clu-4	29	12294872~12295467	596	214	13.6429	-13.6 ~ 71.4	S48-MP32
S48-ATdi-Clu-5	45	12371383~12372702	1320	328	22.5455	-21.5 ~ 130.5	S48-MP33
S48-ATdi-Clu-6	33	12443586~12444512	927	234	21.6562	-21.7 ~ 60.3	S48-MP36
S48-ATdi-Clu-7	57	12456957~12458472	1516	378	20.3214	-20.3 ~ 297.7	S48-MP37
S48-ATdi-Clu-8	134	12512493~12514326	1834	962	6.55639	-8.6 ~ 38.4	S48-sHP1
S48-ATdi-Clu-9	109	12591441~12592923	1483	745	6.83333	-6.8 ~ 39.2	S48-sHP2
S48-Tmono-Clu-1	33	12712597~12716476	3880	275	112.656	-112.7 ~ 274.3	no
S48-Amono-Clu-1	27	13043424~13046920	3497	207	126.538	-123.5~259.5	no
S48-ATdi-Clu-10	42	13983413~13984430	1018	280	18	-18.0~180.0	S48-MP56
S48-ATdi-Clu-11	27	14002405~14002876	472	204	10.3077	-8.3~56.7	S48-MP57
S48-ATdi-Clu-12	27	14039853~14040325	473	204	10.3462	-9.3~56.7	S48-MP59
S48-mix(TGdi-AGtetra)-Clu-1	37	14057014~14057913	900	310	16.3889	-16.4~47.6	S48-HP6
S48-TCtri-Clu-1	42	14232437~14233349	913	567	8.43902	-8.4~33.6	S48-HP7
S48-ATdi-Clu-13	28	14421360~14421963	604	206	14.7407	-6.7~0.3	S48-MP65
S48-ATdi-Clu-14	50	14802507~14803361	855	333	10.6531	-10.7~72.3	S48-MP71
S48-TCdi-Clu-1	32	15096424~15097064	641	236	13.0645	-13.1~46.9	S48-MP85
S48-ATdi-Clu-15	40	15294988~15295929	942	269	17.2564	-17.3~67.7	S48-MP89
S48-ATdi-Clu-16	30	16547337~16548376	1040	196	29.1034	-28.1~200.9	S48-LP73
S48-ATdi-Clu-17	30	17026164~17026709	546	350	6.75862	-6.8~44.2	S48-HP10
S48-TGdi-Clu-1	63	17042549~17047682	5134	385	76.5968	-70.6~637.4	S48-MP121
S48-TGdi-Clu-2	37	17070010~17071416	1407	224	32.8611	-25.9~120.1	S48-MP122
S48-TGdi-Clu-3	40	17078211~17080431	2221	242	50.7436	-50.7~163.3	no
S48-ACdi-Clu-2	78	17081380~17085379	4000	473	45.8052	-44.8~163.2	no
S48-ATdi-Clu-18	161	17273130~17276646	3517	1053	15.4	-15.4~165.6	S48-HP12
S48-mix(AGdi-AGtetra)-Clu-1	83	17324795~17326742	1948	959	12.061	-15.1~56.9	S48-sHP3
S48-ATdi-Clu-19	27	17393105~17393683	579	212	14.1154	-13.1~30.9	S48-MP133
S48-ATdi-Clu-20	47	17399356~17400901	1546	322	26.6087	-26.6~293.4	S48-MP134
S48-ATdi-Clu-21	42	17782337~17782912	576	295	6.85366	-6.9~29.1	S48-HP13
S48-ATdi-Clu-22	42	18123098~18123672	575	283	7.12195	-7.1~27.9	S48-MP146
S48-ATdi-Clu-23	32	18640737~18641239	503	216	9.25806	-9.3~33.7	S48-MP152
S48-ATdi-Clu-24	55	18871081~18871680	600	358	4.48148	-4.5~19.5	S48-sHP4
S48-ATdi-Clu-25	38	18892703~18893757	1055	238	22.0811	-22.1~61.9	S48-MP156
S48-ATdi-Clu-26	61	19389448~19390422	975	474	8.35	-8.4~18.6	S48-HP18
S53-ATdi-Clu-1	181	22239872~22242427	2556	1630	5.1	-1.0 ~ 41.9	S53-sHP1
S53-ATdi-Clu-2	26	23848926~23849413	488	306	7.3	-5.3 ~ 6.7	S53-MP20
S53-ATdi-Clu-3	26	25820691~25821171	481	300	7.2	-6.2 ~ 6.8	S53-MP49
S53-ATGpenta-Clu-1	319	26638142~26670606	32465	4538	87.8	-87.8 ~ 443.2	no
S54-ATGpenta-Clu-1	562	56673540~56771506	97967	9249	158.1	-156.1~674.9	S54-LP1 S54-LP2 S54-LP3 S54-LP4 S54-LP5 S54-LP6 S54-LP7 S54-LP8 S54-LP9 S54-LP10 S54-LP11 S54-LP12 S54-LP13 S54-LP14 S54-LP15
S55-ATCpenta-Clu-1	128	56825901~56836999	11099	1971	71.874	-71.9~416.1	no
S55-TGdi-Clu-1	34	57190873~57193330	2458	231	67.4848	-66.5~357.5	S55-LP18
S55-TGdi-Clu-2	44	57194496~57195969	1474	437	24.1163	-23.1~279.9	S55-HP1
a There were some other different SSRs whose proportion was not over 30% in each SSR big-cluster.
b The total same SSR length was the total length of all the SSRs inside each cluster.
c Average distance = (Cluster size - Total same SSR length) / (Clustered SSR number - 1), representing the average nucleotide number between 2 neighboring SSRs in each cluster.
d Distance error range = (minimun neighboring SSR distance in corresponding cluster - average neighboring SSR distance in corresponding cluster) ~ (maximun neigboring SSR distance in each cluster - average neighboring SSR distance in corresponding cluster).

## Sheet: mini-cluster
Supplementary Table 3b. The features of identified SSR mini-clusters in 55 sequenced segments of human reference Y-DNA (NC_000024.10) (mini-cluster (MClu), 9≤ clustered same or similar SSR number <26)
Cluster name	Clustered SSR numbera	Cluster location	Cluster size	Total same SSRs lengthb	Average distancec	Distance error ranged	Co-located density peak
S1-mix(Cmono-TCtri)-MClu-1	15	17513~18865	1353	117	88.2857	-71.3~165.7	no
S4-mix(Cmono-TCtri)-MClu-1	17	230227~231687	1461	133	83	-66.0~145.0	no
S4-AGtetra-MClu-1	10	264748~264906	159	140	2.11111	-2.1~4.9	S4-MP2
S4-Tmono-MClu-1	11	266293~267689	1397	116	128.1	-131.1~243.9	no
S4-Gmono-MClu-1	11	280495~281163	669	68	60.1	-47.1~132.9	no
S4-ATdi-MClu-1	20	282736~283051	316	140	9.26316	-8.3~74.7	S4-MP3
S4-mix(Amono-TGtri)-MClu-1	19	321184~322512	1329	261	59.3333	-47.3~43.7	S4-MP8
S4-Cmono-MClu-1	11	329164~329382	219	75	14.4	-5.4~0.6	no
S4-Gmono-MClu-2	13	368189~368898	710	79	52.5833	-21.6~15.4	no
S4-TGdi-MClu-1	14	402873~403609	737	118	47.6154	-46.6~392.4	no
S4-ATCtetra-MClu-1	9	452507~453184	678	152	65.75	-64.9~126.2	S4-MP14
S4-ATdi-MClu-2	9	470547~470701	155	74	10.125	-8.1~7.9	S4-LP9
S4-ATdi-MClu-3	10	480635~480820	186	62	13.7778	-13.8~24.2	no
S4-TCdi-MClu-1	9	484261~485220	960	54	113.25	-78.3~79.3	no
S4-ACdi-MClu-1	11	493414~493660	247	84	16.3	-12.3~23.7	S4-MP17
S4-TCdi-MClu-2	18	527313~528483	1171	170	58.8824	-1.9~30.1	S4-MP21
S4-TCtetra-MClu-1	10	528510~528807	298	146	16.8889	-14.9~55.1	S4-MP21
S4-ACdi-MClu-2	18	551646~552085	440	124	18.5882	-16.6~31.4	S4-HP5
S4-ATGtetra-MClu-1	14	565261~566704	1444	180	97.2308	-97.2~352.8	no
S4-TCdi-MClu-3	14	596531~596884	354	110	18.7692	-18.8~86.2	S4-LP14
S4-Cmono-MClu-2	9	677893~679074	1182	54	141	-50.0~241.0	no
S4-TCtetra-MClu-2	18	685503~685913	411	258	9	-9.0~27.0	S4-HP11
S4-TCtri-MClu-1	22	760871~761401	531	258	13	-10.0~28.0	S4-MP36
S4-ATCtetra-MClu-2	11	770688~771325	638	272	36.6	-33.6~31.4	S4-HP14
S4-AThexa-MClu-1	9	818280~818569	290	216	9.25	-4.3~12.7	S4-MP43
S4-ATdi-MClu-4	15	825136~825708	573	112	32.9286	-17.9~71.1	S4-LP26
S4-Amono-MClu-1	13	830207~832600	2394	107	190.583	-191.6~216.4	no
S4-Cmono-MClu-3	11	839161~840716	1556	68	148.8	-137.8~16.2	no
S4-TGdi-MClu-2	13	840854~841114	261	90	14.25	-12.3~11.7	no
S4-TGdi-MClu-3	11	841605~841976	372	76	29.6	-27.6~70.4	S4-LP28
S4-ATdi-MClu-5	17	843747~844519	773	112	41.3125	-37.3~59.7	no
S4-TCtetra-MClu-3	9	859560~859696	137	120	2.125	-2.1~6.9	S4-MP48
S4-ATdi-MClu-6	19	873370~873632	263	154	6.05556	-5.1~1.9	S4-MP49
S4-ATdi-MClu-7	15	878168~878919	752	104	46.2857	-44.3~80.7	S4-LP29
S4-AGdi-MClu-1	13	882122~882505	384	88	24.6667	-24.7~119.3	no
S4-ATGtetra-MClu-2	9	893443~893724	282	156	15.75	-15.8~32.2	S4-MP51
S4-AGdi-MClu-2	18	906216~906492	277	204	4.29412	-4.3~12.7	S4-MP53
S4-ATGtetra-MClu-3	12	925102~925591	490	228	23.8182	-23.8~29.2	S4-MP54
S4-ATCtetra-MClu-3	14	927555~928554	1000	186	62.6154	-62.6~241.4	S4-LP35
S4-ATdi-MClu-8	24	963445~963856	412	178	10.1739	-10.2~55.8	S4-MP57
S4-AGtri-MClu-1	21	980624~981470	847	219	31.4	-30.4~54.6	S4-LP39
S4-ATdi-MClu-9	15	1012161~1012777	617	95	37.2857	-35.2~140.7	S4-LP41
S4-AGtetra-MClu-2	10	1046899~1047160	262	204	6.44444	-6.4~15.6	no
S4-AGtri-MClu-2	23	1099772~1100544	773	267	23	-21.0~39.0	S4-MP62
S4-ATdi-MClu-10	19	1125754~1126272	519	126	21.8333	-19.8~24.2	S4-MP66
S4-ACdi-MClu-3	11	1142917~1144116	1200	354	84.6	-83.6~10.4	S4-MP68
S4-AGtri-MClu-3	16	1168969~1169359	391	147	16.2667	-16.3~28.7	S4-MP71
S4-ATtri-MClu-1	9	1176190~1176389	200	93	13.375	-13.4~43.6	no
S4-ATdi-MClu-11	12	1177514~1177666	153	80	6.63636	-9.6~7.4;	no
S4-ATdi-MClu-12	24	1195745~1196029	285	176	4.73913	-4.7~15.3	S4-MP75
S4-ATGtetra-MClu-4	16	1210986~1212018	1033	324	47.2667	-35.3~35.7	S4-MP76
S4-ATGtetra-MClu-5	15	1218706~1219925	1220	268	68	-68.0~202.0	S4-MP77
S4-Gmono-MClu-3	16	1235634~1236589	956	113	56.2	-52.2~190.8	no
S4-TCdi-MClu-4	12	1240859~1241419	561	86	43.1818	-18.2~28.8	S4-LP51
S4-Tmono-MClu-2	11	1272802~1273779	978	106	87.2	-86.2~200.8	S4-LP54
S4-TGpenta-MClu-1	11	1289785~1290300	516	158	35.8	-30.8~95.2	S4-MP82
S4-AGdi-MClu-3	16	1306689~1307031	343	122	14.7333	-12.7~29.3	S4-MP83
S4-Tmono-MClu-3	11	1328239~1328821	583	142	44.1	-43.1~15.9	S4-MP86
S4-ACdi-MClu-4	11	1341319~1341578	260	78	18.2	-18.2~40.8	S4-LP57
S4-Amono-MClu-2	9	1347044~1348361	1318	71	155.875	-152.9~236.1	S4-MP87
S4-Cmono-MClu-4	11	1352836~1353954	1119	81	103.8	-75.8~176.2	no
S4-AGtri-MClu-4	11	1354440~1354957	518	102	41.6	-35.6~91.4	no
S4-TCdi-MClu-5	24	1361978~1362724	747	176	24.8261	-23.8~98.2	no
S4-ATGtetra-MClu-6	19	1395532~1396333	802	268	29.6667	-29.7~90.3	S4-MP90
S4-ATCtetra-MClu-4	13	1461889~1462377	489	174	26.25	-25.3~37.7	S4-MP97
S4-TCdi-MClu-6	9	1468731~1469154	424	54	46.25	-45.3~137.7	no
S4-ATdi-MClu-13	9	1485637~1485862	226	60	20.75	-18.8~44.2	no
S4-TCpenta-MClu-1	18	1514311~1514910	600	284	18.5882	-13.6~24.4	S4-MP99
S4-ATdi-MClu-14	18	1532284~1532536	253	130	7.23529	-7.2~12.8	no
S4-ATCtetra-MClu-5	22	1557652~1558750	1099	368	34.8095	-34.8~86.2	S4-MP102
S4-ATGtetra-MClu-7	24	1577115~1578172	1058	448	26.5217	-26.5~115.5	S4-HP30
S4-TGdi-MClu-4	18	1595602~1595937	336	132	12	-9.0~15.0	S4-MP107
S4-TCtri-MClu-2	12	1596426~1596932	507	174	30.2727	-27.3~12.7	S4-MP107
S4-TCdi-MClu-7	15	1628608~1628942	335	108	16.2143	-15.2~22.8	S4-LP73
S4-Tmono-MClu-4	10	1650011~1651274	1264	110	128.222	-126.2~163.8	no
S4-ATdi-MClu-15	16	1675370~1675629	260	136	8.26667	-7.3~46.7	S4-MP112
S4-TCdi-MClu-8	16	1701818~1702940	1123	98	68.3333	-32.3~97.7	no
S4-ATdi-MClu-16	11	1703078~1703503	426	88	33.8	-30.8~39.2	S4-LP78
S4-TCtetra-MClu-4	11	1719843~1720070	228	150	7.8	-7.8~15.2	S4-LP79
S4-TCtri-MClu-3	15	1735066~1735579	514	162	25.1429	-23.1~46.9	S4-MP115
S4-ATGtetra-MClu-8	11	1793662~1794325	664	208	45.6	-45.6~85.4	no
S4-TCdi-MClu-9	22	1873634~1874243	610	181	20.4286	-20.4~86.6	S4-LP91
S4-Tmono-MClu-5	10	1901812~1902693	882	82	88.8889	-87.9~243.1	no
S4-ATGtri-MClu-1	16	1904473~1905088	616	165	30.0667	-28.1~81.9	S4-MP125
S4-ATdi-MClu-17	12	1913414~1913847	434	74	32.7273	-28.7~51.3	S4-LP93
S4-AGtri-MClu-5	25	1948073~1948549	477	237	10	-10.0~21.0	S4-MP127
S5-AGtri-MClu-1	25	2133612~2134071	460	237	9.29167	-9.3~21.7	S5-HP1
S5-ATCtri-MClu-1	13	2136978~2137386	409	150	21.5833	-12.6~5.4	S5-HP2
S6-ACdi-MClu-1	23	2176097~2176698	602	150	20.5455	-18.5~42.5	S6-MP1
S6-TGdi-MClu-1	22	2229555~2230229	675	158	24.619	-22.6~68.4	no
S6-ACdi-MClu-2	11	2234118~2234501	384	72	31.2	-24.2~20.8	no
S6-ATCtetra-MClu-1	10	2283741~2284367	627	132	55	-48.0~69.0	no
S6-AGdi-MClu-1	11	2294695~2294881	187	92	9.5	-8.5~10.5	S6-MP8
S6-ATGtetra-MClu-1	23	2303737~2304375	639	432	9.40909	-9.4~31.6	S6-HP3
S6-Amono-MClu-1	10	2432217~2433171	955	68	98.5556	-95.6~469.4	no
S6-ACdi-MClu-3	23	2445659~2447395	1737	144	72.4091	-41.4~109.6	no
S6-ACdi-MClu-4	12	2457362~2458196	835	75	69.0909	-65.1~112.9	no
S6-ACdi-MClu-5	15	2463983~2465217	1235	90	81.7857	-64.8~162.2	no
S6-ACdi-MClu-6	18	2468581~2469765	1185	117	62.8235	-58.8~109.2	no
S6-ACdi-MClu-7	18	2474334~2476239	1906	112	105.529	-88.5~321.5	no
S6-ACdi-MClu-8	12	2478873~2479878	1006	81	84.0909	-80.1~190.9	no
S6-AGdi-MClu-2	10	2485691~2485886	196	60	15.1111	-12.1~13.9	S6-MP12
S6-Cmono-MClu-1	16	2501154~2502687	1534	116	94.5333	-94.5~660.5	S6-LP22
S6-Amono-MClu-2	11	2516205~2516890	686	86	60	-59.0~116.0	no
S6-ACdi-MClu-9	16	2639442~2640017	576	108	31.2	-29.2~72.8	S6-LP39
S6-ATCtetra-MClu-2	15	2700410~2701231	822	208	43.8571	-38.9~142.1	S6-MP16
S6-Tmono-MClu-1	12	2734202~2734824	623	87	48.7273	-47.7~108.3	S6-LP49
S6-Amono-MClu-3	22	2901710~2905669	3960	179	180.048	-125.2~98.8	no
S6-Tmono-MClu-2	12	2944175~2945379	1205	112	99.3636	-93.4~186.6	no
S6-ATdi-MClu-1	11	3073832~3074055	224	70	15.4	-15.4~49.6	S6-LP66
S6-ATdi-MClu-2	9	3078013~3078185	173	60	14.125	-13.1~20.9	S6-LP67
S6-ATdi-MClu-3	20	3082215~3082419	205	148	3	-1.0~1.0	S6-MP23
S6-ATdi-MClu-4	22	3116482~3117067	586	210	17.9048	-17.9~161.1	S6-MP24
S6-ATdi-MClu-5	18	3144181~3145010	830	133	41	-39.0~106.0	S6-LP73
S6-ATdi-MClu-6	22	3459784~3460099	316	150	7.90476	-7.9~17.1	S6-LP88
S6-ATdi-MClu-7	11	3564819~3564953	135	108	2.7	-1.7~3.3	S6-LP96
S6-ATdi-MClu-8	20	3599274~3599573	300	140	8.42105	-8.4~119.6	S6-MP26
S6-Tmono-MClu-3	18	3624873~3626720	1848	121	101.588	-101.6~196.4	no
S6-ATdi-MClu-9	9	3655126~3655229	104	64	5	-4.0~8.0	no
S6-Amono-MClu-4	11	3740569~3741940	1372	72	130	-125.0~147.0	no
S6-Amono-MClu-5	11	3906033~3906983	951	73	87.8	-86.8~144.2	no
S6-Amono-MClu-6	17	4053056~4054845	1790	125	104.062	-101.1~484.9	no
S6-ATdi-MClu-10	18	4062596~4062819	224	174	2.94118	-1.9~4.1	S6-MP29
S6-Amono-MClu-7	20	4089006~4091758	2753	165	136.211	-135.2~401.8	no
S6-Tmono-MClu-4	9	4193192~4194085	894	60	104.25	-89.3~98.7	no
S6-ATdi-MClu-11	15	4214727~4214914	188	116	5.14286	-4.1~10.9	S6-LP119
S6-Amono-MClu-8	9	4250596~4251535	940	72	108.5	-103.5~330.5	S6-LP122
S6-Amono-MClu-9	10	4308017~4308829	813	74	82.1111	-84.1~130.9	no
S6-ATdi-MClu-12	16	4368066~4368281	216	134	5.46667	-5.5~12.5	S6-MP31
S6-ATdi-MClu-13	12	4386928~4387200	273	84	17.1818	-17.2~25.8	S6-LP128
S6-Tmono-MClu-5	15	4474966~4476556	1591	150	102.929	-85.9~270.1	S6-LP135
S6-Tmono-MClu-6	15	4625817~4627092	1276	99	84.0714	-83.1~380.9	no
S6-Tmono-MClu-7	11	4718312~4719262	951	85	86.6	-73.6~263.4	no
S6-Tmono-MClu-8	17	4771687~4774113	2427	120	144.188	-142.2~135.8	no
S6-Tmono-MClu-9	14	4820331~4822543	2213	89	163.385	-131.4~391.6	no
S6-ATdi-MClu-14	10	4896681~4896943	263	104	17.6667	-13.7~107.3	S6-LP154
S6-ATdi-MClu-15	10	5117741~5118241	501	76	47.2222	-38.2~96.8	S6-LP164
S6-AGdi-MClu-3	10	5155922~5156120	199	64	15	-14.0~33.0	no
S6-ATdi-MClu-16	13	5205473~5205681	209	140	5.75	-4.8~5.2	S6-MP34
S6-Tmono-MClu-10	11	5215912~5216682	771	100	67.1	-64.1~115.9	no
S6-Tmono-MClu-11	25	5255603~5259631	4029	176	160.542	-160.5~345.5	no
S6-ATdi-MClu-17	10	5312503~5312617	115	80	3.88889	-1.9~1.1	S6-LP176
S6-TCtetra-MClu-1	14	5372681~5373170	490	320	13.0769	-13.1~41.9	S6-MP36
S6-Amono-MClu-10	13	5420226~5421773	1548	129	118.25	-117.3~425.7	no
S6-Tmono-MClu-12	12	5556217~5558382	2166	123	185.727	-184.7~543.3	no
S6-ATdi-MClu-18	16	5597262~5597415	154	130	1.6	-1.6~4.4	S6-MP39
S6-Tmono-MClu-13	13	5604879~5606510	1632	85	128.917	-127.9~212.1	no
S6-Tmono-MClu-14	10	5794839~5796497	1659	66	177	-152.0~266.0	no
S6-Amono-MClu-11	13	5926597~5927964	1368	96	106	-105.0~139.0	no
S6-Amono-MClu-12	15	5977657~5979487	1831	137	121	-106.0~130.0	S6-LP208
S6-ATdi-MClu-19	10	6021243~6022227	985	62	102.556	-96.6~259.4	no
S6-ATdi-MClu-20	13	6026940~6027144	205	96	9.08333	-9.1~13.9	S6-LP210
S6-Amono-MClu-13	10	6178224~6179502	1279	77	133.556	-131.6~612.4	no
S6-Amono-MClu-14	10	6186801~6188339	1539	65	163.778	-160.8~324.2	no
S6-ATdi-MClu-21	15	6252194~6252358	165	116	3.5	-3.5~4.5	S6-MP42
S6-ATdi-MClu-22	18	6333678~6334088	411	118	17.2353	-15.2~47.8	S6-LP224
S6-Tmono-MClu-15	14	6430645~6433499	2855	95	212.308	-206.3~415.7	no
S6-AGdi-MClu-4	12	6488827~6489163	337	100	21.5455	-14.5~12.5	no
S6-ATdi-MClu-23	10	6576830~6577255	426	98	36.4444	-36.4~242.6	S6-LP241
S6-Tmono-MClu-16	10	6647959~6648676	718	67	72.3333	-72.3~112.7	S6-LP246
S6-Tmono-MClu-17	13	6653070~6654613	1544	99	120.417	-119.4~235.6	no
S6-ATdi-MClu-24	14	6676884~6677057	174	92	6.30769	-6.3~10.7	no
S6-ATdi-MClu-25	12	6688450~6688581	132	98	3.09091	-3.1~20.9	S6-MP46
S6-ATdi-MClu-26	14	6692660~6692833	174	92	6.30769	-6.3~10.7	S6-LP247
S6-ATdi-MClu-27	12	6704225~6704356	132	98	3.09091	-3.1~20.9	S6-LP249
S6-Tmono-MClu-18	11	6879292~6880891	1600	70	153	-140.0~472.0	no
S6-Tmono-MClu-19	12	7130581~7132445	1865	76	162.636	-138.6~101.4	no
S6-ATdi-MClu-28	10	7146504~7146631	128	88	4.44444	-4.4~3.6	S6-MP50
S6-TCdi-MClu-1	15	7236245~7236537	293	143	10.7143	-9.7~17.3	S6-MP53
S6-ATdi-MClu-29	14	7335483~7335990	508	92	32	-30.0~54.0	no
S6-ATdi-MClu-30	16	7364624~7364960	337	96	16.0667	-16.1~55.9	no
S6-ATdi-MClu-31	10	7417245~7417560	316	78	26.4444	-24.4~10.6	S6-LP278
S6-ATdi-MClu-32	9	7419627~7419779	153	68	10.625	-9.6~10.4	S6-LP279
S6-ATdi-MClu-33	15	7426653~7426857	205	130	5.35714	-5.4~14.6	S6-MP57
S6-AGdi-MClu-5	20	7452828~7453198	371	160	11.1053	-11.1~16.9	S6-LP280
S6-ATdi-MClu-34	21	7520608~7521130	523	138	19.25	-18.3~65.7	S6-LP284
S6-Amono-MClu-15	10	7523335~7523995	661	64	66.3333	-64.3~99.7	no
S6-Amono-MClu-16	12	7856254~7857045	792	83	64.4545	-40.5~46.5	no
S6-TCdi-MClu-2	14	7891033~7891249	217	120	7.46154	-6.5~13.5	S6-LP310
S6-Amono-MClu-17	10	8000185~8000950	766	78	76.4444	-74.4~156.6	no
S6-ATdi-MClu-35	16	8005862~8006066	205	119	5.73333	-4.7~11.3	S6-MP67
S6-Tmono-MClu-20	13	8055749~8057705	1957	87	155.833	-148.8~259.2	no
S6-ATdi-MClu-36	11	8090402~8090602	201	80	12.1	-9.1~11.9	S6-MP68
S6-Tmono-MClu-21	15	8348348~8349852	1505	115	99.2857	-98.3~150.7	no
S6-TGdi-MClu-2	11	8527328~8527902	575	70	50.5	-50.5~197.5	no
S6-TCtri-MClu-1	13	8633472~8633725	254	189	5.41667	-5.4~9.6	S6-HP10
S6-AGdi-MClu-6	9	8830988~8831192	205	56	18.625	-14.6~29.4	no
S6-ATdi-MClu-37	13	8882488~8883194	707	115	49.3333	-49.3~196.7	S6-LP360
S6-Tmono-MClu-22	12	8943035~8944562	1528	78	131.818	-126.8~127.2	no
S6-Amono-MClu-18	11	8956159~8958666	2508	95	241.3	-238.3~386.7	no
S6-ATdi-MClu-38	14	9032818~9033065	248	143	8.07692	-8.1~35.9	S6-HP11
S10-ATdi-MClu-1	17	9202262~9202599	338	142	12.25	-12.3~76.3	S10-MP2
S10-ATdi-MClu-2	11	9343464~9343600	137	90	4.7	-4.7~8.3	S10-MP3
S10-ATdi-MClu-3	11	9363778~9363894	117	74	4.3	-4.3~8.7	S10-LP12
S10-ATdi-MClu-4	11	9384052~9384210	159	118	4.1	-4.1~8.9	S10-MP4
S11-ATdi-MClu-1	13	9602045~9602327	283	100	15.3	-14.3~124.7	no
S11-TCdi-MClu-1	13	9672835~9673181	347	112	19.5833	-13.6~18.4	no
S11-Amono-MClu-1	14	9731231~9734085	2855	95	212.308	-206.3~415.7	no
S11-ATdi-MClu-2	16	9840659~9841060	402	104	19.8667	-18.9~44.1	S11-LP37
S11-ATdi-MClu-3	13	9931019~9931828	810	82	60.6667	-59.7~319.3	no
S11-ATdi-MClu-4	14	9969083~9969631	549	110	33.7692	-33.8~281.2	S11-LP47
S11-TGdi-MClu-1	9	10169597~10169719	123	70	6.625	-4.6~11.4	S11-MP7
S11-ACdi-MClu-1	17	10222325~10225389	3065	104	185.062	-176.1~320.9	no
S19-ATCpenta-MClu-1	14	10693077~10694083	1007	207	61.5	-61.5~79.5	S19-MP2
S28-ATCpenta-MClu-1	20	10920958~10922482	1525	370	60.8	-53.8~203.2	S28-MP1
S32-ATCpenta-MClu-1	25	10968100-10969986	1886	439	60.3	-60.3~214.7	S32-MP1
S40-AGdi-MClu-1	10	11066790~11066926	137	68	7.66667	-6.7~5.3	S40-MP3
S40-ATdi-MClu-1	10	11198060~11198253	194	86	12	-12.0~75.0	S40-LP5
S40-Amono-MClu-1	18	11375823~11378911	3089	158	172.412	-171.4~920.6	no
S41-ATGpenta-MClu-1	23	11643310~11647257	3948	467	158.2	-156.2~733.8	S41-MP1
S46-ATGpenta-MClu-1	10	11670198~11671422	1225	160	118.3	-118.3~216.7	no
S48-ATdi-MClu-1	19	11909153~11909464	312	122	10.5556	-9.6~39.4	S48-MP15
S48-ACdi-MClu-1	9	11913141~11913309	169	86	10.375	-8.4~17.6	S48-MP17
S48-ATdi-MClu-2	9	11926635~11926882	248	54	24.25	-23.3~54.7	no
S48-TCtri-MClu-1	14	11980423~11980696	274	204	5.38462	-5.4~10.6	S48-MP20
S48-TCdi-MClu-1	19	12087695~12088219	525	135	21.6667	-21.7~28.3	S48-MP23
S48-ATdi-MClu-3	11	12131520~12131998	479	70	40.9	-37.9~83.1	S48-LP28
S48-ATdi-MClu-4	14	12145601~12145936	336	114	17.0769	-16.1~43.9	S48-MP26
S48-ATdi-MClu-5	21	12193786~12194604	819	136	34.15	-33.2~94.8	no
S48-ATdi-MClu-6	17	12198743~12198922	180	148	2	-2.0~8.0	S48-MP27
S48-ATdi-MClu-7	11	12329108~12329455	348	74	27.4	-26.4 ~ 37.6	S48-LP38
S48-Tmono-MClu-1	13	12330348~12331711	1364	103	105.083	-97.1 ~ 185.9	no
S48-Tmono-MClu-2	13	12343238~12344617	1380	110	105.833	-100.8 ~ 177.2	no
S48-TCdi-MClu-2	11	12476324~12476459	136	88	4.8	-3.8 ~ 8.2	S48-LP49
S48-TCtri-MClu-2	16	12498589~12498908	320	158	10.8	-10.8 ~ 41.8	S48-MP38
S48-TGdi-MClu-1	11	12537736~12538671	936	80	85.6	-79.6 ~ 589.4	no
S48-ATdi-MClu-8	13	12618607~12619951	1345	79	105.5	-102.5 ~ 344.5	S48-LP54
S48-Tmono-MClu-3	20	12749622~12752060	2439	135	121.263	-120.3~237.7	no
S48-Tmono-MClu-4	10	12932424~12933578	1155	68	120.778	-94.8~262.2	no
S48-Tmono-MClu-5	10	12995055~12995657	603	72	59	-58.0~56.0	S48-LP72
S48-Tmono-MClu-6	14	12997004~12997573	570	115	35	-34.0~124.0	S48-LP72
S48-Amono-MClu-1	12	13038845~13040175	1331	98	112.091	-111.1~216.9	no
S48-Amono-MClu-2	17	13063791~13067300	3510	142	210.5	-209.5~657.5	no
S48-Amono-MClu-3	22	13100340~13103457	3118	146	141.524	-141.5~483.5	no
S48-Tmono-MClu-7	15	13108561~13110594	2034	122	136.571	-136.6~157.4	S48-LP74
S48-Tmono-MClu-8	13	13131263~13133483	2221	81	178.333	-179.3~450.7	no
S48-Amono-MClu-4	11	13140513~13141319	807	88	71.9	-69.9~229.1	no
S48-Amono-MClu-5	14	13310793~13312769	1977	122	142.692	-139.7~194.3	no
S48-Amono-MClu-6	13	13380468~13382225	1758	88	139.167	-124.2~311.8	S48-MP47
S48-Amono-MClu-7	13	13383001~13384375	1375	103	106	-102.0~238.0	no
S48-Amono-MClu-8	10	13506520~13507912	1393	66	147.444	-139.4~332.6	no
S48-ATdi-MClu-9	11	13546207~13546368	162	122	4	-2.0~10.0	S48-MP50
S48-TCtri-MClu-3	13	13818855~13819116	262	138	10.3333	-10.3~14.7	no
S48-ATdi-MClu-10	12	13825870~13826646	777	100	61.5455	-60.5~240.5	no
S48-ATdi-MClu-11	9	13919403~13919570	168	64	13	-13.0~56.0	S48-LP109
S48-ATdi-MClu-12	16	14058300~14058682	383	106	18.4667	-18.5~61.5	no
S48-ATdi-MClu-13	12	14178878~14179096	219	134	7.72727	-5.7~16.3	S48-LP126
S48-Tmono-MClu-9	10	14184516~14185476	961	88	97	-89.0~141.0	no
S48-ATdi-MClu-14	21	14469605~14470072	468	139	16.45	-16.5~81.5	S48-LP148
S48-ATdi-MClu-15	17	14531329~14531892	564	110	28.375	-25.4~52.6	S48-LP152
S48-ATdi-MClu-16	11	14599014~14599198	185	90	9.5	-8.5~22.5	no
S48-ATdi-MClu-17	11	14600173~14600757	585	84	50.1	-50.1~169.9	no
S48-Tmono-MClu-10	9	14718486~14719534	1049	59	123.75	-122.8~528.2	S48-LP167
S48-ATdi-MClu-18	9	14776267~14776429	163	70	11.625	-9.6~12.4	S48-MP70
S48-TCdi-MClu-3	15	14825182~14825480	299	104	13.9286	-12.9~41.1	S48-MP72
S48-ATdi-MClu-19	10	14831519~14831717	199	80	13.2222	-13.2~12.8	S48-MP73
S48-ATdi-MClu-20	17	14855351~14855622	272	122	9.375	-9.4~19.6	S48-MP76
S48-Tmono-MClu-11	11	14882986~14885181	2196	80	211.6	-210.6~379.4	no
S48-ATdi-MClu-21	11	14894726~14895226	501	76	42.5	-42.5~272.5	S48-MP77
S48-ATdi-MClu-22	14	14934011~14934332	322	106	16.6154	-16.6~19.4	S48-MP78
S48-AGdi-MClu-1	13	15001799~15002091	293	104	15.75	-10.8~30.2	S48-LP183
S48-ATdi-MClu-23	17	15081390~15081885	496	122	23.375	-22.4~117.6	S48-MP83
S48-ATdi-MClu-24	10	15195750~15196050	301	74	25.2222	-23.2~60.8	S48-MP87
S48-AGdi-MClu-2	15	15210455~15211000	546	134	29.4286	-29.4~58.6	no
S48-AGdi-MClu-3	18	15211126~15211689	564	198	21.5294	-20.5~19.5	S48-HP8
S48-AGtetra-MClu-1	12	15211720~15211927	208	153	5	-5.0~14.0	S48-HP8
S48-AGdi-MClu-4	11	15265979~15266353	375	73	30.2	-28.2~154.8	no
S48-ATdi-MClu-25	13	15277999~15278191	193	94	8.25	-6.3~20.7	no
S48-ATdi-MClu-26	9	15329373~15329533	161	66	11.875	-11.9~23.1	S48-MP90
S48-ATdi-MClu-27	10	15489235~15489684	450	65	42.7778	-42.8~98.2	S48-LP207
S48-Tmono-MClu-12	10	15584734~15586515	1782	63	191	-190.0~425.0	no
S48-ATdi-MClu-28	23	15802379~15802770	392	153	10.8636	-10.9~45.1	S48-MP94
S48-ATdi-MClu-29	9	15833046~15833194	149	62	10.875	-9.9~37.1	S48-LP222
S48-ATdi-MClu-30	16	15879179~15879425	247	192	3.66667	-3.7~13.3	S48-MP97
S48-ATdi-MClu-31	16	15900372~15900620	249	194	3.66667	-2.7~13.3	S48-MP98
S48-ATdi-MClu-32	11	15948369~15948525	157	102	5.5	-1.5~4.5	S48-MP99
S48-ATdi-MClu-33	20	15984334~15984731	398	122	14.5263	-8.5~17.5	S48-LP229
S48-ATdi-MClu-34	11	16064632~16064846	215	80	13.5	-12.5~54.5	S48-LP233
S48-ATdi-MClu-35	25	16149658~16150282	625	156	19.5417	-19.5~113.5	S48-LP238
S48-ATdi-MClu-36	11	16163123~16163575	453	76	37.7	-33.7~70.3	S48-MP102
S48-ATdi-MClu-37	9	16229095~16229535	441	56	48.125	-42.1~144.9	no
S48-ATdi-MClu-38	9	16256418~16256733	316	68	31	-30.0~134.0	S48-LP246
S48-ATdi-MClu-39	14	16286022~16286261	240	100	10.7692	-10.8~19.2	S48-MP105
S48-AGdi-MClu-5	13	16307342~16307825	484	98	32.1667	-32.2~147.8	S48-LP248
S48-ATdi-MClu-40	9	16328590~16328905	316	68	31	-31.0~134.0	S48-LP250
S48-ATdi-MClu-41	9	16355803~16356243	441	56	48.125	-42.1~144.9	S48-LP252
S48-ATdi-MClu-42	11	16421770~16422226	457	76	38.1	-35.1~70.9	S48-LP256
S48-ATdi-MClu-43	23	16455339~16456464	1126	155	44.1364	-42.1~146.9	S48-LP261
S48-ATCtri-MClu-1	10	16502947~16503261	315	99	24	-23.0~39.0	S48-LP266
S48-ATdi-MClu-44	13	16523322~16523673	352	96	21.3333	-20.3~151.7	S48-LP268
S48-ATdi-MClu-45	13	16581569~16581949	381	86	24.5833	-24.6~33.4	S48-LP277
S48-TCdi-MClu-4	13	16586633~16586885	253	100	12.75	-11.8~41.2	S48-MP110
S48-ATdi-MClu-46	14	16599246~16599715	470	94	28.9231	-28.9~68.1	S48-LP278
S48-ATdi-MClu-47	11	16626600~16626981	382	98	28.4	-27.4~87.6	S48-LP280
S48-ATdi-MClu-48	15	16649905~16650258	354	106	17.7143	-17.7~45.3	S48-LP283
S48-ATdi-MClu-49	23	16738031~16738846	816	160	29.8182	-29.8~220.2	S48-MP112
S48-TCdi-MClu-5	9	16800717~16800961	245	84	20.125	-20.1~84.9	no
S48-ATdi-MClu-50	23	16802975~16803879	905	162	33.7727	-33.8~73.2	S48-MP117
S48-ATdi-MClu-51	19	16925847~16926179	333	128	11.3889	-10.4~32.6	S48-LP300
S48-ATdi-MClu-52	24	16936195~16936512	318	204	4.95652	-5.0~9.0	S48-HP9
S48-TGdi-MClu-2	11	17085656~17086096	441	68	37.3	-37.3~43.7	S48-LP309
S48-AGdi-MClu-6	19	17153645~17153990	346	149	10.9444	-10.9~33.1	S48-MP124
S48-ATdi-MClu-53	11	17178374~17178549	176	72	10.4	-9.4~14.6	S48-MP126
S48-TCtri-MClu-4	18	17310950~17311307	358	198	9.41176	-9.4-37.6	S48-MP131
S48-ATdi-MClu-54	17	17382165~17383364	1200	106	68.375	-66.4~416.6	no
S48-ATdi-MClu-55	11	17433851~17434563	713	76	63.7	-63.7~416.3	S48-LP324
S48-TCdi-MClu-6	17	17647445~17647794	350	132	13.625	-11.6~36.4	S48-MP138
S48-ATdi-MClu-56	11	17915997~17916275	279	104	17.5	-17.5~98.5	S48-LP352
S48-ATdi-MClu-57	13	17933753~17933929	177	100	6.41667	-6.4~24.6	S48-HP15
S48-ATdi-MClu-58	13	17972048~17972225	178	100	6.5	-6.5~24.5	S48-HP16
S48-ATdi-MClu-59	11	17989703~17989984	282	106	17.6	-17.6~99.4	S48-MP142
S48-AGdi-MClu-7	17	18258216~18258565	350	132	13.625	-12.6~36.4	S48-MP147
S48-ATdi-MClu-60	10	18533078~18533275	198	80	13.1111	-12.1~26.9	S48-LP398
S48-ATdi-MClu-61	11	18787131~18787327	197	89	10.8	-13.8~28.2	S48-LP414
S48-ATdi-MClu-62	10	18916913~18917082	170	66	11.5556	-8.6~12.4	S48-MP158
S48-ATdi-MClu-63	9	18917207~18917326	120	66	6.75	-5.8~13.2	S48-MP158
S48-ATdi-MClu-64	12	18935194~18935593	400	83	28.8182	-27.8~58.2	S48-LP429
S48-TGdi-MClu-3	9	19014453~19014758	306	66	30	-29.0~56.0	no
S48-Tmono-MClu-13	12	19185899~19187994	2096	80	183.273	-177.3~172.7	S48-LP446
S48-TCtri-MClu-5	16	19302825~19303158	334	223	7.4	-7.4~11.6	S48-MP162
S48-Tmono-MClu-14	18	19390471~19392773	2303	154	126.412	-125.4~408.6	no
S48-Tmono-MClu-15	11	19468276~19470386	2111	74	203.7	-179.7~326.3	no
S48-ATdi-MClu-65	10	19600454~19600688	235	78	17.4444	-16.4~27.6	S48-LP472 S48-LP473
S48-Tmono-MClu-16	11	19637093~19637969	877	71	80.6	-80.6~148.4	no
S48-ATdi-MClu-66	11	19791301~19791438	138	80	5.8	-4.8~9.2	S48-MP164
S48-Amono-MClu-9	11	19877644~19878349	706	74	63.2	-62.2~129.8	no
S48-Amono-MClu-10	11	19967057~19967734	678	67	61.1	-59.1~91.9	S48-LP491
S48-Tmono-MClu-17	11	19988638~19990852	2215	68	214.7	-208.7~444.3	no
S48-Tmono-MClu-18	12	20090857~20094153	3297	73	293.091	-285.1~704.9	no
S48-Tmono-MClu-19	9	20197245~20199753	2509	56	306.625	-187.6~188.4	no
S49-Tmono-MClu-1	13	20311954~20315956	4003	80	326.917	-324.9~667.1	no
S49-Tmono-MClu-2	13	20317325~20325085	7761	81	640	-396.0~354.0	no
S49-Amono-MClu-1	9	20374835~20375484	650	74	72	-71.0~204.0	S49-LP3
S49-ATdi-MClu-1	16	20389158~20389581	424	98	21.7333	-21.7~85.3	S49-MP2
S49-Tmono-MClu-3	12	20499672~20501294	1623	91	139.273	-139.3~58.7	S49-LP10
S49-ATdi-MClu-2	20	20521637~20521921	285	134	7.94737	-6.9~31.1	S49-MP3
S49-Tmono-MClu-4	17	20787587~20789525	1939	181	109.875	-108.9~331.1	no
S49-ATdi-MClu-3	16	20887770~20888010	241	140	6.73333	-5.7~18.3	S49-MP5
S49-TCdi-MClu-1	10	21024413~21024662	250	64	20.6667	-19.7~21.3	no
S49-ATdi-MClu-4	11	21290247~21290400	154	82	7.2	-6.2~34.8	S49-LP53
S53-Tmono-MClu-1	9	22799352~22800310	959	58	112.7	-83.7 ~ 136.3	no
S53-TCdi-MClu-1	10	23747377~23748090	714	76	70.9	-68.9 ~ 80.1	no
S53-ATdi-MClu-1	9	24102277~24102410	134	60	9.3	-9.3 ~ 24.7	S53-MP28
S53-Tmono-MClu-2	9	24123607~24125271	1665	62	200.4	-198.4 ~ 415.6	no
S53-Tmono-MClu-3	12	24252140~24252485	346	80	24.2	-21.2 ~ 111.8	S53-MP32
S53-Tmono-MClu-4	9	24433102~24434060	959	58	112.6	-86.6 ~ 136.4	no
S53-Amono-MClu-1	9	25236054~25237012	959	58	112.6	-86.6 ~ 136.4	no
S53-Amono-MClu-2	12	25417659~25418004	346	80	24.2	-21.2 ~ 111.8	S53-MP39
S53-Tmono-MClu-5	9	25540626~25542288	1663	60	200.4	-198.4 ~ 415.6	no
S53-ATdi-MClu-2	9	25567727~25567861	135	60	9.4	-9.4 ~ 25.6	S53-MP42
S53-ATdi-MClu-3	14	26419576~26419913	338	118	16.9	-16.9 ~ 28.1	S53-MP54
S53-ATdi-MClu-4	22	26518843~26519161	319	154	7.9	-6.9 ~ 29.1	S53-MP56
S55-ATdi-MClu-1	9	56919811~56919946	136	78	7.25	-5.3~11.7	S55-LP7
S55-Tmono-MClu-1	10	57046285~57046874	590	63	58.5556	-50.6~81.4	S55-LP13
S55-ATGhexa-MClu-1	10	57216639~57217318	680	565	12.7778	-12.8~13.2	S55-sHP1
a There were some other different SSRs whose proportion were not over 30% in each mini-cluster, and the ones distributed 2 consequently different SSRs were excluded.
b The total same SSR length was the total length of all the SSRs inside each cluster.
c Average distance = (Cluster size - Total same SSR length) / (Clustered SSR number - 1), representing the average nucleotide number between 2 neighboring SSRs in each cluster.
d Distance error range = (minimun neighboring SSR distance in corresponding cluster - average neighboring SSR distance in corresponding cluster) ~ (maximun neigboring SSR distance in each cluster - average neighboring SSR distance in corresponding cluster).

## Sheet: micro-cluster
Supplementary Table 3c. The features of identified SSR micro-clusters in 55 sequenced segments of human reference Y-DNA (NC_000024.10) (micro-cluster (mClu), 3≤ clustered same or similar SSR number <9)
Cluster name	Clustered SSR number	Cluster location	Cluster size	Total Same SSRs lengtha	Average distanceb	distance error rangec
S1-TCtetra-mClu-1	3	12955~13015	61	36	12.5	-8.5~8.5
S1-Amono-mClu-1	3	15615~15782	168	35	66.5	-65.5~65.5
S1-TCtetra-mClu-2	4	16641~16695	55	48	2.33333	-2.3~1.7
S1-TCdi-mClu-1	3	20096~20300	205	18	93.5	-102.5~102.5
S1-Amono-mClu-2	6	23714~24408	695	40	131	-130.0~53.0
S1-TCtetra-mClu-3	3	225347~225407	61	36	12.5	-8.5~8.5
S4-Amono-mClu-1	3	228331~228494	164	31	66.5	-65.5~65.5
S4-TCtetra-mClu-1	4	229354~229408	55	48	2.33333	-2.3~1.7
S4-Amono-mClu-2	6	235782~236476	695	40	131	-130.0~53.0
S4-Amono-mClu-3	4	260372~261020	649	47	200.667	-48.7~72.3
S4-Amono-mClu-4	5	263884~264747	864	33	207.75	-69.8~170.2
S4-Amono-mClu-5	3	279619~279799	181	26	77.5	-73.5~73.5
S4-Amono-mClu-6	3	282403~282733	331	32	149.5	-141.5~141.5
S4-TCtri-mClu-1	3	288089~288445	357	27	165	-155.0~155.0
S4-Tmono-mClu-1	3	289099~289530	432	26	203	-53.0~53.0
S4-Tmono-mClu-2	3	295528~295838	311	30	140.5	-9.5~9.5
S4-TGdi-mClu-1	3	300463~300496	34	28	3	-1.0~1.0
S4-TGdi-mClu-2	3	300509~300644	136	18	59	-27.0~27.0
S4-Tmono-mClu-3	5	305325~305797	473	44	107.25	-106.3~41.7
S4-TGtri-mClu-1	5	311956~312414	459	45	103.5	-15.5~46.5
S4-Cmono-mClu-1	3	320431~321183	753	19	367	-169.0~169.0
S4-TGdi-mClu-3	5	323548~324043	496	142	88.5	-0.5~0.5
S4-Amono-mClu-7	5	325259~325771	513	56	114.25	-79.3~34.7
S4-TCdi-mClu-1	3	329013~329060	48	18	15	0
S4-Cmono-mClu-2	3	329107~329148	42	18	12	0
S4-Cmono-mClu-3	4	330879~331028	150	26	41.3333	-28.3~54.7
S4-Cmono-mClu-4	3	331866~332142	277	19	129	-62.0~62.0
S4-ACdi-mClu-1	3	335044~335747	704	20	342	-44.0~44.0
S4-AGdi-mClu-1	3	336575~336852	278	18	130	-116.0~116.0
S4-Cmono-mClu-5	4	340450~340557	108	24	28	0
S4-Cmono-mClu-6	3	341710~341995	286	21	132.5	-103.5~103.5
S4-Gmono-mClu-1	3	345785~345847	63	19	22	-5.0~5.0
S4-ACdi-mClu-2	3	348851~349000	150	18	66	-64.0~64.0
S4-TGdi-mClu-4	4	351515~351760	246	24	74	0
S4-Amono-mClu-8	4	354689~355247	559	27	177.333	-176.3~204.7
S4-Tmono-mClu-4	3	356208~356228	21	19	1	0
S4-ACdi-mClu-3	5	356722~356989	268	38	57.5	-26.5~65.5
S4-Amono-mClu-9	3	357369~357422	54	20	17	-3.0~3.0
S4-Gmono-mClu-2	3	358791~358831	41	19	11	-1.0~1.0
S4-Amono-mClu-10	3	360135~360553	419	19	200	-104.0~104.0
S4-ACdi-mClu-4	3	361717~362107	391	18	186.5	-167.5~167.5
S4-TCtri-mClu-2	3	362368~362602	235	39	98	-32.0~32.0
S4-Amono-mClu-11	4	364507~364568	62	41	7	-6.0~5.0
S4-Amono-mClu-12	3	367028~367315	288	29	129.5	-97.5~97.5
S4-TGdi-mClu-5	3	370961~371011	51	18	16.5	-8.5~8.5
S4-CGdi-mClu-1	3	373229~373670	442	18	212	-70.0~70.0
S4-ACdi-mClu-5	3	375656~375857	202	20	91	-68.0~68.0
S4-Tmono-mClu-5	4	381594~382212	619	54	188.333	187.3~102.7
S4-Amono-mClu-13	4	383682~383884	203	51	50.6667	-49.7~98.3
S4-TCdi-mClu-2	7	393324~393397	74	50	4	-3.0~3.0
S4-Tmono-mClu-6	3	393551~393795	245	30	107.5	-106.5~106.5
S4-Tmono-mClu-7	3	393943~394242	300	24	138	-10.0~10.0
S4-Tmono-mClu-8	6	395770~396470	701	49	130.4	-129.4~34.6
S4-Tmono-mClu-9	3	399235~399264	30	24	3	0
S4-Tmono-mClu-10	5	409087~409633	547	50	124.25	-118.3~76.7
S4-Tmono-mClu-11	4	417916~418632	717	44	224.333	-86.3~153.7
S4-TCtetra-mClu-2	8	420176~420288	113	100	1.85714	-1.9~5.9
S4-Tmono-mClu-12	3	422475~423097	623	57	283	-4.0~4.0
S4-TCdi-mClu-3	3	424372~424508	137	18	59.5	-4.5~4.5
S4-Cmono-mClu-7	4	425463~425663	201	24	59	0
S4-ATdi-mClu-1	4	426664~426723	60	26	11.3333	-12.3~19.7
S4-Tmono-mClu-13	4	428466~428667	202	28	58	-55.0~110.0
S4-TCdi-mClu-4	3	432118~432223	106	18	44	-9.0~9.0
S4-Tmono-mClu-14	3	433183~433376	194	43	75.5	-74.5~74.5
S4-AGtetra-mClu-1	3	433743~433816	74	44	15	-9.0~9.0
S4-TCdi-mClu-5	3	441777~441811	35	26	4.5	-3.5~3.5
S4-ATCtetra-mClu-1	3	442337~442384	48	36	6	-1.0~1.0
S4-Tmono-mClu-15	6	446687~447027	341	54	57.4	-56.4~87.6
S4-Tmono-mClu-16	6	447803~448331	529	64	93	-92.0~68
S4-ATpenta-mClu-1	3	449327~449400	74	50	12	-9.0~9.0
S4-Gmono-mClu-3	5	450116~450741	626	30	149	0
S4-Amono-mClu-14	4	454111~454558	448	41	135.667	-43.7~30.3
S4-ATCtetra-mClu-2	3	456236~456365	130	40	45	-4.0~4.0
S4-ATCtetra-mClu-3	3	456455~456601	147	36	55.5	-25.5~25.5
S4-Amono-mClu-15	4	463716~464059	344	43	100.333	-99.3~50.7
S4-TGdi-mClu-6	3	466139~466213	75	38	18.5	-16.5~16.5
S4-Tmono-mClu-17	3	469845~469873	29	20	4.5	-3.5~3.5
S4-ACdi-mClu-6	3	472459~472655	197	18	89.5	-23.5~23.5
S4-ACdi-mClu-7	3	476100~476157	58	28	15	-3.0~3.0
S4-ATtri-mClu-1	3	479869~479943	75	30	22.5	-11.5~11.5
S4-AGdi-mClu-2	3	482366~482430	65	22	21.5	-19.5~19.5
S4-Tmono-mClu-18	3	486632~486775	144	22	61	-60.0~60.0
S4-AGtetra-mClu-2	3	487822~487910	89	80	4.5	-0.5~0.5
S4-Tmono-mClu-19	3	490664~490979	316	42	137	-12.0~12.0
S4-TGdi-mClu-7	5	493304~493404	101	34	16.75	-14.8~12.2
S4-Amono-mClu-16	3	493721~493915	195	23	86	-75.0~75.0
S4-Tmono-mClu-20	7	496334~496766	433	54	63.1667	-62.2~226.8
S4-Amono-mClu-17	4	499605~499856	252	50	67.3333	-66.3~131.7
S4-TCtetra-mClu-3	3	504924~504970	47	40	3.5	-0.5~0.5
S4-Amono-mClu-18	3	507361~507534	174	25	74.5	-73.5~73.5
S4-Tmono-mClu-21	3	507857~508029	173	20	76.5	-73.5~73.5
S4-ACdi-mClu-8	3	511290~511481	192	18	87	-3.0~3.0
S4-Tmono-mClu-22	3	518422~518683	262	30	116	-98.0~98.0
S4-Amono-mClu-19	3	524946~525189	244	24	110	-39.0~39.0
S4-AGtetra-mClu-3	3	526083~526131	49	40	4.5	-0.5~0.5
S4-AGdi-mClu-3	3	526953~527014	62	18	22	-1.0~1.0
S4-TCtetra-mClu-4	3	527106~527166	61	40	10.5	-2.5~2.5
S4-Tmono-mClu-23	4	528843~529437	595	55	180	-30.0~60.0
S4-ATtri-mClu-2	5	532324~533028	705	147	139.5	-7.5~15.5
S4-ATdi-mClu-2	3	534029~534108	80	18	31	-17.0~17.0
S4-AGtetra-mClu-4	5	535054~535132	79	72	1.75	-1.8~4.2
S4-AGtetra-mClu-5	3	535205~535302	98	92	3	-2.0~2.0
S4-Tmono-mClu-24	4	537448~538169	722	30	230.667	-127.7~235.3
S4-Amono-mClu-20	4	538762~539383	622	33	196.333	-195.3~98.7
S4-ACdi-mClu-9	3	542248~542522	275	18	128.5	-34.5~34.5
S4-Tmono-mClu-25	8	542777~543418	642	51	84.4286	-83.4~64.6
S4-TCtetra-mClu-5	7	543999~544188	190	144	7.66667	-7.7~16.3
S4-TCdi-mClu-6	3	551507~551548	42	22	10	-8.0~8.0
S4-Tmono-mClu-26	5	552139~552601	463	36	106.75	-105.8~43.2
S4-ATdi-mClu-3	7	554944~555602	659	42	102.833	-79.8~109.2
S4-Tmono-mClu-27	3	556926~557486	561	23	269	-32.0~32.0
S4-Amono-mClu-21	7	558378~559052	675	65	101.667	-100.7~188.3
S4-TCdi-mClu-7	4	561476~561721	246	24	74	-28.0~55.0
S4-ATGtetra-mClu-1	6	561845~562207	363	72	58.2	-36.2~49.8
S4-ATdi-mClu-4	3	577676~577774	99	18	40.5	-3.5~3.5
S4-ATGtetra-mClu-2	5	577863~578168	306	64	60.5	-44.5~56.5
S4-Tmono-mClu-28	3	578544~578567	24	22	1	0
S4-AGdi-mClu-4	3	579058~579109	52	26	13	0
S4-ATGtetra-mClu-3	4	579405~579611	207	48	53	-50.0~73.0
S4-ATGtetra-mClu-4	4	580996~581305	310	48	87.3333	-39.3~78.7
S4-AGdi-mClu-5	3	581691~581734	44	22	11	-5.0~5.0
S4-ATdi-mClu-5	3	581799~581843	45	38	3.5	-0.5~0.5
S4-AGdi-mClu-6	4	581857~581911	55	30	8.33333	-6.3~3.7
S4-Amono-mClu-22	3	585959~585999	41	37	2	0
S4-TCtetra-mClu-6	4	592556~592677	122	116	2	-2.0~2.0
S4-TCtetra-mClu-7	5	592756~592864	109	100	2.25	-2.3~2.7
S4-AGdi-mClu-7	3	595832~595958	127	20	53.5	-45.5~45.5
S4-Amono-mClu-23	5	603451~603674	224	51	43.25	-42.3~75.7
S4-Amono-mClu-24	3	604285~604634	350	21	164.5	-7.5~7.5
S4-Amono-mClu-25	3	608651~608821	171	20	75.5	-72.5~72.5
S4-ATdi-mClu-6	4	608918~608992	75	30	15	-11.0~17.0
S4-ATdi-mClu-7	5	609720~609784	65	40	6.25	-2.3~2.7
S4-TCdi-mClu-8	4	613248~613293	46	32	4.66667	-2.7~1.3
S4-Amono-mClu-26	3	615367~616152	786	54	366	0
S4-ATGtetra-mClu-5	6	618307~618599	293	88	41	-25.0~39.0
S4-Amono-mClu-27	3	621194~621623	430	25	202.5	-10.5~10.5
S4-TCtetra-mClu-8	8	624667~625018	352	172	25.7143	-25.7~63.3
S4-TCtri-mClu-3	3	625189~625240	52	42	5	-2.0~2.0
S4-TCdi-mClu-9	3	630421~630460	40	20	10	-8.0~8.0
S4-CGdi-mClu-2	4	630817~631032	216	24	64	-58.0~106.0
S4-ATdi-mClu-8	5	635045~635167	123	36	21.75	-19.8~24.2
S4-AGdi-mClu-8	4	643671~644097	427	24	134.333	-101.3~103.7
S4-Cmono-mClu-8	3	644137~644485	349	18	165.5	-32.5~32.5
S4-TCtetra-mClu-9	4	648890~648956	67	56	3.66667	-3.7~5.3
S4-TCtetra-mClu-10	3	649008~649056	49	36	6.5	-2.5~2.5
S4-Amono-mClu-28	4	651413~651663	251	52	66.3333	-64.3~96.7
S4-Amono-mClu-29	4	654348~654609	262	29	77.6667	-75.7~67.3
S4-Tmono-mClu-29	4	654688~655280	593	27	188.667	-186.7~219.3
S4-Amono-mClu-30	8	656147~657097	951	87	123.429	-59.4~169.6
S4-Tmono-mClu-30	4	658416~658782	367	42	108.333	-58.3~40.7
S4-Amono-mClu-31	3	661565~661607	43	18	12.5	-5.5~5.5
S4-Tmono-mClu-31	5	664790~665136	347	35	78	-77.0~82
S4-ACdi-mClu-10	3	669522~669718	197	18	89.5	-5.5~5.5
S4-TGdi-mClu-8	4	672768~672857	90	24	22	-2.0~2.0
S4-Amono-mClu-32	4	673454~674139	686	35	217	-115.0~175.0
S4-Tmono-mClu-32	4	674553~674786	234	28	68.6667	-66.7~119.3
S4-AGtetra-mClu-6	7	675461~675601	141	88	8.83333	-8.8~25.2
S4-AGdi-mClu-9	3	682719~682765	47	32	7.5	-5.5~5.5
S4-TGdi-mClu-9	3	684906~685092	187	18	84.5	-39.5~39.5
S4-Tmono-mClu-33	5	691765~692413	649	43	151.5	-1.5~1.5
S4-Tmono-mClu-34	3	693235~693575	341	41	150	-4.0~4.0
S4-Amono-mClu-33	3	694149~694450	302	20	141	-9.0~9.0
S4-AGdi-mClu-10	3	694784~695105	322	18	152	-17.0~17.0
S4-Tmono-mClu-35	3	698982~699284	303	26	138.5	-10.5~10.5
S4-Tmono-mClu-36	5	699628~699941	314	36	69.5	-68.5~78.5
S4-TCdi-mClu-10	3	700821~700868	48	30	9	-1.0~1.0
S4-TCdi-mClu-11	4	704464~704528	65	30	11.6667	-11.7~22.3
S4-TCtetra-mClu-11	3	708280~708400	121	80	20.5	-7.5~7.5
S4-TCtetra-mClu-12	3	708413~708460	48	40	4	0
S4-TCdi-mClu-12	3	709883~710792	910	18	446	-315.0~315.0
S4-Tmono-mClu-37	3	711601~711632	32	19	6.5	-5.5~5.5
S4-Amono-mClu-34	4	717044~717486	443	30	137.667	-134.7~123.3
S4-Tmono-mClu-38	3	720266~720347	82	21	30.5	-24.5~24.5
S4-Amono-mClu-35	3	725551~725984	434	24	205	-55.0~55.0
S4-ATGtetra-mClu-6	4	726434~726524	91	60	10.3333	-10.3~12.7
S4-Amono-mClu-36	4	732375~732818	444	37	135.667	-134.7~234.3
S4-Amono-mClu-37	3	740916~741094	179	28	75.5	-73.5~73.5
S4-ATGtetra-mClu-7	4	746372~746545	174	112	20.6667	-20.7~11.3
S4-TCdi-mClu-13	3	746703~746733	31	28	1.5	-0.5~0.5
S4-Amono-mClu-38	3	749162~749216	55	19	18	-1.0~1.0
S4-Tmono-mClu-39	3	750707~750746	40	38	1	0
S4-ATdi-mClu-9	5	751235~751542	308	34	68.5	-12.5~37.5
S4-Amono-mClu-39	3	755263~755443	181	27	77	-71.0~71.0
S4-TGdi-mClu-10	3	756852~757124	273	18	127.5	-44.5~44.5
S4-ATdi-mClu-10	3	762559~762603	45	18	13.5	-13.5~13.5
S4-Tmono-mClu-40	3	764278~764782	505	19	243	-115.0~115.0
S4-Tmono-mClu-41	3	765748~766049	302	19	141.5	-7.5~7.5
S4-Amono-mClu-40	4	766175~766519	345	28	105.667	-39.7~24.3
S4-AGtetra-mClu-7	4	766978~767089	112	108	1.33333	-1.3~1.7
S4-AGtetra-mClu-8	6	773133~773268	136	112	4.8	-1.8~4.2
S4-AGtetra-mClu-9	3	773284~773331	48	36	6	-6.0~6.0
S4-Amono-mClu-41	3	776442~776554	113	22	45.5	-34.5~34.5
S4-ATGtetra-mClu-8	8	779014~779421	408	168	34.2857	-34.3~36.7
S4-ATGtetra-mClu-9	3	780156~780304	149	72	38.5	-0.5~0.5
S4-Tmono-mClu-42	3	783455~783531	77	24	26.5	-17.5~17.5
S4-Amono-mClu-42	5	785926~787195	1270	60	302.5	-301.5~596.5
S4-Amono-mClu-43	3	792282~792461	180	32	74	-68.0~68.0
S4-Amono-mClu-44	3	795258~795307	50	22	14	-13.0~13.0
S4-Tmono-mClu-43	5	796087~796568	482	51	107.75	-106.8~169.2
S4-ATdi-mClu-11	3	800719~800776	58	18	20	-11.0~11.0
S4-TCdi-mClu-14	4	802225~802293	69	32	12.3333	-7.3~6.7
S4-AGtetra-mClu-10	4	803925~804045	121	48	24.3333	-20.3~16.7
S4-Tmono-mClu-44	3	804397~804570	174	35	69.5	-66.5~66.5
S4-Tmono-mClu-45	5	809659~809977	319	30	72.25	-71.3~86.7
S4-ATGtetra-mClu-10	3	810895~811098	204	36	84	-31.0~31.0
S4-ATGtetra-mClu-11	5	811479~811785	307	124	45.75	-25.8~53.2
S4-AGtri-mClu-1	5	814025~815071	1047	45	250.5	-239.5~80.5
S4-ATtetra-mClu-1	3	817169~817945	777	40	368.5	-328.5~328.5
S4-Amono-mClu-45	3	821777~821828	52	18	17	-16.0~16.0
S4-Tmono-mClu-46	3	823774~823939	166	33	66.5	-65.5~65.5
S4-Amono-mClu-46	3	824499~824965	467	19	224	-75.0~75.0
S4-ATCtetra-mClu-4	8	829231~829534	304	116	26.8571	-16.9~54.1
S4-Tmono-mClu-47	4	835230~835705	476	26	150	-149.0~245.0
S4-ATdi-mClu-12	8	842372~842684	313	48	37.8571	-37.9~92.1
S4-TGdi-mClu-11	5	842724~842809	86	34	13	-11.0~11.0
S4-Tmono-mClu-48	3	842957~843190	234	21	106.5	-81.5~81.5
S4-TCtetra-mClu-13	4	849175~849300	126	96	10	-8.0~10.0
S4-TCtetra-mClu-14	3	849456~849513	58	36	11	0
S4-Tmono-mClu-49	3	853651~854392	742	20	361	-69.0~69.0
S4-TCtetra-mClu-15	6	855064~855199	136	72	12.8	-10.8~13.2
S4-AGpenta-mClu-1	3	857857~857935	79	50	14.5	-11.5~11.5
S4-AGpenta-mClu-2	3	858670~858773	104	55	24.5	-15.5~15.5
S4-Tmono-mClu-50	3	858871~859037	167	24	71.5	-47.5~47.5
S4-ACdi-mClu-11	6	861712~861959	248	36	42.4	-0.4~0.6
S4-Tmono-mClu-51	3	862634~862808	175	20	77.5	-74.5~74.5
S4-Amono-mClu-47	5	866964~867055	92	55	9.25	-8.3~22.7
S4-Tmono-mClu-52	5	867167~867235	69	34	8.75	-7.8~23.2
S4-TGdi-mClu-12	3	867674~867827	154	26	64	-63.0~63.0
S4-TCdi-mClu-15	3	868387~868424	38	18	10	-9.0~9.0
S4-TGtri-mClu-2	3	870193~870732	540	27	256.5	-132.5~132.5
S4-Tmono-mClu-53	3	875427~875618	192	23	84.5	-67.5~67.5
S4-Tmono-mClu-54	3	876354~876381	28	20	4	-1.0~1.0
S4-Tmono-mClu-55	3	879100~879532	433	23	205	-29.0~29.0
S4-ATdi-mClu-13	7	879714~880473	760	44	119.333	-44.3~42.7
S4-Tmono-mClu-56	3	881759~882076	318	34	142	-7.0~7.0
S4-Tmono-mClu-57	3	884573~885053	481	32	224.5	-75.5~75.5
S4-Amono-mClu-48	3	885954~886265	312	27	142.5	-141.5~141.5
S4-AGdi-mClu-11	3	887494~887816	323	18	152.5	-151.5~151.5
S4-TCdi-mClu-16	3	894174~894197	24	18	3	0
S4-TCdi-mClu-17	3	895788~896286	499	24	237.5	-230.5~230.5
S4-TCtri-mClu-4	5	899421~899552	132	120	3	-3.0~3.0
S4-Gmono-mClu-4	6	902521~902995	475	36	87.8	-41.8~36.2
S4-Tmono-mClu-58	4	903656~903972	317	47	90	-87.0~60.0
S4-Amono-mClu-49	3	905507~905669	163	19	72	-62.0~62.0
S4-TCdi-mClu-18	3	906712~906809	98	18	40	-40.0~40.0
S4-Amono-mClu-50	3	907260~907561	302	22	140	-10.0~10.0
S4-Tmono-mClu-59	3	908620~908792	173	23	75	-74.0~74.0
S4-ATGtetra-mClu-12	3	909376~909511	136	36	50	-45.0~45.0
S4-ATGtetra-mClu-13	4	909530~909793	264	48	72	-53.0~52.0
S4-TCtetra-mClu-16	3	910281~910343	63	60	1.5	-0.5~0.5
S4-Tmono-mClu-60	3	910341~910746	406	22	192	-190.0~190.0
S4-Tmono-mClu-61	4	911782~912203	422	46	125.333	-110.3~110.7
S4-Amono-mClu-51	3	913359~913514	156	20	68	-67.0~67.0
S4-ATCtetra-mClu-5	3	923594~923675	82	76	3	0
S4-ATGtetra-mClu-14	5	924404~924765	362	144	54.5	-28.5~25.5
S4-Tmono-mClu-62	4	928989~929486	498	56	147.333	-144.3~157.7
S4-Tmono-mClu-63	3	934402~934455	54	44	5	-1.0~1.0
S4-TCtetra-mClu-17	4	936424~936592	169	124	15	-15.0~10.0
S4-Tmono-mClu-64	3	936590~937021	432	24	204	-83.0~83.0
S4-ATGtetra-mClu-15	3	944728~944828	101	40	30.5	-2.5~2.5
S4-ATCtetra-mClu-6	3	944829~944908	80	44	18	-2.0~2.0
S4-ATdi-mClu-14	3	944909~944938	30	18	6	-4.0~4.0
S4-ATGtetra-mClu-16	3	945153~945209	57	40	8.5	-5.5~5.5
S4-ATGtetra-mClu-17	3	945377~945445	69	52	8.5	-3.5~3.5
S4-ATGtetra-mClu-18	3	945526~945606	81	68	6.5	-5.5~5.5
S4-ATGtetra-mClu-19	4	945752~945854	103	56	15.6667	-15.7~22.3
S4-AGdi-mClu-12	3	946464~946716	253	20	116.5	-115.5~115.5
S4-TCdi-mClu-19	4	947091~948432	1342	24	439.333	-380.3~555.7
S4-TCtetra-mClu-18	3	950782~950877	96	80	8	-8.0~8.0
S4-Amono-mClu-52	3	951505~951889	385	22	181.5	-175.5~175.5
S4-Amono-mClu-53	3	959999~960145	147	36	55.5	-18.5~18.5
S4-Tmono-mClu-65	3	960942~961544	603	36	283.5	-0.5~0.5
S4-Tmono-mClu-66	4	961847~962522	676	34	214	-208.0~135.0
S4-Amono-mClu-54	3	962758~963301	544	33	255.5	-254.5~254.5
S4-ATdi-mClu-15	8	967245~967342	98	54	6.28571	-5.3~6.7
S4-Amono-mClu-55	5	967467~968051	585	54	132.75	-125.8~113.2
S4-TCdi-mClu-20	6	969083~969140	58	50	1.6	-0.6~2.4
S4-Tmono-mClu-67	3	969142~969395	254	30	112	-111.0~111.0
S4-TGdi-mClu-13	3	982587~982645	59	20	19.5	-6.5~6.5
S4-Amono-mClu-56	3	986916~987335	420	18	201	-67.0~67.0
S4-ACdi-mClu-12	3	988666~989136	471	18	226.5	-198.5~198.5
S4-AGtetra-mClu-11	3	992848~992923	76	40	18	-13.0~13.0
S4-Amono-mClu-57	4	999010~999855	846	43	267.667	-137.7~256.3
S4-ATdi-mClu-16	6	1004741~1004859	119	52	13.4	-12.4~36.6
S4-Amono-mClu-58	4	1005328~1005671	344	52	97.3333	-90.3~80.7
S4-Amono-mClu-59	5	1011318~1011682	365	44	80.25	-79.3~81.7
S4-ATtri-mClu-3	3	1012063~1012142	80	27	26.5	-5.5~5.5
S4-Amono-mClu-60	3	1014741~1014986	246	30	108	-107.0~107.0
S4-Tmono-mClu-68	3	1018155~1018177	23	21	1	0
S4-TGdi-mClu-14	3	1021481~1021686	206	18	94	-1.0~1.0
S4-TGdi-mClu-15	3	1025445~1025492	48	20	14	0
S4-Amono-mClu-61	5	1025887~1026108	222	32	47.5	-34.5~111.5
S4-TCtri-mClu-5	3	1026892~1026937	46	36	5	-3.0~3.0
S4-TCdi-mClu-21	3	1027830~1027903	74	20	27	-24.0~24.0
S4-AGtetra-mClu-12	4	1031103~1031204	102	96	2	-2.0~1.0
S4-ATCtetra-mClu-7	3	1041796~1041876	81	48	16.5	-10.5~10.5
S4-Amono-mClu-62	3	1043518~1043877	360	39	160.5	-122.5~11.5
S4-TGdi-mClu-16	3	1043979~1044027	49	18	15.5	-8.5~8.5
S4-Tmono-mClu-69	4	1044064~1044380	317	40	92.3333	-91.3~55.7
S4-TCdi-mClu-22	6	1045634~1046208	575	36	107.8	-75.8~202.2
S4-AGtetra-mClu-13	6	1048622~1048798	177	172	1	-1.0~1.0
S4-Tmono-mClu-70	3	1050886~1050914	29	27	1	0
S4-Tmono-mClu-71	3	1064887~1065251	365	27	169	-20.0~20.0
S4-Tmono-mClu-72	3	1065826~1065846	21	19	1	0
S4-Amono-mClu-63	3	1066511~1066684	174	24	75	-66.0~66.0
S4-Tmono-mClu-73	3	1067373~1067961	589	31	279	-153.0~153.0
S4-AGdi-mClu-13	3	1070856~1070898	43	24	9.5	-0.5~0.5
S4-Tmono-mClu-74	3	1072210~1072233	24	20	2	0
S4-Amono-mClu-64	4	1073913~1074015	103	28	25	-17.0~29.0
S4-Tmono-mClu-75	4	1078167~1078637	471	35	145.333	-140.3~130.7
S4-Amono-mClu-65	3	1080609~1080914	306	23	141.5	-6.5~6.5
S4-TCdi-mClu-23	3	1094701~1094973	273	18	127.5	-66.5~66.5
S4-AGdi-mClu-14	3	1095236~1095287	52	18	17	-7.0~7.0
S4-Amono-mClu-66	6	1098354~1099078	725	52	134.6	-61.6~66.4
S4-ATdi-mClu-17	6	1104542~1104979	438	36	80.4	-68.4~160.6
S4-TGdi-mClu-17	4	1107019~1107101	83	42	13.6667	-11.7~21.3
S4-Amono-mClu-67	3	1108933~1108956	24	22	1	0
S4-AGtetra-mClu-14	3	1109464~1109535	72	72	0	0
S4-Tmono-mClu-76	3	1109704~1109876	173	18	77.5	-76.5~76.5
S4-AGdi-mClu-15	3	1111970~1112006	37	18	9.5	-1.5~1.5
S4-AGtetra-mClu-15	3	1118861~1118924	64	52	6	0
S4-Tmono-mClu-77	3	1119094~1119378	285	25	130	-125.0~125.0
S4-ATCtetra-mClu-8	6	1122145~1122294	150	76	14.8	-14.8~30.2
S4-ATCtetra-mClu-9	7	1122448~1122715	268	88	30	-24.0~35.0
S4-ATGtetra-mClu-20	3	1125050~1125158	109	44	32.5	-22.5~22.5
S4-ATGtetra-mClu-21	3	1125237~1125316	80	44	18	-6.0~6.0
S4-Tmono-mClu-78	4	1130581~1130765	185	26	53	-50.0~96.0
S4-Tmono-mClu-79	3	1133376~1133677	302	21	140.5	-132.5~132.5
S4-Tmono-mClu-80	3	1136891~1137198	308	22	143	-6.0~6.0
S4-TGdi-mClu-18	3	1141953~1142047	95	24	35.5	-34.5~34.5
S4-TGdi-mClu-19	3	1142302~1142396	95	24	35.5	-34.5~34.5
S4-Amono-mClu-68	3	1144211~1144249	39	33	3	-2.0~2.0
S4-ATtetra-mClu-2	4	1148200~1148354	155	48	35.6667	-29.7~59.3
S4-Amono-mClu-69	3	1150002~1150071	70	26	22	-21.0~21.0
S4-AGtetra-mClu-16	3	1150879~1150971	93	40	26.5	-6.5~6.5
S4-Tmono-mClu-81	5	1155689~1156265	577	44	133.25	-5.3~15.7
S4-AGdi-mClu-16	3	1162633~1162674	42	32	5	-3.0~3.0
S4-AGdi-mClu-17	3	1162730~1162764	35	18	8.5	-7.5~7.5
S4-AGtetra-mClu-17	3	1162806~1162867	62	48	7	-7.0~7.0
S4-AGdi-mClu-18	4	1163743~1163817	75	32	14.3333	-5.3~6.7
S4-Amono-mClu-70	5	1164548~1164628	81	35	11.5	-5.5~11.5
S4-ATdi-mClu-18	5	1165376~1165443	68	34	8.5	-5.5~10.5
S4-Tmono-mClu-82	3	1166300~1166616	317	31	143	-142.0~142.0
S4-TCtetra-mClu-19	5	1167983~1168103	121	60	15.25	-9.3~12.7
S4-AGdi-mClu-19	3	1170943~1171595	653	18	317.5	-313.5~313.5
S4-TCdi-mClu-24	3	1172471~1173039	569	20	274.5	-189.5~189.5
S4-AGtri-mClu-2	5	1173858~1174701	844	60	196	0
S4-ATdi-mClu-19	3	1175899~1176034	136	20	58	-38.0~38.0
S4-ATdi-mClu-20	3	1176100~1176139	40	20	10	-6.0~6.0
S4-ATdi-mClu-21	3	1177787~1177841	55	18	18.5	-17.5~17.5
S4-ATdi-mClu-22	4	1178047~1178096	50	24	8.66667	-6.7~13.3
S4-ATpenta-mClu-2	4	1178137~1178235	99	60	13	0
S4-Tmono-mClu-83	3	1179324~1179503	180	30	75	0
S4-Amono-mClu-71	3	1180569~1180896	328	30	149	-148.0~148.0
S4-ATpenta-mClu-3	7	1182175~1182381	207	175	5.33333	-5.3~3.7
S4-Tmono-mClu-84	5	1184483~1185450	968	68	225	-86.0~99.0
S4-Tmono-mClu-85	3	1187392~1187546	155	37	59	-51.0~51.0
S4-ATdi-mClu-23	3	1189084~1189124	41	24	8.5	-2.5~2.5
S4-Amono-mClu-72	8	1189545~1190509	965	77	126.857	-125.9~164.1
S4-TCtetra-mClu-20	3	1191297~1191382	86	72	7	-3.0~3.0
S4-Amono-mClu-73	5	1192050~1192466	417	42	93.75	-92.8~111.2
S4-Amono-mClu-74	3	1194125~1194468	344	23	160.5	-3.5~3.5
S4-Tmono-mClu-86	6	1197000~1197300	301	56	49	-41.0~129.0
S4-Amono-mClu-75	4	1197813~1198005	193	29	54.6667	-53.7~101.3
S4-ACdi-mClu-13	3	1200871~1201052	182	22	80	-25.0~25.0
S4-TGdi-mClu-20	8	1201189~1201356	168	70	14	-12.0~56.0
S4-AGdi-mClu-20	7	1201440~1201660	221	50	28.5	-6.5~7.5
S4-AGdi-mClu-21	3	1201890~1201952	63	18	22.5	-9.5~9.5
S4-Amono-mClu-76	3	1203912~1203932	21	18	1.5	-0.5~0.5
S4-Tmono-mClu-87	3	1207247~1207429	183	20	81.5	-68.5~68.5
S4-Tmono-mClu-88	3	1208953~1209140	188	20	84	-83.0~83.0
S4-ATGtetra-mClu-22	3	1210704~1210752	49	36	6.5	-5.5~5.5
S4-TCpenta-mClu-1	3	1213027~1213156	130	45	42.5	-5.5~5.5
S4-Tmono-mClu-89	3	1215491~1215648	158	19	69.5	-46.5~46.5
S4-Tmono-mClu-90	4	1215797~1215833	37	26	3.66667	-2.7~5.3
S4-ATGtetra-mClu-23	3	1220433~1220497	65	44	10.5	-9.5~9.5
S4-Amono-mClu-77	3	1224908~1225544	637	22	307.5	-283.5~283.5
S4-Tmono-mClu-91	3	1229611~1229992	382	24	179	-169.0~169.0
S4-Amono-mClu-78	4	1231355~1231969	615	52	187.667	-59.7~98.3
S4-AGtetra-mClu-18	3	1233317~1233367	51	48	1.5	-1.5~1.5
S4-Amono-mClu-79	4	1233560~1233920	361	48	104.333	-98.3~63.7
S4-Amono-mClu-80	3	1234429~1234596	168	19	74.5	-71.5~71.5
S4-Amono-mClu-81	5	1237022~1237072	51	39	3	-2.0~2.0
S4-Amono-mClu-82	3	1238436~1238900	465	20	222.5	-72.5~72.5
S4-Amono-mClu-83	5	1239293~1239632	340	37	75.75	-73.8~72.2
S4-Amono-mClu-84	3	1242590~1242918	329	22	153.5	-150.5~150.5
S4-AGtetra-mClu-19	3	1244411~1244478	68	36	16	-11.0~11.0
S4-Tmono-mClu-92	3	1245365~1245387	23	18	2.5	-1.5~1.5
S4-Amono-mClu-85	5	1247092~1247663	572	52	130	-51.0~68.0
S4-AGtetra-mClu-20	3	1247837~1247881	45	40	2.5	-2.5~2.5
S4-AGpenta-mClu-3	4	1248026~1248216	191	75	38.6667	-8.7~12.3
S4-AGpenta-mClu-4	3	1248402~1248470	69	50	9.5	-8.5~8.5
S4-ATdi-mClu-24	4	1250758~1250966	209	24	61.6667	-60.7~112.3
S4-ATdi-mClu-25	7	1251359~1251668	310	42	44.6667	-38.7~131.3
S4-Tmono-mClu-93	5	1254261~1254572	312	36	69	-68.0~80.0
S4-Amono-mClu-86	4	1258921~1259533	613	43	190	-41.0~82.0
S4-Tmono-mClu-94	4	1259891~1260580	690	31	219.667	-67.7~108.3
S4-Tmono-mClu-95	3	1265940~1266647	708	31	338.5	-180.5~180.5
S4-Amono-mClu-87	3	1274081~1274177	97	18	39.5	-30.5~30.5
S4-Amono-mClu-88	5	1277594~1279043	1450	68	345.5	-6.5~13.5
S4-Tmono-mClu-96	4	1281575~1281894	320	35	95	-85.0~146.0
S4-Amono-mClu-89	4	1281895~1282220	326	45	93.6667	-92.7~55.3
S4-TCtetra-mClu-21	3	1283092~1283195	104	68	18	-2.0~2.0
S4-Tmono-mClu-97	6	1284196~1284838	643	93	110	-64.0~44.0
S4-Tmono-mClu-98	3	1288958~1289437	480	21	229.5	-221.5~221.5
S4-Tmono-mClu-99	3	1289458~1289605	148	19	64.5	-23.5~23.5
S4-TCtetra-mClu-22	4	1291282~1291363	82	60	7.33333	-7.3~11.7
S4-Amono-mClu-90	5	1300244~1300431	188	34	38.5	-29.5~77.5
S4-Amono-mClu-91	3	1301153~1301354	202	43	79.5	-78.5~78.5
S4-Tmono-mClu-100	6	1301588~1301934	347	74	54.6	-53.6~93.4
S4-Tmono-mClu-101	4	1304663~1305011	349	29	106.667	-105.7~211.3
S4-AGdi-mClu-22	4	1306099~1306210	112	30	27.3333	-22.3~19.7
S4-AGdi-mClu-23	6	1308383~1308476	94	38	11.2	-9.2~7.8
S4-ATGtetra-mClu-24	7	1315736~1316304	569	164	67.5	-65.5~115.5
S4-Tmono-mClu-102	5	1317974~1318180	207	46	40.25	-39.3~110.7
S4-Tmono-mClu-103	3	1320500~1320844	345	44	150.5	-0.5~0.5
S4-AGtetra-mClu-21	3	1324336~1324399	64	44	10	-10.0~10.0
S4-AGtetra-mClu-22	3	1324523~1324587	65	40	12.5	-12.5~12.5
S4-Amono-mClu-92	3	1326726~1327065	340	21	159.5	-134.5~134.5
S4-Tmono-mClu-104	3	1329437~1329467	31	20	5.5	-3.5~3.5
S4-TGdi-mClu-21	3	1332460~1332758	299	18	140.5	-54.5~54.5
S4-Tmono-mClu-105	3	1332807~1332987	181	30	75.5	-74.5~74.5
S4-Tmono-mClu-106	3	1333261~1333924	664	44	310	-153.0~153.0
S4-Amono-mClu-93	3	1334317~1334882	566	52	257	-46.0~46.0
S4-ACdi-mClu-14	7	1337257~1338282	1026	42	164	-51.0~122.0
S4-ACdi-mClu-15	5	1340446~1340566	121	34	21.75	-20.8~16.2
S4-Tmono-mClu-107	3	1343776~1343813	38	28	5	-4.0~4.0
S4-Amono-mClu-94	8	1344774~1345245	472	65	58.1429	-57.1~100.9
S4-TCtetra-mClu-23	3	1348645~1348746	102	76	13	-13.0~13.0
S4-Tmono-mClu-108	4	1349175~1349657	483	32	150.333	-143.3~269.7
S4-ACdi-mClu-16	3	1350891~1350927	37	30	3.5	-1.5~1.5
S4-Tmono-mClu-109	3	1351632~1351801	170	20	75	-74.0~74.0
S4-AGtri-mClu-3	7	1355113~1355344	232	75	26.1667	-16.2~28.8
S4-Amono-mClu-95	3	1356465~1356786	322	29	146.5	-2.5~2.5
S4-Tmono-mClu-110	4	1356812~1356875	64	24	13.3333	-11.3~13.7
S4-Amono-mClu-96	3	1357947~1358509	563	28	267.5	-113.5~113.5
S4-Tmono-mClu-111	3	1363303~1363721	419	28	195.5	-46.5~46.5
S4-Amono-mClu-97	4	1363889~1364200	312	39	91	-88.0~58.0
S4-Tmono-mClu-112	6	1377221~1377682	462	47	83	-82.0~218.0
S4-Amono-mClu-98	4	1377873~1378198	326	44	94	-93.0~186.0
S4-Gmono-mClu-5	3	1380446~1380487	42	18	12	-8.0~8.0
S4-Tmono-mClu-113	3	1382757~1383029	273	24	124.5	-123.5~123.5
S4-Amono-mClu-99	7	1383884~1385231	1348	53	215.833	-214.8~337.2
S4-Tmono-mClu-114	3	1393227~1393300	74	19	27.5	-11.5~11.5
S4-TCdi-mClu-25	3	1393314~1393438	125	20	52.5	-1.5~1.5
S4-Tmono-mClu-115	3	1393851~1394155	305	29	138	-10.0~10.0
S4-TCdi-mClu-26	3	1394158~1394233	76	18	29	-7.0~7.0
S4-TCdi-mClu-27	4	1394437~1394521	85	26	19.6667	-3.7~4.3
S4-TCdi-mClu-28	3	1394609~1394663	55	18	18.5	-11.5~11.5
S4-Cmono-mClu-9	4	1397474~1397575	102	24	26	-17.0~22.0
S4-Amono-mClu-100	3	1399972~1400001	30	23	3.5	-2.5~2.5
S4-AGdi-mClu-24	3	1407756~1407823	68	18	25	-11.0~11.0
S4-AGdi-mClu-25	3	1407885~1407917	33	20	6.5	-4.5~4.5
S4-Amono-mClu-101	5	1410716~1411195	480	36	111	-105.0~45.0
S4-AGdi-mClu-26	4	1411198~1411246	49	24	8.33333	-2.3~3.7
S4-Tmono-mClu-116	4	1411807~1412245	439	43	132	-119.0~103.0
S4-Tmono-mClu-117	4	1414811~1414958	148	29	39.6667	-38.7~77.3
S4-Gmono-mClu-6	3	1418784~1419193	410	19	195.5	-18.5~18.5
S4-TCdi-mClu-29	5	1420188~1420411	224	36	47	-45.0~108.0
S4-Tmono-mClu-118	3	1420961~1421281	321	33	144	-5.0~5.0
S4-Tmono-mClu-119	3	1422955~1423125	171	20	75.5	-73.5~73.5
S4-ATCtetra-mClu-10	7	1423533~1424176	644	100	90.6667	-88.7~102.3
S4-ATCtetra-mClu-11	3	1424543~1424677	135	44	45.5	-37.5~37.5
S4-ATCtetra-mClu-12	4	1424949~1425073	125	72	17.6667	-15.7~10.3
S4-Amono-mClu-102	3	1428270~1428339	70	31	19.5	-16.5~16.5
S4-Tmono-mClu-120	3	1428888~1428913	26	18	4	-3.0~3.0
S4-Amono-mClu-103	3	1430608~1430778	171	19	76	-73.0~73.0
S4-Amono-mClu-104	6	1433502~1434503	1002	64	187.6	-186.6~442.4
S4-TCdi-mClu-30	3	1444970~1445361	392	28	182	-162.0~162.0
S4-Cmono-mClu-10	4	1449502~1449788	287	24	87.6667	-47.7~57.3
S4-CGdi-mClu-3	3	1454192~1454374	183	18	82.5	-67.5~67.5
S4-Tmono-mClu-121	4	1456287~1456590	304	35	89.6667	-86.7~48.3
S4-ATGtetra-mClu-25	8	1457762~1458126	365	116	35.5714	-12.6~7.4
S4-ATCtetra-mClu-13	3	1458988~1459146	159	52	53.5	-45.5~1.5
S4-ATGtetra-mClu-26	4	1459635~1459938	304	60	81.3333	-50.3~89.7
S4-ATCtetra-mClu-14	3	1460292~1460449	158	36	61	-10.0~10.0
S4-ATtetra-mClu-3	3	1461427~1461527	101	40	30.5	-26.5~26.5
S4-Tmono-mClu-122	3	1462439~1462628	190	21	84.5	-69.5~69.5
S4-Amono-mClu-105	3	1469728~1469750	23	21	1	0
S4-Tmono-mClu-123	6	1470838~1471812	975	74	180.2	-176.2~148.8
S4-AGdi-mClu-27	3	1475481~1475635	155	18	68.5	-8.5~8.5
S4-Amono-mClu-106	4	1476421~1477201	781	41	246.667	-245.7~337.3
S4-AGdi-mClu-28	3	1478335~1478430	96	18	39	-6.0~6.0
S4-AGdi-mClu-29	3	1486450~1486913	464	18	223	-152.0~152.0
S4-ATGtetra-mClu-27	4	1488851~1489178	328	52	92	-61.0~120.0
S4-AGdi-mClu-30	4	1492239~1492773	535	28	169	-38.0~50.0
S4-AGtri-mClu-4	3	1493406~1493446	41	27	7	-1.0~1.0
S4-Tmono-mClu-124	3	1494870~1495075	206	31	87.5	-84.5~84.5
S4-AGdi-mClu-31	3	1495502~1495742	241	18	111.5	-65.6~65.5
S4-Tmono-mClu-125	4	1498523~1499181	659	44	205	-187.0~106.0
S4-Tmono-mClu-126	4	1500166~1500462	297	32	88.3333	-87.3~171.7
S4-AGdi-mClu-32	3	1502703~1503208	506	18	244	-77.0~77.0
S4-Amono-mClu-107	3	1511015~1511203	189	20	84.5	-81.5~81.5
S4-Amono-mClu-108	3	1518110~1518438	329	29	150	-149.0~149.0
S4-TCdi-mClu-31	3	1529797~1530081	285	28	128.5	-128.5~128.5
S4-ATCtetra-mClu-15	4	1530158~1530346	189	120	23	-2~2
S4-ACdi-mClu-17	3	1535694~1535750	57	54	1.5	-0.5~0.5
S4-AGdi-mClu-33	3	1538975~1539040	66	20	23	-12.0~12.0
S4-Amono-mClu-109	3	1542094~1542270	177	25	76	-73.0~73.0
S4-ATdi-mClu-26	7	1545568~1545766	199	46	25.5	-20.5~25.5
S4-AGdi-mClu-34	3	1547053~1547246	194	18	88	-59.0~59.0
S4-Amono-mClu-110	6	1550009~1551016	1008	54	190.8	-189.8~325.2
S4-AGtetra-mClu-23	4	1552426~1552516	91	72	6.33333	-6.3~5.7
S4-Tmono-mClu-127	3	1553392~1553569	178	26	76	-73.0~73.0
S4-Tmono-mClu-128	3	1556836~1557242	407	29	189	-40.0~40.0
S4-Tmono-mClu-129	3	1557299~1557321	23	21	1	0
S4-Amono-mClu-111	3	1560338~1560654	317	41	138	-11.0~11.0
S4-TCdi-mClu-32	4	1561245~1561303	59	38	7	-5.0~6.0
S4-TCdi-mClu-33	3	1561353~1561417	65	32	16.5	-4.5~4.5
S4-Tmono-mClu-130	4	1562307~1562565	259	27	77.3333	-76.3~71.7
S4-ATdi-mClu-27	4	1569034~1569148	115	32	27.6667	-26.7~4.3
S4-Amono-mClu-112	6	1569621~1570400	780	53	145.4	-144.4~142.6
S4-Tmono-mClu-131	4	1572009~1572482	474	40	144.667	-28.7~14.3
S4-Amono-mClu-113	3	1573041~1573223	183	28	77.5	-75.5~75.5
S4-Amono-mClu-114	4	1574586~1574973	388	28	120	-119.0~159.0
S4-ATGtetra-mClu-28	4	1575278~1575426	149	48	33.6667	-14.7~15.3
S4-ATGtetra-mClu-29	3	1575752~1575975	224	36	94	-33.0~33.0
S4-TCtetra-mClu-24	4	1583534~1583639	106	104	0.666667	-0.7~1.3
S4-Amono-mClu-115	3	1585230~1585561	332	38	147	0
S4-Tmono-mClu-132	4	1585889~1585935	47	27	6.66667	-5.7~5.3
S4-Tmono-mClu-133	3	1586512~1586692	181	22	79.5	-69.5~69.5
S4-Cmono-mClu-11	3	1587911~1587987	77	19	29	-12.0~12.0
S4-TCpenta-mClu-2	3	1588202~1588370	169	45	62	-5.0~5.0
S4-Cmono-mClu-12	3	1588460~1588529	70	18	26	-10.0~10.0
S4-TCpenta-mClu-3	5	1588571~1588837	267	80	46.75	-33.8~54.2
S4-TCpenta-mClu-4	3	1589065~1589275	211	45	83	-67.0~67.0
S4-Gmono-mClu-7	3	1591840~1591924	85	18	33.5	-19.5~19.5
S4-Tmono-mClu-134	4	1594596~1594635	40	31	3	-2.0~4.0
S4-TGdi-mClu-22	6	1598736~1599182	447	36	82.2	-81.2~155.8
S4-Tmono-mClu-135	5	1602312~1603000	689	39	162.5	-159.5~289.5
S4-TCdi-mClu-34	5	1605106~1605217	112	30	20.5	-7.5~2.5
S4-Tmono-mClu-136	3	1605226~1605404	179	28	75.5	-70.5~70.5
S4-TCdi-mClu-35	4	1605559~1605633	75	26	16.3333	-12.3~11.7
S4-Amono-mClu-116	3	1605998~1606017	20	18	1	0
S4-Tmono-mClu-137	3	1606253~1606429	177	29	74	-73.0~73.0
S4-TCtetra-mClu-25	4	1612978~1613106	129	52	25.6667	-16.7~27.3
S4-TCdi-mClu-36	3	1613198~1613245	48	34	7	-3.0~3.0
S4-Tmono-mClu-138	3	1617600~1617632	33	26	3.5	-1.5~1.5
S4-Tmono-mClu-139	3	1618466~1618752	287	18	134.5	-3.5~3.5
S4-Tmono-mClu-140	3	1625088~1625277	190	26	82	-67.0~67.0
S4-TCtetra-mClu-26	5	1628943~1629050	108	60	12	-12.0~15.0
S4-Tmono-mClu-141	3	1630145~1630486	342	36	153	-4.0~4.0
S4-Tmono-mClu-142	4	1630918~1631230	313	34	93	-92.0~56.0
S4-Tmono-mClu-143	5	1634663~1634992	330	44	71.5	-67.5~66.5
S4-TCtetra-mClu-27	3	1646959~1647021	63	56	3.5	-3.5~3.5
S4-TCdi-mClu-37	3	1647028~1647119	92	18	37	-31.0~31.0
S4-TCtetra-mClu-28	3	1647120~1647176	57	40	8.5	-3.5~3.5
S4-Tmono-mClu-144	3	1648907~1649267	361	30	165.5	-16.5~16.5
S4-Tmono-mClu-145	3	1654994~1655162	169	19	75	-74.0~74.0
S4-Tmono-mClu-146	3	1658649~1658954	306	29	138.5	-10.5~10.5
S4-ATtri-mClu-4	3	1660854~1660893	40	33	3.5	-2.5~2.5
S4-Tmono-mClu-147	3	1662690~1662856	167	19	74	-73.0~73.0
S4-TCdi-mClu-38	5	1663225~1663311	87	50	9.25	-3.3~2.7
S4-TCdi-mClu-39	3	1666331~1667558	1228	22	603	-255.0~255.0
S4-Tmono-mClu-148	3	1668669~1669139	471	33	219	-70.0~70.0
S4-Amono-mClu-117	3	1671420~1671659	240	25	107.5	-41.5~41.5
S4-TGdi-mClu-23	3	1672540~1672590	51	48	1.5	-0.5~0.5
S4-TCdi-mClu-40	3	1673899~1674062	164	26	69	-9.0~9.0
S4-ATdi-mClu-28	3	1674868~1674893	26	24	1	0
S4-ATdi-mClu-29	3	1674967~1674993	27	20	3.5	-2.5~2.5
S4-ATdi-mClu-30	4	1676033~1676157	125	26	33	-29.0~41.0
S4-ATdi-mClu-31	3	1676268~1676325	58	18	20	-8.0~8.0
S4-TGdi-mClu-24	3	1680723~1680858	136	18	59	-25.0~25.0
S4-Tmono-mClu-149	3	1683122~1683214	93	20	36.5	-26.5~26.5
S4-AGdi-mClu-35	3	1685416~1685812	397	20	188.5	-128.5~128.5
S4-Amono-mClu-118	3	1686085~1686315	231	18	106.5	-32.5~32.5
S4-Tmono-mClu-150	4	1689537~1689578	42	30	4	-2.0~1.0
S4-Tmono-mClu-151	4	1690925~1691232	308	26	94	-92.0~180.0
S4-Amono-mClu-119	3	1692131~1692309	179	20	79.5	-77.5~77.5
S4-Tmono-mClu-152	3	1692834~1693146	313	39	137	-11.0~11.0
S4-Tmono-mClu-153	4	1693309~1693572	264	31	77.6667	-73.7~71.3
S4-Tmono-mClu-154	3	1695919~1696332	414	33	190.5	-41.5~41.5
S4-Gmono-mClu-8	3	1697244~1698761	1518	18	750	0
S4-TGdi-mClu-25	3	1700606~1700961	356	18	169	-85.0~85.0
S4-Tmono-mClu-155	4	1704532~1705293	762	27	245	-221.0~384.0
S4-Tmono-mClu-156	3	1708199~1708678	480	19	230.5	-39.5~39.5
S4-TCdi-mClu-41	4	1712009~1712066	58	42	5.33333	-3.3~2.7
S4-TCdi-mClu-42	5	1712631~1712709	79	44	8.75	-5.8~3.2
S4-TGdi-mClu-26	4	1720699~1720944	246	28	72.6667	-68.7~133.3
S4-Tmono-mClu-157	8	1721005~1721680	676	54	88.8571	-87.9~218.1
S4-Tmono-mClu-158	4	1721926~1722160	235	26	69.6667	-68.7~64.3
S4-ATCtetra-mClu-16	5	1724672~1724818	147	68	19.75	-17.8~34.2
S4-Tmono-mClu-159	4	1731982~1732502	521	42	159.667	-34.7~47.3
S4-TCdi-mClu-43	5	1735672~1735735	64	30	8.5	-0.5~0.5
S4-TCtri-mClu-6	8	1735741~1736041	301	90	30.1429	-30.1~152.9
S4-Amono-mClu-120	3	1736904~1737080	177	21	78	-71.0~71.0
S4-TGdi-mClu-27	6	1739582~1740878	1297	82	243	-241.0~66.0
S4-Tmono-mClu-160	3	1747473~1747597	125	29	48	-28.0~28.0
S4-Amono-mClu-121	3	1755859~1756375	517	21	248	-89.0~89.0
S4-TCtetra-mClu-29	3	1760030~1760135	106	48	29	-3.0~3.0
S4-TCdi-mClu-44	4	1760184~1760224	41	34	2.33333	-2.3~2.7
S4-Tmono-mClu-161	6	1761407~1761880	474	50	84.8	-83.8~63.2
S4-Tmono-mClu-162	3	1767957~1768276	320	20	150	-34.0~34.0
S4-Amono-mClu-122	3	1769845~1770158	314	22	146	-145.0~145.0
S4-AGdi-mClu-36	3	1770621~1770819	199	18	90.5	-69.5~69.5
S4-TCtetra-mClu-30	7	1773136~1773359	224	196	4.66667	-3.7~6.3
S4-Amono-mClu-123	3	1774456~1774476	21	19	1	0
S4-TCdi-mClu-45	3	1776632~1776701	70	20	25	-23.0~23.0
S4-Tmono-mClu-163	3	1776856~1777088	233	25	104	-45.0~45.0
S4-Amono-mClu-124	3	1779372~1779541	170	19	75.5	-74.5~74.5
S4-Tmono-mClu-164	3	1780220~1780482	263	27	118	-54.0~54.0
S4-AGdi-mClu-37	3	1781260~1781299	40	26	7	-5.0~5.0
S4-TCdi-mClu-46	3	1782929~1783060	132	18	57	-2.0~2.0
S4-Tmono-mClu-165	3	1783224~1783354	131	18	56.5	-14.5~14.5
S4-TGdi-mClu-28	3	1787254~1787303	50	24	13	-10.0~10.0
S4-ATdi-mClu-32	8	1789750~1789949	200	48	21.7143	-20.7~20.3
S4-ATdi-mClu-33	3	1793436~1793551	116	18	49	-27.0~27.0
S4-ATCtetra-mClu-17	4	1795074~1795271	198	48	50	-48.0~87.0
S4-ATdi-mClu-34	7	1796082~1796170	89	42	7.83333	-3.8~3.2
S4-TGdi-mClu-29	3	1796429~1796483	55	24	15.5	-1.5~1.5
S4-TCdi-mClu-47	7	1798477~1798552	76	42	5.66667	-4.7~12.3
S4-TCdi-mClu-48	4	1801912~1801980	69	36	11	-4.0~7.0
S4-TCdi-mClu-49	3	1803054~1803498	445	18	213.5	-57.5~57.5
S4-ATdi-mClu-35	3	1809552~1809596	45	40	2.5	-1.5~1.5
S4-AGdi-mClu-38	3	1809779~1810392	614	20	297	-50.0~50.0
S4-Amono-mClu-125	3	1813673~1813816	144	26	59	-55.0~55.0
S4-ACtri-mClu-1	5	1816517~1817510	994	45	237.25	-116.3~98.7
S4-ACdi-mClu-18	5	1823942~1824698	757	34	180.75	-134.8~170.2
S4-Tmono-mClu-166	3	1827808~1827857	50	27	11.5	-0.5~0.5
S4-Tmono-mClu-167	3	1829348~1829538	191	38	76.5	-72.5~72.5
S4-AGtetra-mClu-24	4	1834434~1834569	136	96	13.3333	-12.3~21.7
S4-AGdi-mClu-39	3	1834686~1834748	63	24	19.5	-17.5~17.5
S4-Amono-mClu-126	4	1842186~1842641	456	28	142.667	-141.7~129.3
S4-Amono-mClu-127	3	1844736~1845130	395	35	180	-67.0~67.0
S4-Tmono-mClu-168	6	1848596~1849243	648	47	120.2	-119.2~135.8
S4-Amono-mClu-128	4	1850147~1850346	200	35	55	-48.0~94.0
S4-Amono-mClu-129	4	1851500~1851755	256	36	73.3333	-72.3~49.7
S4-Tmono-mClu-169	3	1856484~1856518	35	28	3.5	-2.5~2.5
S4-AGtetra-mClu-25	4	1862747~1862846	100	56	14.6667	-14.7~10.3
S4-AGtetra-mClu-26	5	1863004~1863134	131	108	5.75	-5.8~8.2
S4-Amono-mClu-130	3	1869715~1869813	99	22	38.5	-34.5~34.5
S4-Tmono-mClu-170	3	1870745~1871247	503	29	237	-89.0~89.0
S4-TGdi-mClu-30	3	1882683~1882707	25	22	1.5	-0.5~0.5
S4-ATdi-mClu-36	4	1882802~1882952	151	24	42.3333	-39.3~61.7
S4-TGdi-mClu-31	3	1889707~1889750	44	38	3	-1.0~1.0
S4-ATdi-mClu-37	3	1889846~1889886	41	20	10.5	-9.5~9.5
S4-TCdi-mClu-50	6	1892752~1892835	84	36	9.6	-8.6~9.4
S4-Tmono-mClu-171	3	1892855~1893215	361	42	159.5	-2.5~2.5
S4-Amono-mClu-131	4	1912848~1912997	150	30	40	-39.0~67.0
S4-ATdi-mClu-38	7	1914227~1914484	258	46	35.3333	-32.3~37.7
S4-ATtri-mClu-5	4	1920060~1920308	249	36	71	-24.0~46.0
S4-ATtri-mClu-6	6	1921140~1921447	308	54	50.8	-2.8~5.2
S4-Tmono-mClu-172	3	1926693~1927035	343	43	150	-1.0~1.0
S4-Tmono-mClu-173	3	1929227~1929296	70	18	26	-19.0~19.0
S4-Amono-mClu-132	5	1933379~1933710	332	52	70	-69.0~76.0
S4-Tmono-mClu-174	3	1936459~1936724	266	29	118.5	-29.5~29.5
S4-Amono-mClu-133	5	1942473~1942643	171	59	28	-27.0~28.0
S4-Tmono-mClu-175	5	1944144~1944472	329	31	74.5	-68.5~75.5
S5-AGtetra-mClu-1	3	2134929~2135070	142	40	51	-39.0~39.0
S6-AGdi-mClu-1	3	2140642~2140858	217	18	99.5	-19.5~19.5
S6-ATdi-mClu-1	7	2143616~2143756	141	48	15.5	-10.1~35.9
S6-Amono-mClu-1	3	2148733~2148776	44	23	10.5	-4.5~4.5
S6-TCdi-mClu-1	3	2149241~2149460	220	20	100	-1.0~1.0
S6-Tmono-mClu-1	7	2150205~2150834	630	47	97.1667	-96.2~296.8
S6-TCdi-mClu-2	3	2151671~2151789	119	18	50.5	-36.5~36.5
S6-Amono-mClu-2	4	2153143~2153603	461	38	141	-134.0~130.1
S6-TCdi-mClu-3	3	2154153~2154189	37	30	3.5	-2.5~2.5
S6-Amono-mClu-3	3	2156410~2157121	712	37	337.5	-188.5~188.5
S6-TGdi-mClu-1	3	2158114~2158742	629	18	305.5	-178.5~178.5
S6-ATdi-mClu-2	4	2165808~2165895	88	80	2.66667	-0.7~1.3
S6-ATdi-mClu-3	3	2165970~2166005	36	22	7	-5.0~5.0
S6-ATdi-mClu-4	4	2166012~2166076	65	32	11	-5.0~7.0
S6-ATdi-mClu-5	3	2166602~2166643	42	24	9	-2.0~2.0
S6-ATdi-mClu-6	3	2166651~2166713	63	42	10.5	-3.5~3.5
S6-Tmono-mClu-2	3	2167215~2167237	23	21	1	0.0
S6-Tmono-mClu-3	7	2172958~2174601	1644	66	263	-253.0~587.0
S6-ACdi-mClu-1	3	2175601~2175629	29	18	5.5	-4.5~4.5
S6-TCdi-mClu-4	3	2179987~2180015	29	18	5.5	-1.5~1.5
S6-ATCtetra-mClu-1	5	2180714~2180911	198	92	26.5	-26.5~20.5
S6-ATCtetra-mClu-2	5	2184213~2184929	717	92	156.25	-26.5~20.5
S6-Amono-mClu-4	3	2190292~2190399	108	20	44	-39.0~39.0
S6-Amono-mClu-5	3	2191062~2191196	135	24	55.5	-54.5~54.5
S6-TCdi-mClu-5	3	2193330~2193376	47	20	13.5	-3.5~3.5
S6-ATCtetra-mClu-3	3	2193415~2193537	123	40	41.5	-19.5~19.5
S6-ATCtetra-mClu-4	4	2193875~2194123	249	56	64.3333	-49.3~35.7
S6-Tmono-mClu-4	5	2194840~2195781	942	34	227	-221.0~231.0
S6-Amono-mClu-6	4	2200806~2201313	508	42	155.333	-7.3~13.7
S6-ATdi-mClu-7	3	2201966~2201997	32	26	3	0.0
S6-Tmono-mClu-5	3	2203931~2204213	283	18	132.5	-131.5~131.5
S6-Tmono-mClu-6	3	2207546~2207839	294	25	134.5	-122.5~122.5
S6-Amono-mClu-7	3	2209987~2210141	155	22	66.5	-57.5~57.5
S6-ACdi-mClu-2	5	2210901~2211042	142	32	27.5	-14.5~30.5
S6-Amono-mClu-8	3	2211992~2212175	184	27	78.5	-68.5~68.5
S6-Amono-mClu-9	5	2226637~2227319	683	38	161.25	-158.3~332.7
S6-Amono-mClu-10	3	2227545~2227603	59	21	19	-18.0~18.0
S6-AGdi-mClu-2	5	2230438~2231366	929	30	224.75	-197.8~282.2
S6-TCtri-mClu-1	3	2231859~2231915	57	30	13.5	-2.5~2.5
S6-Amono-mClu-11	4	2235309~2236123	815	38	259	-253.0~165.0
S6-Amono-mClu-12	7	2239406~2239802	397	61	56	-55.0~93.0
S6-Tmono-mClu-7	3	2243654~2243942	289	46	121.5	-7.5~7.5
S6-Tmono-mClu-8	3	2244878~2245481	604	19	292.5	-142.5~142.5
S6-Amono-mClu-13	3	2245962~2245985	24	22	1	0.0
S6-Amono-mClu-14	4	2245995~2246627	633	29	201.333	-54.3~79.7
S6-Amono-mClu-15	4	2247359~2247677	319	45	91.3333	-90.3~59.7
S6-Amono-mClu-16	3	2248433~2248626	194	30	82	-81.0~81.0
S6-Tmono-mClu-9	3	2249192~2249541	350	62	144	-2.0~2.0
S6-Amono-mClu-17	3	2253023~2253608	586	18	284	-273.0~273.0
S6-Tmono-mClu-10	4	2256016~2256308	293	17	92	-91.0~38.0
S6-AGdi-mClu-3	3	2258299~2258400	102	18	42	-19.0~19.0
S6-ATdi-mClu-8	7	2259332~2259419	88	54	5.66667	-3.7~6.3
S6-ACdi-mClu-3	5	2262490~2262606	117	32	21.25	-14.3~28.7
S6-AGdi-mClu-4	3	2264469~2264713	245	18	113.5	-39.5~39.5
S6-ATdi-mClu-9	8	2268374~2268743	370	48	46	-36.0~92.0
S6-Tmono-mClu-11	3	2274415~2274602	188	31	78.5	-72.5~72.5
S6-Amono-mClu-18	3	2275201~2275526	326	34	146	-9.0~9.0
S6-AGdi-mClu-5	5	2288149~2288205	57	42	3.75	-2.8~3.2
S6-ACdi-mClu-4	3	2289874~2290087	214	18	98	-17.0~17.0
S6-AGdi-mClu-6	4	2293994~2294078	85	36	16.3333	-14.3~14.7
S6-AGdi-mClu-7	4	2294175~2294248	74	32	14	-7.0~11.0
S6-Amono-mClu-19	4	2307610~2307809	200	34	55.3333	-49.3~93.7
S6-Tmono-mClu-12	3	2313007~2313373	367	29	169	-19.0~19.0
S6-AGtetra-mClu-1	3	2314228~2314357	130	36	47	-42.0~42.0
S6-AGtetra-mClu-2	4	2314388~2314517	130	56	24.6667	-10.7~19.3
S6-Amono-mClu-20	3	2314766~2315660	895	27	434	-45.0~45.0
S6-Tmono-mClu-13	3	2324758~2324960	203	37	83	-77.0~77.0
S6-AGtri-mClu-1	4	2330137~2330198	62	45	5.66667	-1.7~2.3
S6-AGdi-mClu-8	4	2330772~2330833	62	28	11.3333	-4.3~3.7
S6-Tmono-mClu-14	3	2331429~2331621	193	41	76	-74.0~74.0
S6-Tmono-mClu-15	4	2336014~2336616	603	32	190.333	-184.3~220.7
S6-Tmono-mClu-16	3	2337472~2337493	22	20	1	0.0
S6-Amono-mClu-21	4	2349883~2350357	475	29	148.667	-147.7~148.3
S6-Amono-mClu-22	3	2353244~2353399	156	20	68	-67.0~67.0
S6-Amono-mClu-23	4	2354863~2355545	683	58	208.333	-189.3~134.7
S6-Amono-mClu-24	4	2358328~2359097	770	38	244	-119.0~157.0
S6-Amono-mClu-25	3	2367436~2367466	31	29	1	0.0
S6-Tmono-mClu-17	4	2369489~2370189	701	30	223.667	-88.7~140.3
S6-TCtri-mClu-2	7	2371478~2371775	298	63	39.1667	-24.2~97.8
S6-Amono-mClu-26	7	2373933~2374914	982	44	156.333	-155.3~244.7
S6-TGtetra-mClu-1	3	2375600~2375647	48	44	2	-1.0~1.0
S6-Amono-mClu-27	3	2381623~2381820	198	37	80.5	-72.5~72.5
S6-Amono-mClu-28	3	2384914~2384951	38	26	6	-5.0~5.0
S6-AGdi-mClu-9	3	2386207~2386240	34	26	4	-2.0~2.0
S6-Tmono-mClu-18	3	2396376~2397172	797	43	377	-7.0~7.0
S6-ACdi-mClu-5	3	2397932~2398024	93	38	27.5	-0.5~0.5
S6-Amono-mClu-29	5	2399726~2400055	330	42	72	-71.0~93.0
S6-Amono-mClu-30	3	2404418~2404659	242	18	112	-111.0~111.0
S6-Tmono-mClu-19	3	2406429~2406454	26	24	1	0.0
S6-Amono-mClu-31	3	2408828~2409135	308	25	141.5	-100.5~100.5
S6-Tmono-mClu-20	3	2409712~2409747	36	24	6	0.0
S6-Tmono-mClu-21	3	2421884~2422802	919	20	449.5	-65.5~65.5
S6-Amono-mClu-32	3	2425143~2425171	29	25	2	-1.0~1.0
S6-TCtetra-mClu-1	8	2426358~2426590	233	96	19.5714	-13.6~17.4
S6-TGdi-mClu-2	4	2429307~2429338	32	28	1.33333	-0.3~0.7
S6-Tmono-mClu-22	3	2429452~2429636	185	32	76.5	-72.5~72.5
S6-ACdi-mClu-6	3	2430390~2430663	274	20	127	-117.0~117.0
S6-Amono-mClu-33	4	2431033~2431352	320	37	94.3333	-91.3~56.7
S6-Tmono-mClu-23	3	2440198~2440382	185	21	82	-75.0~75.0
S6-ATdi-mClu-10	3	2442061~2442127	67	20	23.5	-22.5~22.5
S6-ATdi-mClu-11	5	2442395~2442450	56	32	6	-5.0~8.0
S6-Amono-mClu-34	3	2443708~2444027	320	31	144.5	-9.5~9.5
S6-ACdi-mClu-7	3	2444240~2444542	303	18	142.5	-113.5~113.5
S6-Amono-mClu-35	3	2448030~2448180	151	23	64	-57.0~57.0
S6-ACdi-mClu-8	5	2451855~2452198	344	30	78.5	-34.5~53.5
S6-ACdi-mClu-9	3	2452293~2452571	279	18	130.5	-39.5~39.5
S6-Amono-mClu-36	4	2453158~2453514	357	30	109	-108.0~96.0
S6-Amono-mClu-37	3	2462185~2462223	39	30	4.5	-3.5~3.5
S6-Amono-mClu-38	6	2465648~2467082	1435	62	274.6	-229.6~297.4
S6-Amono-mClu-39	3	2470405~2470550	146	22	62	-59.0~59.0
S6-Amono-mClu-40	4	2471565~2472362	798	41	252.333	-223.3~278.7
S6-Amono-mClu-41	3	2480517~2480669	153	29	62	-59.0~59.0
S6-AGtetra-mClu-3	7	2485482~2485657	176	84	15.3333	-13.3~11.7
S6-ACdi-mClu-10	3	2491807~2492314	508	18	245	-162.0~162.0
S6-Gmono-mClu-1	3	2495770~2495792	23	19	2	-1.0~1.0
S6-Tmono-mClu-24	4	2496193~2496371	179	27	50.6667	-49.7~98.3
S6-ATdi-mClu-12	5	2496775~2496924	150	34	29	-27.0~24.0
S6-Amono-mClu-42	3	2499608~2500030	423	19	202	-70.0~70.0
S6-CGdi-mClu-1	3	2500551~2500648	98	18	40	-4.0~4.0
S6-TCdi-mClu-6	3	2508874~2508997	124	38	43	-33.0~33.0
S6-Tmono-mClu-25	4	2510304~2510622	319	27	97.3333	-96.3~191.7
S6-TCtetra-mClu-2	3	2517906~2517951	46	40	3	-1.0~1.0
S6-TCdi-mClu-7	3	2525786~2525823	38	24	7	-3.0~3.0
S6-Tmono-mClu-26	4	2526014~2526259	246	27	73	-72.0~63.0
S6-Tmono-mClu-27	3	2528005~2528174	170	20	75	-74.0~74.0
S6-Amono-mClu-43	5	2532154~2532538	385	42	85.75	-84.8~104.2
S6-ACdi-mClu-11	3	2532624~2532729	106	28	39	-37.0~37.0
S6-Tmono-mClu-28	3	2535843~2536145	303	18	142.5	-141.5~141.5
S6-Tmono-mClu-29	3	2538001~2538492	492	19	236.5	-97.5~97.5
S6-Amono-mClu-44	3	2538775~2538942	168	18	75	-74.0~74.0
S6-Tmono-mClu-30	5	2540327~2540868	542	50	123	-119.0~85.0
S6-Amono-mClu-45	3	2543125~2543275	151	19	66	-17.0~17.0
S6-TCdi-mClu-8	3	2545311~2545656	346	22	162	-72.0~72.0
S6-TGdi-mClu-3	3	2547737~2547758	22	18	2	0.0
S6-ACdi-mClu-12	3	2548611~2548843	233	18	107.5	-55.5~55.5
S6-ATdi-mClu-13	3	2557881~2557934	54	18	18	-10.0~10.0
S6-AGdi-mClu-10	3	2558422~2558451	30	22	4	-2.0~2.0
S6-Tmono-mClu-31	3	2564126~2564440	315	30	142.5	-140.5~140.5
S6-AGdi-mClu-11	3	2569571~2569940	370	22	174	-134.0~134.0
S6-Amono-mClu-46	3	2575676~2575845	170	21	74.5	-73.5~73.5
S6-Tmono-mClu-32	4	2576079~2576280	202	48	51.3333	-41.3~28.7
S6-TCdi-mClu-9	3	2584766~2584818	53	20	16.5	-1.5~1.5
S6-Tmono-mClu-33	3	2586724~2586902	179	27	76	-73.0~73.0
S6-Amono-mClu-47	4	2587847~2588376	530	29	167	-53.0~27.0
S6-Amono-mClu-48	3	2590181~2590258	78	18	30	-29.0~29.0
S6-AGdi-mClu-12	5	2594426~2595992	1567	46	380.25	-285.3~324.7
S6-AGdi-mClu-13	3	2597228~2597615	388	20	184	-58.0~58.0
S6-Amono-mClu-49	5	2598285~2599506	1222	51	292.75	-142.8~399.2
S6-Tmono-mClu-34	3	2601282~2601428	147	19	64	-61.0~61.0
S6-CGdi-mClu-2	3	2609371~2609424	54	18	18	-14.0~14.0
S6-Tmono-mClu-35	4	2611204~2611261	58	40	6	-5.0~10.0
S6-Tmono-mClu-36	3	2613114~2613280	167	20	73.5	-57.5~57.5
S6-Tmono-mClu-37	4	2613725~2614055	331	28	101	-74.0~81.0
S6-Tmono-mClu-38	3	2624416~2624594	179	31	74	-73.0~73.0
S6-Tmono-mClu-39	3	2624814~2624989	176	29	73.5	-5.5~5.5
S6-Tmono-mClu-40	3	2625272~2625389	118	20	49	-48.0~48.0
S6-Amono-mClu-50	4	2627932~2628364	433	27	135.333	-67.3~133.7
S6-ATdi-mClu-14	4	2633848~2633928	81	36	15	-12.0~14.0
S6-ATdi-mClu-15	5	2637394~2637602	209	32	44.25	-43.3~105.7
S6-Amono-mClu-51	3	2641761~2641948	188	24	82	-79.0~79.0
S6-Amono-mClu-52	3	2643808~2643956	149	20	64.5	-58.5~58.5
S6-Amono-mClu-53	4	2646058~2646239	182	30	50.6667	-49.7~97.3
S6-ATGtetra-mClu-1	6	2649964~2650385	422	116	61.2	-33.2~61.8
S6-Amono-mClu-54	3	2654394~2654554	161	30	65.5	-61.5~61.5
S6-AGdi-mClu-14	3	2655706~2655781	76	18	29	-11.0~11.0
S6-Tmono-mClu-41	7	2660038~2660690	653	51	100.333	-99.3~168.7
S6-TCdi-mClu-10	3	2668982~2669018	37	22	7.5	-6.5~6.5
S6-TCdi-mClu-11	3	2669424~2669457	34	30	2	0.0
S6-ATdi-mClu-16	5	2669499~2669679	181	30	37.75	-18.8~19.2
S6-Tmono-mClu-42	3	2670571~2671009	439	37	201	-163.0~163.0
S6-TGdi-mClu-4	3	2679547~2679586	40	32	4	-2.0~2.0
S6-ATCtetra-mClu-5	3	2684356~2684434	79	36	21.5	-21.5~21.5
S6-TGdi-mClu-5	6	2686042~2686163	122	60	12.4	-9.4~16.6
S6-Tmono-mClu-43	3	2689694~2689721	28	22	3	-2.0~2.0
S6-Tmono-mClu-44	3	2692237~2692282	46	18	14	0.0
S6-Tmono-mClu-45	3	2704427~2704730	304	21	141.5	-131.5~131.5
S6-Amono-mClu-55	4	2706360~2706388	29	25	1.33333	-0.3~0.7
S6-ACdi-mClu-13	3	2708125~2708210	86	22	32	-13.0~13.0
S6-ACdi-mClu-14	3	2709154~2709189	36	20	8	-1.0~1.0
S6-ACdi-mClu-15	3	2709257~2709301	45	18	13.5	-8.5~8.5
S6-ACdi-mClu-16	3	2709381~2709404	24	18	3	-1.0~1.0
S6-ACdi-mClu-17	4	2709583~2709711	129	28	33.6667	-29.7~46.3
S6-ATdi-mClu-17	7	2711223~2711308	86	62	4	-4.0~5.0
S6-Amono-mClu-56	5	2711742~2712442	701	32	167.25	-161.3~206.7
S6-Tmono-mClu-46	3	2714299~2714412	114	20	47	-5.0~5.0
S6-Amono-mClu-57	3	2717193~2717485	293	28	132.5	-16.5~16.5
S6-TCdi-mClu-12	3	2719386~2719456	71	26	22.5	-1.5~1.5
S6-TGdi-mClu-6	4	2719837~2720518	682	26	218.667	-161.7~156.3
S6-Amono-mClu-58	3	2724606~2724912	307	27	140	-10.0~10.0
S6-Amono-mClu-59	4	2731589~2731983	395	31	121.333	-120.3~238.7
S6-TCdi-mClu-13	3	2732815~2732848	34	18	8	0.0
S6-ATdi-mClu-18	3	2744403~2744571	169	18	75.5	-21.5~21.5
S6-Amono-mClu-60	3	2744836~2745083	248	36	106	-101.0~41.0
S6-Tmono-mClu-47	3	2747867~2748594	728	29	349.5	-315.5~315.5
S6-TCtetra-mClu-3	5	2749118~2749279	162	116	11.5	-11.5~20.5
S6-ACdi-mClu-18	6	2750677~2750770	94	60	6.8	-4.8~2.2
S6-Amono-mClu-61	3	2764751~2765197	447	38	204.5	-80.5~80.5
S6-Tmono-mClu-48	3	2771014~2771034	21	19	1	0.0
S6-Amono-mClu-62	3	2777411~2777663	253	23	115	-65.0~65.0
S6-Amono-mClu-63	4	2777979~2778560	582	32	183.333	-181.3~209.7
S6-Tmono-mClu-49	3	2778776~2779132	357	33	162	-17.0~17.0
S6-Amono-mClu-64	3	2788828~2789095	268	18	125	-93.0~93.0
S6-Tmono-mClu-50	6	2791786~2792519	734	46	137.6	-92.6~80.4
S6-ATdi-mClu-19	6	2801058~2801109	52	42	2	-1.0~1.0
S6-TCdi-mClu-14	3	2803415~2803723	309	18	145.5	-21.5~21.5
S6-Tmono-mClu-51	3	2804737~2805021	285	18	133.5	-127.5~127.5
S6-TGdi-mClu-7	3	2805739~2805936	198	18	90	-7.0~7.0
S6-Tmono-mClu-52	3	2807823~2808421	599	20	289.5	-99.5~99.5
S6-AGdi-mClu-15	3	2813505~2813813	309	18	145.5	-114.5~114.5
S6-Tmono-mClu-53	3	2815990~2816424	435	19	208	-93.0~93.0
S6-AGdi-mClu-16	3	2819409~2819567	159	24	67.5	-66.5~66.5
S6-TGdi-mClu-8	4	2822457~2822502	46	36	3.33333	-2.3~2.7
S6-Tmono-mClu-54	3	2826488~2826754	267	18	124.5	-60.5~60.5
S6-ACdi-mClu-19	3	2827199~2827244	46	38	4	-2.0~2.0
S6-Tmono-mClu-55	3	2827390~2828243	854	19	417.5	-64.5~64.5
S6-AGdi-mClu-17	3	2828693~2828967	275	18	128.5	-87.5~87.5
S6-ACdi-mClu-20	3	2837004~2837275	272	20	126	-80.0~80.0
S6-Tmono-mClu-56	3	2842258~2842285	28	23	2.5	-1.5~1.5
S6-AGdi-mClu-18	3	2843686~2844754	1069	18	525.5	-84.5~84.5
S6-AGdi-mClu-19	3	2847272~2847752	481	18	231.5	-72.5~72.5
S6-ACdi-mClu-21	3	2851957~2852282	326	18	154	-54.0~54.0
S6-Tmono-mClu-57	3	2856139~2856548	410	25	192.5	-190.5~190.5
S6-Tmono-mClu-58	3	2858849~2858877	29	21	4	-3.0~3.0
S6-Tmono-mClu-59	3	2861068~2861315	248	18	115	-1.0~1.0
S6-Tmono-mClu-60	3	2870714~2870893	180	31	74.5	-73.5~73.5
S6-TGdi-mClu-9	4	2872819~2872920	102	26	25.3333	-20.3~16.7
S6-Tmono-mClu-61	4	2873794~2874021	228	25	67.6667	-38.7~53.3
S6-Amono-mClu-65	3	2877823~2878144	322	31	145.5	-138.5~138.5
S6-ATdi-mClu-20	5	2879728~2879807	80	58	5.5	-3.5~2.5
S6-TGdi-mClu-10	3	2880831~2880882	52	20	16	-8.0~8.0
S6-Amono-mClu-66	3	2882646~2882837	192	31	80.5	-64.5~64.5
S6-Amono-mClu-67	3	2884123~2884397	275	37	119	-27.0~27.0
S6-Amono-mClu-68	3	2884685~2885038	354	31	161.5	-27.5~27.5
S6-Amono-mClu-69	4	2890384~2890820	437	37	133.333	-40.3~23.7
S6-AGtri-mClu-2	5	2890821~2890958	138	57	20.25	-15.3~26.7
S6-Tmono-mClu-62	4	2892978~2893335	358	26	110.667	-80.7~59.3
S6-Amono-mClu-70	3	2895426~2895762	337	35	151	-149.0~149.0
S6-Tmono-mClu-63	4	2897328~2898075	748	29	239.667	-73.7~88.3
S6-Tmono-mClu-64	4	2906623~2907097	475	44	143.667	-5.7~4.3
S6-AGdi-mClu-20	3	2908768~2908931	164	20	72	-39.0~39.0
S6-Amono-mClu-71	3	2912196~2912328	133	23	55	-24.0~24.0
S6-Amono-mClu-72	4	2915442~2915684	243	38	68.3333	-48.3~83.7
S6-Tmono-mClu-65	4	2917053~2917329	277	26	83.6667	-59.7~67.3
S6-Tmono-mClu-66	5	2918569~2919825	1257	31	306.5	-282.5~322.5
S6-Tmono-mClu-67	3	2922263~2922431	169	29	70	-69.0~69.0
S6-Tmono-mClu-68	4	2925563~2925741	179	26	51	-48.0~92.0
S6-ATdi-mClu-21	4	2928261~2928407	147	28	39.6667	-24.7~15.3
S6-ACdi-mClu-22	3	2930781~2931460	680	20	330	-57.0~57.0
S6-Tmono-mClu-69	4	2936546~2937222	677	27	216.667	-205.7~396.3
S6-Tmono-mClu-70	4	2937990~2938598	609	67	180.667	-140.7~172.3
S6-Tmono-mClu-71	4	2942130~2942348	219	43	58.6667	-47.7~74.3
S6-Tmono-mClu-72	4	2942395~2942594	200	41	53	-52.0~103.0
S6-ATdi-mClu-22	3	2943455~2943690	236	20	108	-105.0~105.0
S6-Tmono-mClu-73	3	2945988~2946056	69	18	25.5	-10.5~10.5
S6-Amono-mClu-73	3	2946837~2947029	193	34	79.5	-75.5~75.5
S6-Tmono-mClu-74	3	2949016~2949155	140	30	55	-53.0~53.0
S6-Amono-mClu-74	4	2949438~2949872	435	52	127.667	-120.7~97.3
S6-Tmono-mClu-75	3	2951920~2952407	488	30	229	-80.0~80.0
S6-Amono-mClu-75	4	2953561~2953818	258	25	77.6667	-76.7~44.3
S6-Tmono-mClu-76	3	2957336~2957574	239	22	108.5	-68.5~68.5
S6-Tmono-mClu-77	3	2959126~2959317	192	21	85.5	-10.5~10.5
S6-Tmono-mClu-78	4	2960734~2960843	110	27	27.6667	-10.7~6.3
S6-Tmono-mClu-79	3	2961973~2962062	90	20	35	-1.0~1.0
S6-ATdi-mClu-23	4	2963816~2963902	87	32	18.3333	-13.3~23.7
S6-Amono-mClu-76	5	2964353~2964881	529	31	124.5	-121.5~85.5
S6-Tmono-mClu-80	3	2965138~2965327	190	37	76.5	-74.5~74.5
S6-Tmono-mClu-81	3	2973806~2973976	171	26	72.5	-63.5~63.5
S6-Amono-mClu-77	3	2977013~2977218	206	50	78	-71.0~71.0
S6-Tmono-mClu-82	3	2980044~2980766	723	19	352	-45.0~45.0
S6-Tmono-mClu-83	3	2982733~2982830	98	27	35.5	-34.5~34.5
S6-Tmono-mClu-84	3	2985123~2985429	307	20	143.5	-142.5~142.5
S6-Tmono-mClu-85	3	2985849~2986239	391	22	184.5	-34.5~34.5
S6-TGdi-mClu-11	3	2987764~2987847	84	20	32	-7.0~7.0
S6-Tmono-mClu-86	3	2991281~2991449	169	21	74	-4.0~4.0
S6-Tmono-mClu-87	3	2991712~2991812	101	18	41.5	-26.5~26.5
S6-ATdi-mClu-24	4	2993916~2994092	177	30	49	-49.0~49.0
S6-ATdi-mClu-25	4	2995478~2995644	167	26	47	-43.0~83.0
S6-Tmono-mClu-88	3	2995981~2996308	328	19	154.5	-28.5~28.5
S6-Tmono-mClu-89	3	2999074~2999115	42	23	9.5	-2.5~2.5
S6-Amono-mClu-78	3	3000445~3000710	266	19	123.5	-34.5~34.5
S6-ATdi-mClu-26	3	3001248~3001594	347	18	164.5	-141.5~141.5
S6-TGdi-mClu-12	3	3003411~3003472	62	22	20	-17.0~17.0
S6-AGdi-mClu-21	3	3004733~3004815	83	18	32.5	-6.5~6.5
S6-TCdi-mClu-15	3	3006045~3006409	365	18	173.5	-165.5~165.5
S6-ACdi-mClu-23	3	3012515~3012917	403	18	192.5	-188.5~188.5
S6-Tmono-mClu-90	3	3014169~3014589	421	22	199.5	-47.5~47.5
S6-Tmono-mClu-91	3	3014866~3014917	52	24	14	-13.0~13.0
S6-Tmono-mClu-92	3	3016081~3016436	356	18	169	-145.0~145.0
S6-Tmono-mClu-93	3	3017425~3017893	469	22	223.5	-64.5~64.5
S6-AGdi-mClu-22	3	3019569~3019727	159	24	67.5	-49.5~49.5
S6-Tmono-mClu-94	4	3033838~3034171	334	25	103	-76.0~76.0
S6-Tmono-mClu-95	3	3037817~3038146	330	31	149.5	-0.5~0.5
S6-Amono-mClu-79	3	3038296~3038432	137	19	59	-22.0~22.0
S6-Tmono-mClu-96	6	3044285~3044654	370	40	66	-63.0~139.0
S6-Tmono-mClu-97	3	3046365~3046636	272	19	126.5	-122.5~122.5
S6-TCtetra-mClu-4	3	3046966~3047058	93	68	12.5	-0.5~0.5
S6-Tmono-mClu-98	7	3049779~3050511	733	44	114.833	-113.8~265.2
S6-Tmono-mClu-99	3	3051058~3051175	118	23	47.5	-18.5~18.5
S6-Tmono-mClu-100	4	3054379~3054708	330	24	102	-85.0~57.0
S6-Amono-mClu-80	3	3060324~3060969	646	20	313	0
S6-Tmono-mClu-101	4	3061653~3062304	652	47	201.667	-200.7~122.3
S6-ATdi-mClu-27	3	3063447~3063697	251	28	111.5	-111.5~111.5
S6-ATdi-mClu-28	3	3064409~3064448	40	22	9	-8.0~8.0
S6-Amono-mClu-81	3	3069727~3070356	630	18	306	-27.0~27.0
S6-ATdi-mClu-29	3	3075501~3075672	172	18	77	-76.0~76.0
S6-Tmono-mClu-102	4	3079828~3080123	296	25	90.3333	-14.3~9.7
S6-ATdi-mClu-30	4	3080608~3080642	35	28	2.33333	-1.3~1.7
S6-Tmono-mClu-103	4	3080853~3081186	334	30	101.333	-41.3~141.7
S6-ATdi-mClu-31	3	3081985~3082202	218	32	93	-23.0~23.0
S6-Amono-mClu-82	3	3083190~3083383	194	19	87.5	-84.5~84.5
S6-Tmono-mClu-104	3	3087593~3087888	296	22	137	-19.0~19.0
S6-Tmono-mClu-105	3	3089842~3090123	282	18	132	-88.0~88.0
S6-ATdi-mClu-32	3	3096396~3096560	165	18	73.5	-72.5~72.5
S6-Amono-mClu-83	4	3100421~3100506	86	25	20.3333	-10.3~17.7
S6-TGdi-mClu-13	3	3102947~3102978	32	24	4	-2.0~2.0
S6-Amono-mClu-84	4	3109507~3109791	285	26	86.3333	-7.3~10.7
S6-Tmono-mClu-106	3	3118203~3118463	261	18	121.5	-7.5~7.5
S6-ATdi-mClu-33	3	3119060~3119124	65	18	23.5	-18.5~18.5
S6-Amono-mClu-85	3	3122078~3122182	105	20	42.5	-40.5~40.5
S6-Amono-mClu-86	5	3122513~3123202	690	34	164	-145.0~141.0
S6-Tmono-mClu-107	5	3126573~3127072	500	40	115	-113.0~308.0
S6-Tmono-mClu-108	3	3127580~3127720	141	20	60.5	-28.5~28.5
S6-ATdi-mClu-34	3	3128289~3128507	219	18	100.5	-84.5~84.5
S6-ACdi-mClu-24	3	3128567~3128618	52	32	10	-4.0~4.0
S6-ATdi-mClu-35	5	3129767~3130687	921	30	222.75	-221.8~263.2
S6-Amono-mClu-87	3	3148042~3148157	116	20	48	-5.0~5.0
S6-Tmono-mClu-109	4	3149798~3149934	137	24	37.6667	-35.7~52.3
S6-Tmono-mClu-110	3	3150459~3151168	710	23	343.5	-302.0~302.0
S6-Tmono-mClu-111	3	3152047~3152114	68	21	23.5	-2.5~2.5
S6-Tmono-mClu-112	3	3156278~3156777	500	20	240	-67.0~67.0
S6-ATdi-mClu-36	3	3163477~3163612	136	18	59	-55.0~55.0
S6-Tmono-mClu-113	4	3164588~3165074	487	32	151.667	-15.7~10.3
S6-ATdi-mClu-37	3	3168091~3168272	182	18	82	-80.0~80.0
S6-Tmono-mClu-114	4	3170267~3170397	131	26	35	-34.0~64.0
S6-ATdi-mClu-38	3	3175885~3176042	158	20	69	-24.0~24.0
S6-Tmono-mClu-115	3	3176181~3176685	505	21	242	-162.0~162.0
S6-AGdi-mClu-23	3	3188147~3188330	184	20	82	-81.0~81.0
S6-Amono-mClu-88	4	3195648~3195934	287	32	85	-54.0~60.0
S6-Tmono-mClu-116	3	3199489~3199845	357	22	167.5	-26.5~26.5
S6-ATdi-mClu-39	5	3204540~3204644	105	38	16.75	-14.8~27.2
S6-Amono-mClu-89	4	3205957~3206294	338	32	102	-101.0~199.0
S6-Amono-mClu-90	4	3211128~3211538	411	37	124.667	-48.7~28.3
S6-Tmono-mClu-117	6	3224825~3225144	320	41	55.8	-54.8~93.2
S6-ATdi-mClu-40	4	3225521~3225574	54	26	9.33333	-3.3~6.7
S6-Tmono-mClu-118	3	3233179~3233294	116	21	47.5	-11.5~11.5
S6-Tmono-mClu-119	3	3234377~3234602	226	31	97.5	-96.5~96.5
S6-ATdi-mClu-41	3	3235817~3236348	532	18	257	-32.0~32.0
S6-TCdi-mClu-16	7	3240939~3241245	307	42	44.1667	-18.2~4.8
S6-ATdi-mClu-42	5	3244453~3244615	163	34	32.25	-31.3~55.7
S6-Amono-mClu-91	3	3244820~3244899	80	20	30	-2.0~2.0
S6-Amono-mClu-92	3	3247529~3247707	179	28	75.5	-73.5~73.5
S6-Amono-mClu-93	3	3250083~3250345	263	18	122.5	-93.5~93.5
S6-ATdi-mClu-43	3	3252552~3252734	183	18	82.5	-16.5~16.5
S6-Tmono-mClu-120	3	3253196~3253223	28	26	1	0
S6-Tmono-mClu-121	3	3264272~3264657	386	20	183	-88.0~88.0
S6-ATdi-mClu-44	3	3268827~3268874	48	20	14	-12.0~12.0
S6-Amono-mClu-94	3	3271252~3271397	146	19	63.5	-37.5~37.5
S6-Amono-mClu-95	3	3272334~3272502	169	21	74	-73.0~73.0
S6-ATdi-mClu-45	3	3274346~3274427	82	20	31	-1.0~1.0
S6-TCdi-mClu-17	3	3274931~3275141	211	18	96.5	-22.5~22.5
S6-Tmono-mClu-122	3	3275157~3275635	479	18	230.5	-38.5~38.5
S6-Amono-mClu-96	4	3276248~3276482	235	24	70.3333	-64.3~62.7
S6-Tmono-mClu-123	4	3281190~3281556	367	27	113.333	-27.3~40.7
S6-Tmono-mClu-124	4	3283124~3283548	425	24	133.667	-70.7~120.3
S6-Amono-mClu-97	4	3292839~3293530	692	25	222.333	-116.3~200.7
S6-Amono-mClu-98	3	3299651~3299925	275	21	127	-56.0~56.0
S6-ATdi-mClu-46	3	3302230~3302317	88	22	33	-10.0~10.0
S6-ATdi-mClu-47	3	3303662~3303754	93	18	37.5	-10.5~10.5
S6-Amono-mClu-99	4	3303862~3303959	98	32	22	-19.0~13.0
S6-Tmono-mClu-125	3	3306334~3306515	182	31	75.5	-72.5~72.5
S6-Tmono-mClu-126	3	3310242~3310526	285	20	132.5	-124.5~124.5
S6-Tmono-mClu-127	3	3311698~3311966	269	25	122	-108.0~108.0
S6-TGdi-mClu-14	3	3316061~3316497	437	24	206.5	-77.5~77.5
S6-Amono-mClu-100	4	3319573~3320230	658	30	209.333	-123.3~90.7
S6-Tmono-mClu-128	8	3324513~3325813	1301	54	178.143	-109.1~261.9
S6-Tmono-mClu-129	4	3326242~3326564	323	30	97.6667	-69.7~112.3
S6-TGdi-mClu-15	3	3327189~3327585	397	18	189.5	-187.5~187.5
S6-TGdi-mClu-16	3	3327744~3328150	407	20	193.5	-10.5~10.5
S6-Tmono-mClu-130	4	3334809~3335605	797	25	257.333	-210.3~174.7
S6-AGdi-mClu-24	3	3339754~3340061	308	18	145	-23.0~23.0
S6-Amono-mClu-101	3	3342930~3342977	48	20	14	-8.0~8.0
S6-Tmono-mClu-131	3	3348066~3348472	407	18	194.5	-109.5~109.5
S6-Tmono-mClu-132	3	3352205~3352309	105	21	42	-35.0~35.0
S6-TGdi-mClu-17	3	3353237~3353725	489	18	235.5	-147.5~147.5
S6-Tmono-mClu-133	3	3356629~3357492	864	19	422.5	-194.5~194.5
S6-Tmono-mClu-134	3	3365197~3365595	399	18	190.5	-180.5~180.5
S6-TCdi-mClu-18	3	3366305~3366714	410	18	196	-1.0~1.0
S6-Amono-mClu-102	3	3370130~3370180	51	20	15.5	-13.5~13.5
S6-Tmono-mClu-135	3	3370999~3371274	276	19	128.5	-123.5~123.5
S6-Tmono-mClu-136	4	3372315~3372975	661	45	205.333	-78.3~78.7
S6-Amono-mClu-103	3	3376340~3376886	547	22	262.5	-261.5~261.5
S6-Tmono-mClu-137	3	3385119~3385316	198	34	82	-77.0~77.0
S6-Amono-mClu-104	3	3385631~3385813	183	30	76.5	-75.5~75.5
S6-Tmono-mClu-138	3	3388894~3389036	143	22	60.5	-59.5~59.5
S6-ATdi-mClu-48	3	3389264~3389314	51	18	16.5	-13.5~13.5
S6-Tmono-mClu-139	3	3392133~3392226	94	18	38	-6.0~6.0
S6-Tmono-mClu-140	3	3393464~3393572	109	21	44	-23.0~23.0
S6-Tmono-mClu-141	3	3394982~3395010	29	19	5	-1.0~1.0
S6-Tmono-mClu-142	3	3395639~3395768	130	19	55.5	-28.0~28.0
S6-ATdi-mClu-49	3	3398327~3398392	66	20	23	-2.0~2.0
S6-Tmono-mClu-143	5	3398944~3399298	355	32	80.75	-41.8~52.2
S6-Tmono-mClu-144	3	3403229~3403414	186	25	80.5	-0.5~0.5
S6-Tmono-mClu-145	3	3412640~3413227	588	20	284	-240.0~240.0
S6-TCdi-mClu-19	3	3414302~3414795	494	18	238	-126.0~126.0
S6-ACdi-mClu-25	3	3415768~3416138	371	20	175.5	-136.5~136.5
S6-ATdi-mClu-50	3	3417624~3417768	145	20	62.5	-47.5~47.5
S6-Amono-mClu-105	4	3421525~3422023	499	24	158.333	-82.3~85.7
S6-Amono-mClu-106	5	3424418~3425517	1100	34	266.5	-258.5~299.5
S6-Amono-mClu-107	4	3429477~3429778	302	30	90.6667	-74.7~134.3
S6-Amono-mClu-108	4	3429942~3430170	229	26	67.6667	-57.7~89.3
S6-Amono-mClu-109	3	3430945~3431077	133	23	55	-19.0~19.0
S6-Tmono-mClu-146	3	3434017~3434318	302	24	139	-59.0~59.0
S6-Amono-mClu-110	4	3437438~3437703	266	24	80.6667	-72.7~58.3
S6-ATdi-mClu-51	3	3437760~3437905	146	18	64	-60.0~60.0
S6-ATdi-mClu-52	3	3438014~3438151	138	18	60	-31.0~31.0
S6-ATdi-mClu-53	3	3438780~3439046	267	18	124.5	-59.5~59.5
S6-Amono-mClu-111	3	3444663~3445142	480	19	230.5	-39.5~39.5
S6-Amono-mClu-112	4	3448055~3448790	736	25	237	-213.0~379.0
S6-Amono-mClu-113	6	3449553~3450155	603	49	110.8	-109.8~438.2
S6-Amono-mClu-114	3	3452650~3453108	459	19	220	-71.0~71.0
S6-ATdi-mClu-54	5	3454592~3454721	130	38	23	-21.0~59.0
S6-Tmono-mClu-147	3	3459331~3459597	267	24	121.5	-115.5~115.5
S6-ATdi-mClu-55	5	3464254~3465126	873	32	210.25	-185.3~254.7
S6-Amono-mClu-115	3	3465763~3465879	117	22	47.5	-35.5~35.5
S6-Amono-mClu-116	4	3467989~3468361	373	24	116.333	-104.3~170.7
S6-ATdi-mClu-56	3	3469172~3469429	258	20	119	-113.0~113.0
S6-ATdi-mClu-57	3	3475480~3475873	394	18	188	-19.0~19.0
S6-Tmono-mClu-148	5	3476215~3477216	1002	35	241.75	-87.8~222.2
S6-Amono-mClu-117	4	3482291~3482515	225	34	63.6667	-50.7~93.3
S6-ATdi-mClu-58	3	3486283~3486874	592	18	287	-271.0~271.0
S6-Tmono-mClu-149	6	3493409~3493728	320	46	54.8	-53.8~107.2
S6-TCdi-mClu-20	3	3494506~3494605	100	18	41	-6.0~6.0
S6-ACdi-mClu-26	3	3497419~3497470	52	18	17	-16.0~16.0
S6-Tmono-mClu-150	3	3497994~3498297	304	20	142	-106.0~106.0
S6-TCdi-mClu-21	3	3501147~3501300	154	30	62	-62.0~62.0
S6-ATdi-mClu-59	4	3502522~3502588	67	48	6.33333	-5.3~3.7
S6-Tmono-mClu-151	3	3504535~3504589	55	20	17.5	-11.5~11.5
S6-Tmono-mClu-152	3	3505483~3505523	41	19	11	-5.0~5.0
S6-ATdi-mClu-60	3	3505856~3505902	47	20	13.5	-5.5~5.5
S6-ATdi-mClu-61	5	3506944~3507297	354	38	79	-58.0~53.0
S6-ATdi-mClu-62	3	3515869~3515917	49	18	15.5	-14.5~14.5
S6-Tmono-mClu-153	3	3516162~3516661	500	25	237.5	-88.5~88.5
S6-Amono-mClu-118	3	3520876~3521185	310	27	141.5	-25.5~25.5
S6-ATdi-mClu-63	3	3521702~3521750	49	22	13.5	-8.5~8.5
S6-Amono-mClu-119	4	3523565~3523767	203	29	58	-52.0~67.0
S6-Tmono-mClu-154	3	3524551~3524816	266	20	123	-99.0~99.0
S6-Tmono-mClu-155	3	3526289~3526472	184	34	75	-74.0~74.0
S6-Tmono-mClu-156	3	3530940~3531127	188	24	82	-10.0~10.0
S6-TGdi-mClu-18	3	3531252~3531391	140	18	61	-34.0~34.0
S6-Tmono-mClu-157	3	3533277~3533427	151	22	64.5	-32.5~32.5
S6-ACdi-mClu-27	3	3536331~3536473	143	18	62.5	-11.5~11.5
S6-Tmono-mClu-158	3	3551705~3551953	249	24	112.5	-86.5~86.5
S6-Amono-mClu-120	6	3554249~3555273	1025	42	196.6	-148.6~152.4
S6-ATdi-mClu-64	4	3558547~3558632	86	24	20.6667	-19.7~31.3
S6-Amono-mClu-121	3	3559830~3559854	25	18	3.5	-0.5~0.5
S6-ATdi-mClu-65	3	3563133~3563790	658	18	320	-205.0~205.0
S6-Amono-mClu-122	4	3566137~3566369	233	25	69.3333	-47.3~67.7
S6-Amono-mClu-123	4	3571570~3571761	192	28	54.6667	-21.7~43.3
S6-Amono-mClu-124	3	3572069~3572132	64	18	23	-17.0~17.0
S6-Tmono-mClu-159	4	3575927~3576253	327	26	100.333	-83.3~47.7
S6-Amono-mClu-125	8	3577642~3578591	950	67	126.143	-125.1~202.9
S6-Amono-mClu-126	3	3580735~3580762	28	20	4	-1.0~1.0
S6-Tmono-mClu-160	3	3582445~3582674	230	24	103	-95.0~95.0
S6-ATdi-mClu-66	3	3584943~3585131	189	18	85.5	-70.5~70.5
S6-ATdi-mClu-67	3	3585993~3586188	196	18	89	-42.0~42.0
S6-TGdi-mClu-19	3	3586766~3586871	106	24	41	-18.0~18.0
S6-ATdi-mClu-68	3	3588897~3589050	154	18	68	-26.0~26.0
S6-Tmono-mClu-161	3	3589826~3590271	446	19	213.5	-134.5~134.5
S6-Tmono-mClu-162	8	3591319~3592346	1028	67	137.286	-111.3~83.7
S6-Amono-mClu-127	4	3595811~3596098	288	40	82.6667	-60.7~71.3
S6-ATdi-mClu-69	4	3603472~3603880	409	24	128.333	-114.3~205.7
S6-Amono-mClu-128	3	3606772~3606944	173	22	75.5	-29.5~29.5
S6-TGdi-mClu-20	3	3610234~3610257	24	18	3	-2.0~2.0
S6-Tmono-mClu-163	3	3610315~3610384	70	27	21.5	-11.5~11.5
S6-TGdi-mClu-21	3	3612776~3612824	49	46	1.5	-0.5~0.5
S6-Amono-mClu-129	3	3636053~3636211	159	19	70	-9.0~9.0
S6-Amono-mClu-130	4	3638823~3639112	290	31	86.3333	-7.3~77.7
S6-ATdi-mClu-70	3	3639382~3639611	230	20	105	-49.0~49.0
S6-Amono-mClu-131	5	3639850~3640196	347	38	77.25	-75.3~93.7
S6-Amono-mClu-132	3	3640684~3640893	210	18	96	-76.0~76.0
S6-ATdi-mClu-71	3	3641567~3641838	272	32	120	-67.0~67.0
S6-Tmono-mClu-164	3	3641928~3642298	371	19	176	-34.0~34.0
S6-Tmono-mClu-165	5	3643799~3644160	362	47	78.75	-71.8~70.2
S6-TGdi-mClu-22	3	3644984~3645248	265	18	123.5	-95.5~95.5
S6-Tmono-mClu-166	3	3646482~3646895	414	29	192.5	-95.5~95.5
S6-Tmono-mClu-167	4	3651210~3651533	324	29	98.3333	-77.3~109.7
S6-Tmono-mClu-168	3	3651785~3651903	119	19	50	-17.0~17.0
S6-TCdi-mClu-22	3	3652646~3652845	200	18	91	-91.0~91.0
S6-Tmono-mClu-169	5	3657414~3657730	317	40	69.25	-65.3~169.7
S6-Tmono-mClu-170	4	3660282~3660481	200	33	55.6667	-56.7~35.3
S6-ATdi-mClu-72	3	3667947~3668007	61	26	17.5	-9.5~9.5
S6-Tmono-mClu-171	4	3669518~3669826	309	24	95	-91.0~75.0
S6-Tmono-mClu-172	4	3671203~3672086	884	26	286	-166.0~262.0
S6-Tmono-mClu-173	3	3673202~3673543	342	22	160	-57.0~57.0
S6-Tmono-mClu-174	3	3675442~3675577	136	22	57	-17.0~17.0
S6-TCdi-mClu-23	6	3677982~3678283	302	44	51.6	-49.6~166.4
S6-Tmono-mClu-175	3	3680630~3681279	650	29	310.5	-109.5~109.5
S6-Tmono-mClu-176	3	3696900~3697004	105	20	42.5	-21.5~21.5
S6-ATdi-mClu-73	3	3698616~3698870	255	18	118.5	-51.5~51.5
S6-Tmono-mClu-177	4	3702333~3702906	574	32	180.667	-83.7~136.3
S6-Tmono-mClu-178	3	3709479~3709546	68	23	22.5	-21.5~21.5
S6-ATdi-mClu-74	3	3710487~3710581	95	18	38.5	-11.5~11.5
S6-Tmono-mClu-179	3	3719228~3719421	194	37	78.5	-60.5~60.5
S6-ATdi-mClu-75	3	3719606~3719693	88	18	35	-10.0~10.0
S6-Amono-mClu-133	4	3724282~3724664	383	24	119.667	-57.7~159.3
S6-Amono-mClu-134	5	3726867~3727579	713	42	167.75	-149.8~99.2
S6-Amono-mClu-135	5	3731142~3731419	278	35	60.75	-56.8~87.2
S6-ACdi-mClu-28	3	3733140~3733505	366	22	172	-67.0~67.0
S6-Amono-mClu-136	3	3733506~3733578	73	21	26	-2.0~2.0
S6-Amono-mClu-137	3	3733823~3734000	178	19	79.5	-1.5~1.5
S6-Tmono-mClu-180	3	3738632~3739091	460	33	213.5	-56.5~56.5
S6-Amono-mClu-138	3	3739500~3740484	985	21	482	-404.0~404.0
S6-ATdi-mClu-76	4	3744087~3744123	37	28	3	-2.0~3.0
S6-Tmono-mClu-181	4	3753624~3754644	1021	27	331.333	-99.3~136.7
S6-Tmono-mClu-182	4	3756440~3757020	581	25	185.333	-156.3~264.7
S6-Tmono-mClu-183	3	3760135~3760198	64	18	23	-21.0~21.0
S6-Amono-mClu-139	3	3766251~3766659	409	20	194.5	-74.5~74.5
S6-Tmono-mClu-184	5	3770542~3771008	467	39	107	-96.0~102.0
S6-ATdi-mClu-77	5	3771177~3772196	1020	32	247	-246.0~579.0
S6-TCtetra-mClu-5	3	3772409~3772529	121	100	10.5	-10.5~10.5
S6-TCtetra-mClu-6	3	3773055~3773129	75	72	1.5	-1.5~1.5
S6-ATdi-mClu-78	3	3775683~3776201	519	18	250.5	-199.5~199.5
S6-Amono-mClu-140	3	3778674~3779557	884	32	426	-279.0~279.0
S6-Amono-mClu-141	3	3780198~3780761	564	25	269.5	-61.5~61.5
S6-AGdi-mClu-25	3	3786232~3786387	156	22	67	-65.0~65.0
S6-ATdi-mClu-79	3	3792982~3793117	136	20	58	-53.0~53.0
S6-ATdi-mClu-80	3	3801085~3801169	85	20	32.5	-9.5~9.5
S6-ATdi-mClu-81	4	3806205~3806515	311	24	95.6667	-64.7~61.3
S6-Tmono-mClu-185	5	3806935~3807622	688	31	164.25	-83.3~128.7
S6-Tmono-mClu-186	4	3808331~3808531	201	31	56.6667	-55.7~68.3
S6-Amono-mClu-142	3	3812057~3812405	349	18	165.5	-70.5~70.5
S6-Tmono-mClu-187	3	3814454~3815182	729	20	354.5	-94.5~94.5
S6-Amono-mClu-143	4	3817429~3818134	706	25	227	-105.0~62.0
S6-Amono-mClu-144	5	3820700~3821445	746	31	178.75	-177.8~495.2
S6-Amono-mClu-145	3	3821999~3822208	210	21	94.5	-81.5~81.5
S6-Amono-mClu-146	4	3825526~3826206	681	25	218.667	-209.7~183.3
S6-Amono-mClu-147	3	3828360~3829156	797	21	388	-103.0~103.0
S6-Amono-mClu-148	3	3837288~3837628	341	22	159.5	-54.5~54.5
S6-Amono-mClu-149	5	3841209~3841706	498	32	116.5	-87.5~164.5
S6-ACdi-mClu-29	3	3842000~3842037	38	26	6	-5.0~5.0
S6-Tmono-mClu-188	4	3848573~3849046	474	30	148	-137.0~231.0
S6-AGdi-mClu-26	6	3858776~3859971	1196	36	232	-202.0~293.0
S6-Amono-mClu-150	3	3864058~3864133	76	19	28.5	-19.5~19.5
S6-Tmono-mClu-189	3	3868200~3868443	244	26	109	-102.0~102.0
S6-Tmono-mClu-190	3	3868592~3868853	262	20	121	-78.0~178.0
S6-Amono-mClu-151	3	3872880~3873086	207	20	93.5	-21.5~21.5
S6-Tmono-mClu-191	4	3876983~3877567	585	26	186.333	-149.3~122.7
S6-Amono-mClu-152	4	3877734~3878196	463	31	144	-86.0~81.0
S6-ATdi-mClu-82	4	3881621~3881668	48	28	6.66667	-1.7~3.3
S6-Amono-mClu-153	4	3883844~3884099	256	26	76.6667	-34.7~19.3
S6-Amono-mClu-154	4	3886997~3887184	188	32	52	-51.0~97.0
S6-Tmono-mClu-192	3	3887361~3887469	109	26	41.5	-40.5~40.5
S6-ATdi-mClu-83	3	3888979~3889317	339	18	160.5	-138.5~138.5
S6-Amono-mClu-155	3	3895399~3895424	26	24	1	0.0
S6-Amono-mClu-156	5	3898606~3898935	330	31	74.75	-34.8~92.2
S6-Amono-mClu-157	3	3910081~3910548	468	24	222	-210.0~210.0
S6-ATdi-mClu-84	3	3911020~3911468	449	20	214.5	-107.5~107.5
S6-Amono-mClu-158	3	3915148~3915745	598	20	289	-174.0~174.0
S6-Tmono-mClu-193	3	3918408~3918512	105	19	43	-15.0~15.0
S6-TCdi-mClu-24	3	3922040~3922118	79	18	30.5	-10.5~10.5
S6-ATdi-mClu-85	3	3925171~3925586	416	20	198	-191.0~191.0
S6-Amono-mClu-159	4	3925618~3925981	364	29	111.667	71.7~90.3
S6-ACdi-mClu-30	3	3926458~3926604	147	18	64.5	-58.5~58.5
S6-TGdi-mClu-23	3	3930421~3930707	287	18	134.5	-65.5~65.5
S6-Amono-mClu-160	3	3931268~3931466	199	19	90	-21.0~21.0
S6-Amono-mClu-161	3	3932663~3932904	242	18	112	-66.0~66.0
S6-ATdi-mClu-86	3	3934796~3935045	250	20	115	-75.0~75.0
S6-ATdi-mClu-87	3	3938143~3938391	249	20	114.5	-89.5~89.5
S6-Tmono-mClu-194	6	3940119~3941281	1163	61	220.4	-207.4~433.6
S6-Tmono-mClu-195	3	3942278~3942523	246	19	113.5	-91.5~91.5
S6-Tmono-mClu-196	7	3943096~3943437	342	44	49.6667	-48.7~99.3
S6-Tmono-mClu-197	4	3947842~3948660	819	31	262.667	-176.7~319.3
S6-Amono-mClu-162	3	3952677~3952853	177	21	78	-71.0~71.0
S6-ATdi-mClu-88	4	3954876~3955012	137	70	22.3333	-11.3~17.7
S6-Amono-mClu-163	4	3962294~3962874	581	27	184.667	-181.7~286.3
S6-Amono-mClu-164	3	3963255~3963419	165	27	69	-44.0~44.0
S6-Amono-mClu-165	3	3965150~3965248	99	23	38	-21.0~21.0
S6-Amono-mClu-166	3	3969027~3969533	507	19	244	-116.0~116.0
S6-Amono-mClu-167	4	3969682~3969962	281	37	81.3333	-80.3~160.7
S6-ATdi-mClu-89	3	3972096~3972795	700	18	341	-29.0~29.0
S6-ATdi-mClu-90	7	3977696~3977812	117	48	11.5	-9.5~5.5
S6-Tmono-mClu-198	4	3979476~3980036	561	26	178.333	-148.3~136.7
S6-ATdi-mClu-91	3	3985685~3985745	61	20	20.5	-19.5~19.5
S6-Tmono-mClu-199	3	3991223~3991495	273	22	125.5	-71.5~71.5
S6-Amono-mClu-168	3	3997606~3997676	71	20	25.5	-22.5~22.5
S6-AGdi-mClu-27	3	4003584~4003888	305	18	143.5	-19.5~19.5
S6-Amono-mClu-169	3	4003903~4004062	160	18	71	-47.0~47.0
S6-Amono-mClu-170	3	4004984~4005167	184	27	78.5	-77.5~77.5
S6-Amono-mClu-171	3	4014182~4014248	67	19	24	-18.0~18.0
S6-Amono-mClu-172	3	4014927~4014967	41	19	11	0.0
S6-Tmono-mClu-200	3	4016780~4016932	153	24	64.5	-61.5~61.5
S6-AGdi-mClu-28	3	4018230~4019073	844	18	413	-397.0~397.0
S6-ATdi-mClu-92	3	4029920~4030418	499	18	240.5	-90.5~90.5
S6-Tmono-mClu-201	4	4031914~4032736	823	34	263	-246.0~278.0
S6-Tmono-mClu-202	4	4043970~4044206	237	38	66.3333	-46.7~113.3
S6-ATdi-mClu-93	3	4044652~4044786	135	18	58.5	-33.5~33.5
S6-Amono-mClu-173	5	4048682~4048913	232	45	46.75	-42.8~83.2
S6-Tmono-mClu-203	3	4049368~4049537	170	22	74	-73.0~73.0
S6-ATdi-mClu-94	3	4052524~4052600	77	18	29.5	-27.5~27.5
S6-ATdi-mClu-95	3	4072950~4073011	62	30	16	-16.0~16.0
S6-Tmono-mClu-204	3	4078996~4079146	151	18	66.5	-53.5~53.5
S6-Amono-mClu-174	3	4092367~4092451	85	24	30.5	-5.5~5.5
S6-Amono-mClu-175	5	4092993~4093387	395	33	90.5	-83.5~100.5
S6-Amono-mClu-176	3	4095723~4095891	169	41	64	-5.0~5.0
S6-Tmono-mClu-205	3	4097480~4097522	43	22	10.5	-0.5~0.5
S6-Amono-mClu-177	4	4101694~4101868	175	28	49	-15.0~11.0
S6-Amono-mClu-178	6	4112755~4113271	517	42	95	-89.0~109.0
S6-Amono-mClu-179	3	4117795~4117945	151	31	60	-57.0~57.0
S6-Amono-mClu-180	3	4118145~4118263	119	22	48.5	-7.5~7.5
S6-ATdi-mClu-96	5	4121090~4121167	78	5	18.25	-17.3~10.7
S6-ATdi-mClu-97	3	4121769~4122189	421	18	201.5	-74.5~74.5
S6-Amono-mClu-181	6	4122277~4122668	392	56	67.2	-66.2~80.8
S6-Amono-mClu-182	3	4122940~4123094	155	19	68	-21.0~21.0
S6-Amono-mClu-183	3	4126415~4126716	302	21	140.5	-15.5~15.5
S6-Amono-mClu-184	3	4127210~4127682	473	18	227.5	-207.5~207.5
S6-Amono-mClu-185	4	4128393~4128793	401	29	124	-108.0~189.0
S6-TGdi-mClu-24	3	4130945~4131509	565	20	272.5	-148.5~148.5
S6-Tmono-mClu-206	5	4133198~4133633	436	34	100.5	-93.5~91.5
S6-ATdi-mClu-98	3	4139959~4140282	324	20	152	-110.0~110.0
S6-Amono-mClu-186	6	4150670~4151824	1155	57	219.6	-218.6~461.4
S6-Tmono-mClu-207	4	4158137~4158633	497	40	152.333	-83.3~92.7
S6-Amono-mClu-187	3	4164363~4164868	506	20	243	-28.0~28.0
S6-Tmono-mClu-208	5	4168560~4169266	707	30	169.25	-70.3~157.7
S6-ATdi-mClu-99	3	4169268~4169521	254	18	118	-104.0~104.0
S6-Tmono-mClu-209	3	4170731~4170775	45	21	12	-1.0~1.0
S6-Tmono-mClu-210	3	4171000~4171168	169	18	75.5	-38.5~38.5
S6-Tmono-mClu-211	3	4172547~4172794	248	23	112.5	-98.5~98.5
S6-ATdi-mClu-100	3	4175003~4175397	395	18	188.5	-62.5~62.5
S6-Tmono-mClu-212	3	4175433~4175650	218	18	100	-99.0~99.0
S6-Amono-mClu-188	4	4176070~4176599	530	30	166.667	-121.7~165.3
S6-Amono-mClu-189	4	4177836~4178002	167	24	47.6667	-34.7~54.3
S6-TCdi-mClu-25	3	4185368~4185581	214	18	98	-71.0~71.0
S6-AGdi-mClu-29	3	4197851~4198163	313	18	147.5	-75.5~75.5
S6-Amono-mClu-190	3	4203224~4203355	132	22	55	-53.0~53.0
S6-Amono-mClu-191	3	4214963~4215124	162	19	71.5	-11.5~11.5
S6-AGdi-mClu-30	3	4215337~4215474	138	18	60	-35.0~35.0
S6-ACdi-mClu-31	3	4215764~4215864	101	18	41.5	-36.5~36.5
S6-Amono-mClu-192	3	4217947~4219002	1056	18	519	-103.0~103.0
S6-ATdi-mClu-101	5	4221088~4221228	141	36	26.25	-11.3~14.7
S6-Tmono-mClu-213	4	4222037~4222799	763	25	246	-222.0~385.0
S6-ATdi-mClu-102	3	4223681~4223975	295	18	138.5	-19.5~19.5
S6-ATdi-mClu-103	4	4225191~4225837	647	24	207.667	-178.7~326.3
S6-ATdi-mClu-104	3	4226757~4226808	52	20	16	-7.0~7.0
S6-TGdi-mClu-25	3	4229074~4229227	154	20	67	-31.0~31.0
S6-ATdi-mClu-105	4	4232304~4232984	681	30	217	-216.0~237.0
S6-Tmono-mClu-214	3	4235365~4235769	405	22	191.5	-147.5~147.5
S6-Tmono-mClu-215	3	4237702~4237964	263	19	122	-26.0~26.0
S6-Tmono-mClu-216	3	4241388~4241501	114	19	47.5	-26.5~26.5
S6-Tmono-mClu-217	3	4242065~4242246	182	24	79	-1.0~1.0
S6-Amono-mClu-193	3	4248582~4248683	102	19	41.5	-25.5~25.5
S6-ATdi-mClu-106	4	4253478~4253672	195	26	56.3333	-48.3~21.7
S6-Amono-mClu-194	3	4253828~4254150	323	19	152	-116.0~116.0
S6-AGtetra-mClu-4	4	4255799~4255862	64	52	4	-3.0~4.0
S6-Amono-mClu-195	4	4257526~4257931	406	28	126	-102.0~134.0
S6-Amono-mClu-196	3	4263255~4263461	207	21	93	-79.0~79.0
S6-Tmono-mClu-218	3	4263530~4263565	36	18	9	-3.0~3.0
S6-ATdi-mClu-107	3	4267019~4267226	208	22	93	-30.0~30.0
S6-Amono-mClu-197	3	4269213~4269455	243	20	111.5	-45.5~45.5
S6-Amono-mClu-198	3	4283896~4284079	184	29	77.5	-1.5~1.5
S6-Amono-mClu-199	4	4285967~4286594	628	27	200.333	-187.3~352.7
S6-Tmono-mClu-219	3	4287332~4287682	351	21	165	-108.0~108.0
S6-Tmono-mClu-220	3	4289769~4289968	200	19	90.5	-85.5~85.5
S6-Amono-mClu-200	5	4292106~4292525	420	31	97.25	-80.3~100.7
S6-Amono-mClu-201	4	4301162~4301551	390	27	121	-96.0~166.0
S6-ATdi-mClu-108	3	4309933~4310114	182	18	82	-62.0~62.0
S6-Amono-mClu-202	3	4313030~4313126	97	20	38.5	-32.5~32.5
S6-ATdi-mClu-109	4	4316174~4316318	145	24	40.3333	-36.3~28.7
S6-Amono-mClu-203	5	4322296~4322420	125	38	21.75	-17.8~18.2
S6-Amono-mClu-204	3	4323595~4323991	397	18	189.5	-27.5~27.5
S6-Amono-mClu-205	4	4324179~4324590	412	25	129	-104.0~124.0
S6-Amono-mClu-206	3	4325307~4325379	73	19	27	-25.0~25.0
S6-Amono-mClu-207	4	4327922~4328185	264	35	76.3333	-59.3~102.7
S6-Amono-mClu-208	3	4328421~4328594	174	18	78	-3.0~3.0
S6-Tmono-mClu-221	3	4329704~4330088	385	20	182.5	-23.5~23.5
S6-Amono-mClu-209	3	4331429~4331761	333	21	156	-3.0~3.0
S6-Amono-mClu-210	4	4333019~4333352	334	29	101.667	-38.7~33.3
S6-Amono-mClu-211	3	4336175~4336560	386	23	181.5	-113.5~113.5
S6-Tmono-mClu-222	3	4342887~4342940	54	18	18	-3.0~3.0
S6-Amono-mClu-212	3	4343084~4343353	270	19	125.5	-121.5~121.5
S6-Amono-mClu-213	3	4343664~4343863	200	21	89.5	-83.5~83.5
S6-Amono-mClu-214	3	4350414~4350751	338	20	159	-58.0~58.0
S6-Amono-mClu-215	5	4351692~4352452	761	33	182	-176.0~445.0
S6-Amono-mClu-216	3	4354705~4354865	161	23	69	-11.0~11.0
S6-AGdi-mClu-31	4	4360163~4360404	242	24	72.6667	-23.7~41.3
S6-ATdi-mClu-110	3	4365340~4365415	76	20	28	-22.0~22.0
S6-ATdi-mClu-111	3	4369292~4369716	425	18	203.5	-180.5~180.5
S6-Amono-mClu-217	3	4375052~4375196	145	23	61	-13.0~13.0
S6-Tmono-mClu-223	3	4376668~4376769	102	23	39.5	-34.5~34.5
S6-Amono-mClu-218	3	4381920~4382192	273	20	126.5	-78.5~78.5
S6-AGdi-mClu-32	4	4384051~4384086	36	26	3.33333	-1.3~2.7
S6-ATdi-mClu-112	6	4384469~4384815	347	42	61	-60.0~143.0
S6-Tmono-mClu-224	6	4387690~4389190	1501	40	292.2	-282.2~353.8
S6-Tmono-mClu-225	4	4391232~4391651	420	25	131.667	-121.7~129.3
S6-Amono-mClu-219	4	4403407~4403719	313	26	95.6667	-93.7~182.3
S6-Amono-mClu-220	6	4406919~4407415	497	66	86.2	-84.2~62.8
S6-Tmono-mClu-226	4	4408608~4408930	323	28	98.3333	-63.3~42.7
S6-Tmono-mClu-227	3	4410707~4410752	46	30	8	-5.0~5.0
S6-Amono-mClu-221	5	4419871~4420354	484	33	112.75	-107.8~104.2
S6-Amono-mClu-222	5	4423264~4424024	761	31	182.5	-176.5~446.5
S6-Amono-mClu-223	3	4424776~4425152	377	26	175.5	-163.5~163.5
S6-Tmono-mClu-228	4	4425815~4426730	916	30	295.333	-271.3~346.7
S6-Tmono-mClu-229	3	4428569~4428752	184	20	82	-71.0~71.0
S6-Tmono-mClu-230	3	4428950~4429253	304	24	140	-61.0~61.0
S6-Tmono-mClu-231	3	4430040~4430189	150	20	65	-32.0~32.0
S6-Amono-mClu-224	3	4432809~4433048	240	19	110.5	-108.5~108.5
S6-ATdi-mClu-113	3	4433790~4434366	577	20	278.5	-228.5~228.5
S6-Tmono-mClu-232	5	4434793~4435047	255	35	55	-54.0~80.0
S6-Tmono-mClu-233	3	4438971~4439030	60	19	20.5	-0.5~0.5
S6-Tmono-mClu-234	3	4439587~4439610	24	22	1	0.0
S6-Tmono-mClu-235	4	4441897~4442241	345	29	105.333	-85.3~43.7
S6-Tmono-mClu-236	4	4461716~4462372	657	27	210	-186.0~369.0
S6-ATdi-mClu-114	4	4466131~4466194	64	30	11.3333	-7.3~13.7
S6-ATdi-mClu-115	3	4468416~4468532	117	38	39.5	-8.5~8.5
S6-Tmono-mClu-237	3	4468535~4468848	314	43	135.5	-22.5~22.5
S6-Tmono-mClu-238	3	4484947~4485217	271	18	126.5	-108.5~108.5
S6-ACdi-mClu-32	4	4490595~4490655	61	36	8.33333	-7.3~14.7
S6-ATdi-mClu-116	5	4493027~4493677	651	30	155.25	-153.3~214.7
S6-ATdi-mClu-117	3	4494601~4494637	37	20	8.5	-4.5~4.5
S6-TCdi-mClu-26	3	4497802~4498277	476	18	229	-211.0~211.0
S6-Tmono-mClu-239	3	4499683~4500055	373	22	175.5	-9.5~9.5
S6-Tmono-mClu-240	3	4507365~4507686	322	38	142	-140.0~140.0
S6-Amono-mClu-225	3	4507721~4508306	586	39	273.5	-100.5~100.5
S6-Tmono-mClu-241	4	4509929~4510530	602	37	188.333	101.3~139.7
S6-Tmono-mClu-242	3	4512876~4513121	246	23	111.5	-80.5~80.5
S6-Tmono-mClu-243	3	4513419~4513596	178	22	78	-13.0~13.0
S6-Tmono-mClu-244	3	4515606~4516101	496	20	238	-139.0~139.0
S6-Tmono-mClu-245	3	4519818~4520208	391	19	186	-89.0~89.0
S6-Amono-mClu-226	3	4522996~4523631	636	20	308	-243.0~243.0
S6-Tmono-mClu-246	4	4523858~4524095	238	28	70	-65.0~110.0
S6-Tmono-mClu-247	3	4529935~4530401	467	18	224.5	-5.5~5.5
S6-Tmono-mClu-248	3	4531405~4531800	396	18	189	-144.0~144.0
S6-Amono-mClu-227	4	4535503~4536243	741	27	238	-110.0~72.0
S6-Amono-mClu-228	5	4540561~4540876	316	40	69	-68.0~72.0
S6-ATdi-mClu-118	7	4544294~4544358	65	46	3.16667	-2.2~1.8
S6-Amono-mClu-229	3	4544504~4544527	24	21	1.5	-0.5~0.5
S6-Tmono-mClu-249	3	4545981~4546144	164	30	67	-66.0~66.0
S6-Tmono-mClu-250	4	4547856~4548167	312	26	95.3333	-92.3~96.7
S6-ATdi-mClu-119	3	4549814~4550015	202	20	91	-128.0~128.0
S6-Tmono-mClu-251	3	4556309~4556354	46	31	7.5	-2.5~2.5
S6-TCdi-mClu-27	4	4559190~4559432	243	24	73	-64.0~128.0
S6-Amono-mClu-230	3	4560226~4560683	458	22	218	-49.0~49.0
S6-AGdi-mClu-33	3	4563142~4563451	310	18	146	-22.0~22.0
S6-Tmono-mClu-252	5	4587355~4587713	359	33	81.5	-46.5~127.5
S6-ATdi-mClu-120	5	4591841~4591968	128	46	20.5	-20.5~50.5
S6-Tmono-mClu-253	3	4592406~4592548	143	22	60.5	-54.5~54.5
S6-TCdi-mClu-28	3	4592870~4592915	46	34	6	-1.0~1.0
S6-ATdi-mClu-121	4	4597963~4598255	293	24	89.6667	-53.7~57.3
S6-Amono-mClu-231	3	4599644~4599755	112	19	46.5	-7.5~7.5
S6-Amono-mClu-232	4	4600276~4600403	128	33	31.6667	-30.7~61.3
S6-Amono-mClu-233	3	4602094~4602217	124	18	53	-44.0~44.0
S6-Tmono-mClu-254	3	4602963~4603156	194	42	76	-73.0~73.0
S6-ATdi-mClu-122	3	4606907~4606951	45	18	13.5	-11.5~11.5
S6-Tmono-mClu-255	3	4608364~4608754	391	22	184.5	-162.5~162.5
S6-AGdi-mClu-34	4	4617757~4617905	149	28	40.3333	-37.3~51.7
S6-Amono-mClu-234	3	4619689~4619831	143	32	55.5	-24.5~24.5
S6-Amono-mClu-235	4	4621118~4621423	306	28	92.6667	-53.7~74.3
S6-Amono-mClu-236	3	4622074~4622215	142	20	61	-31.0~31.0
S6-ATdi-mClu-123	3	4622562~4622624	63	18	22.5	-19.5~19.5
S6-Tmono-mClu-256	4	4625218~4625346	129	24	35	-17.0~16.0
S6-ATdi-mClu-124	4	4627254~4627584	331	24	102.333	-78.3~135.7
S6-Tmono-mClu-257	3	4630139~4630327	189	40	74.5	-73.5~73.5
S6-TCdi-mClu-29	3	4631045~4631548	504	20	242	-110.0~110.0
S6-Tmono-mClu-258	5	4635846~4636534	689	32	164.25	-159.3~254.7
S6-Tmono-mClu-259	3	4636971~4637057	87	18	34.5	-15.5~15.5
S6-Tmono-mClu-260	3	4637186~4637564	379	41	169	-142.0~12.0
S6-Amono-mClu-237	3	4642824~4643148	325	39	143	-6.0~6.0
S6-Amono-mClu-238	4	4650571~4650810	240	25	71.6667	-51.7~58.3
S6-Amono-mClu-239	3	4653955~4654056	102	20	41	-16.0~16.0
S6-Amono-mClu-240	3	4654234~4654675	442	20	211	-29.0~29.0
S6-Amono-mClu-241	3	4658402~4658446	45	20	12.5	-3.5~3.5
S6-Amono-mClu-242	3	4659420~4659627	208	19	94.5	-91.5~91.5
S6-Amono-mClu-243	4	4661957~4662268	312	27	95	-10.0~15.0
S6-Amono-mClu-244	3	4662549~4662780	232	19	106.5	-78.5~78.5
S6-Tmono-mClu-261	5	4665574~4666390	817	36	195.25	-127.3~148.7
S6-Tmono-mClu-262	3	4667017~4667448	432	20	206	-123.0~123.0
S6-ATdi-mClu-125	3	4669319~4669437	119	20	49.5	-47.5~47.5
S6-Amono-mClu-245	4	4670704~4671191	488	56	144	-143.0~139.0
S6-Amono-mClu-246	3	4675866~4676047	182	18	82	-72.0~72.0
S6-ATdi-mClu-126	3	4685897~4685939	43	18	12.5	-10.5~10.5
S6-AGtetra-mClu-5	8	4686008~4686294	287	116	24.4286	-22.4~11.6
S6-ATdi-mClu-127	3	4687567~4687690	124	22	51	-21.0~21.0
S6-Amono-mClu-247	3	4692097~4692543	447	24	211.5	-63.5~63.5
S6-Amono-mClu-248	4	4698447~4698629	183	29	51.3333	-36.3~57.7
S6-Tmono-mClu-263	3	4705039~4705140	102	24	39	-3.0~3.0
S6-Tmono-mClu-264	3	4706872~4707112	241	18	111.5	-41.5~41.5
S6-ATdi-mClu-128	3	4710365~4710550	186	18	84	-69.0~69.0
S6-Tmono-mClu-265	3	4710815~4710867	53	20	16.5	-13.5~13.5
S6-Tmono-mClu-266	7	4713060~4713632	573	51	87	-73.0~164.0
S6-Tmono-mClu-267	5	4714615~4715253	639	70	142.25	-135.3~205.7
S6-TCdi-mClu-30	3	4720697~4720916	220	18	101	-28.0~28.0
S6-ATdi-mClu-129	3	4733297~4733445	149	18	65.5	-56.5~56.5
S6-Amono-mClu-249	3	4740381~4740657	277	19	129	-41.0~41.0
S6-Amono-mClu-250	3	4744039~4744364	326	23	151.5	-5.5~5.5
S6-Amono-mClu-251	3	4746683~4746873	191	18	86.5	-6.5~6.5
S6-ATdi-mClu-130	4	4746913~4747453	541	36	168.333	-89.3~66.7
S6-Amono-mClu-252	4	4750305~4750913	609	32	192.333	-43.3~86.7
S6-Amono-mClu-253	3	4753106~4753585	480	19	230.5	-39.5~39.5
S6-Amono-mClu-254	3	4755153~4755552	400	18	191	-25.0~25.0
S6-Tmono-mClu-268	3	4759971~4760601	631	18	306.5	-293.5~293.5
S6-Tmono-mClu-269	3	4763245~4763577	333	23	155	-58.0~58.0
S6-Amono-mClu-255	3	4766353~4766545	193	41	76	-73.0~73.0
S6-Amono-mClu-256	6	4783761~4785074	1314	40	254.8	-250.8~490.2
S6-Amono-mClu-257	6	4785305~4785813	509	38	94.2	-84.2~210.8
S6-Amono-mClu-258	4	4786792~4787094	303	40	87.6667	-78.7~72.3
S6-Amono-mClu-259	3	4790782~4790937	156	21	67.5	-44.5~44.5
S6-Amono-mClu-260	4	4799332~4799865	534	27	169	-166.0~169.0
S6-Amono-mClu-261	3	4800007~4800310	304	18	143	-49.0~49.0
S6-Amono-mClu-262	3	4800759~4801019	261	20	120.5	-112.5~112.5
S6-Amono-mClu-263	3	4818232~4818547	316	27	144.5	-4.5~4.5
S6-ATdi-mClu-131	3	4819252~4819372	121	18	51.5	-43.5~43.5
S6-Tmono-mClu-270	3	4823990~4824403	414	20	197	-121.0~121.0
S6-Tmono-mClu-271	3	4824641~4824877	237	19	109	-75.0~75.0
S6-Amono-mClu-264	5	4830261~4830565	305	36	67.25	-59.3-144.7
S6-AGdi-mClu-35	3	4831268~4831972	705	18	343.5	-51.5~51.5
S6-Amono-mClu-265	3	4832126~4832563	438	19	209.5	-126.5~126.5
S6-Amono-mClu-266	3	4835845~4836137	293	19	137	-60.0~60.0
S6-Amono-mClu-267	3	4837805~4838015	211	19	96	-18.0~18.0
S6-ATdi-mClu-132	3	4838548~4838594	47	18	14.5	-13.5~13.5
S6-Amono-mClu-268	4	4847629~4848085	457	27	143.333	-64.3~123.7
S6-Tmono-mClu-272	3	4849917~4850084	168	18	75	-73.0~73.0
S6-Amono-mClu-269	3	4851483~4851855	373	22	175.5	-81.5~81.5
S6-TGdi-mClu-26	3	4855583~4855883	301	28	136.5	-135.5~135.5
S6-Tmono-mClu-273	3	4858325~4858991	667	20	323.5	-299.5~299.5
S6-Amono-mClu-270	3	4867603~4868082	480	19	230.5	-39.5~39.5
S6-Amono-mClu-271	3	4869531~4869625	95	20	37.5	-33.5~33.5
S6-Amono-mClu-272	4	4871001~4871761	761	25	245.333	-221.3~383.7
S6-Amono-mClu-273	5	4872526~4872595	70	39	7.75	-5.8~6.2
S6-ACdi-mClu-33	3	4878301~4878338	38	34	2	-1.0~1.0
S6-Tmono-mClu-274	4	4886841~4887737	897	25	290.667	-253.7~228.3
S6-TCdi-mClu-31	4	4892136~4892484	349	26	107.667	-91.7~148.3
S6-Amono-mClu-274	5	4895137~4895616	480	50	107.5	-104.5~75.5
S6-Tmono-mClu-275	3	4895647~4895836	190	36	77	-74.0~74.0
S6-Tmono-mClu-276	4	4896032~4896440	409	24	128.333	-29.3~34.7
S6-Tmono-mClu-277	5	4897510~4897831	322	39	70.75	-24.8~11.2
S6-Tmono-mClu-278	5	4902319~4903455	1137	35	275.5	-213.5~418.5
S6-ATdi-mClu-133	3	4905030~4905082	53	20	16.5	-10.5~10.5
S6-Tmono-mClu-279	3	4905427~4905465	39	37	1	0.0
S6-Tmono-mClu-280	5	4906980~4907429	450	32	104.5	-75.5~164.5
S6-Amono-mClu-275	4	4909959~4910170	212	51	53.6667	-49.7~96.3
S6-ACdi-mClu-34	3	4910553~4910946	394	20	187	-137.0~137.0
S6-Tmono-mClu-281	3	4913900~4914572	673	18	327.5	-303.5~303.5
S6-Tmono-mClu-282	3	4915505~4915907	403	20	191.5	-25.5~25.5
S6-Amono-mClu-276	3	4918182~4918354	173	23	75	-74.0~74.0
S6-Tmono-mClu-283	3	4920114~4920480	367	19	174	-86.0~86.0
S6-ATdi-mClu-134	5	4923115~4923313	199	34	41.25	-38.3~96.7
S6-Amono-mClu-277	3	4927558~4927831	274	18	128	-25.0~25.0
S6-Amono-mClu-278	3	4928944~4929294	351	21	165	-64.0~64.0
S6-ACdi-mClu-35	3	4931779~4931807	29	18	5.5	-2.5~2.5
S6-Tmono-mClu-284	3	4932014~4932866	853	19	417	-350.0~350.0
S6-Tmono-mClu-285	3	4934355~4934555	201	18	91.5	-0.5~0.5
S6-Tmono-mClu-286	3	4939466~4939783	318	25	146.5	-145.5~145.5
S6-Amono-mClu-279	3	4946090~4946580	491	22	234.5	-102.5~102.5
S6-Tmono-mClu-287	4	4949690~4950438	749	25	241.333	-217.3~387.7
S6-Tmono-mClu-288	3	4953348~4953827	480	19	230.5	-39.5~39.5
S6-ACdi-mClu-36	3	4966527~4966609	83	18	32.5	-7.5~7.5
S6-ACdi-mClu-37	3	4970262~4970706	445	18	213.5	-99.5~99.5
S6-ATdi-mClu-135	3	4971253~4971899	647	18	314.5	-54.5~54.5
S6-Amono-mClu-280	3	4973092~4973554	463	19	222	-145.0~145.0
S6-Amono-mClu-281	3	4974482~4974961	480	19	230.5	-39.5~39.5
S6-Amono-mClu-282	3	4977874~4978621	748	19	364.5	-130.5~130.5
S6-Tmono-mClu-289	6	4980422~4980970	549	60	97.8	-94.8~51.2
S6-ATdi-mClu-136	3	4985164~4985209	46	30	8	-7.0~7.0
S6-Amono-mClu-283	3	4993281~4993774	494	19	237.5	-30.5~30.5
S6-ATdi-mClu-137	5	4997070~4997978	909	32	219.25	-170.3~180.7
S6-Amono-mClu-284	4	4998608~4998868	261	24	79	-78.0~46.0
S6-AGdi-mClu-36	3	5002696~5002960	265	20	122.5	-86.5~86.5
S6-AGdi-mClu-37	3	5004827~5004977	151	20	65.5	-23.5~23.5
S6-Amono-mClu-285	3	5013191~5013647	457	20	218.5	-164.5~164.5
S6-ATdi-mClu-138	5	5014141~5014347	207	32	43.75	-43.8~82.2
S6-ATdi-mClu-139	4	5019649~5020036	388	26	120.667	-99.7~141.3
S6-ATdi-mClu-140	3	5020849~5020922	74	18	28	-17.0~17.0
S6-Amono-mClu-286	3	5022462~5022781	320	33	143.5	-5.5~5.5
S6-ATdi-mClu-141	3	5023964~5024126	163	18	72.5	-70.5~70.5
S6-Tmono-mClu-290	3	5024636~5024845	210	21	94.5	-65.5~65.5
S6-AGdi-mClu-38	3	5031680~5032433	754	18	368	-8.0~8.0
S6-Tmono-mClu-291	3	5039704~5039819	116	22	47	-7.0~7.0
S6-Amono-mClu-287	3	5039974~5040151	178	32	73	-70.0~70.0
S6-Tmono-mClu-292	4	5041872~5042632	761	24	245.667	-239.7~461.3
S6-TCdi-mClu-32	3	5045319~5045529	211	18	96.5	-22.5~22.5
S6-Tmono-mClu-293	3	5045545~5046024	480	19	230.5	-39.5~39.5
S6-Tmono-mClu-294	6	5049366~5049843	478	48	86	-83.0~72.0
S6-ATdi-mClu-142	5	5050495~5050853	359	38	80.25	36.3~47.7
S6-ATdi-mClu-143	3	5052540~5053373	834	20	407	-231.0~231.0
S6-ATdi-mClu-144	3	5054734~5055038	305	20	142.5	-101.5~101.5
S6-ATdi-mClu-145	3	5055558~5055644	87	18	34.5	-34.5~34.5
S6-ATdi-mClu-146	5	5058379~5058612	234	32	50.5	-26.5~36.5
S6-Amono-mClu-288	4	5060733~5061015	283	34	83	-80.0~43.0
S6-Amono-mClu-289	3	5061032~5061234	203	21	91	-50.0~50.0
S6-ATdi-mClu-147	3	5061535~5061657	123	18	52.5	-0.5~0.5
S6-Tmono-mClu-295	8	5076899~5077607	709	50	94.1429	-91.1~173.9
S6-Tmono-mClu-296	3	5080638~5081152	515	28	243.5	-169.5~169.5
S6-Tmono-mClu-297	3	5083552~5083863	312	18	147	-48.0~48.0
S6-Tmono-mClu-298	3	5083897~5084130	234	18	108	-32.0~32.0
S6-ATdi-mClu-148	3	5084671~5084757	87	20	33.5	-9.5~9.5
S6-Tmono-mClu-299	3	5084944~5085183	240	18	111	-95.0~95.0
S6-Tmono-mClu-300	4	5088039~5088248	210	33	59	-43.0~34.0
S6-Amono-mClu-290	3	5089242~5089326	85	19	33	-5.0~5.0
S6-Amono-mClu-291	3	5091880~5091999	120	24	48	-11.0~11.0
S6-AGdi-mClu-39	5	5092140~5092270	131	30	25.25	-6.3~18.7
S6-Tmono-mClu-301	3	5096870~5097028	159	27	66	-63.0~63.0
S6-Amono-mClu-292	5	5104852~5105646	795	44	187.75	-32.8~41.2
S6-Amono-mClu-293	4	5107904~5108247	344	37	102.333	-101.3~46.7
S6-ATdi-mClu-149	3	5112415~5112657	243	20	111.5	-89.5~89.5
S6-ATdi-mClu-150	5	5119271~5119719	449	34	103.75	-90.8~77.2
S6-ACdi-mClu-38	4	5129403~5129479	77	50	9	-4.0~5.0
S6-Amono-mClu-294	4	5130430~5130903	474	30	148	-144.0~200.0
S6-Tmono-mClu-302	3	5134134~5134268	135	20	57.5	-43.5~43.5
S6-Amono-mClu-295	3	5138756~5138942	187	19	84	-28.0~28.0
S6-Amono-mClu-296	3	5139649~5139925	277	38	119.5	-96.5~96.5
S6-Amono-mClu-297	3	5143261~5143298	38	22	8	-2.0~2.0
S6-Tmono-mClu-303	3	5144643~5145157	515	22	246.5	-233.5~233.5
S6-Amono-mClu-298	3	5148510~5148779	270	18	126	-3.0~3.0
S6-Tmono-mClu-304	3	5150141~5150178	38	18	10	-2.0~2.0
S6-ACdi-mClu-39	3	5150563~5150653	91	20	35.5	-13.5~13.5
S6-ATdi-mClu-151	3	5151791~5151844	54	20	17	-17.0~17.0
S6-ATdi-mClu-152	3	5153359~5153543	185	18	83.5	-71.5~71.5
S6-ATdi-mClu-153	5	5153997~5154066	70	42	7	-3.0~6.0
S6-TGdi-mClu-27	3	5154627~5154667	41	40	0.5	-0.5~0.5
S6-ATdi-mClu-154	3	5160411~5160586	176	18	79	-64.0~64.0
S6-Amono-mClu-299	3	5162231~5163091	861	24	418.5	-263.5~263.5
S6-Amono-mClu-300	3	5164490~5164716	227	23	102	-66.0~66.0
S6-ATdi-mClu-155	3	5168375~5168740	366	66	150	-12.0~12.0
S6-ATdi-mClu-156	3	5170085~5170173	89	24	32.5	-2.5~2.5
S6-ATdi-mClu-157	6	5173906~5174189	284	80	40.8	-34.8~132.2
S6-Tmono-mClu-305	3	5175228~5175385	158	25	66.5	-65.5~65.5
S6-ATdi-mClu-158	3	5177826~5177971	146	18	64	-56.0~56.0
S6-TGdi-mClu-28	3	5180804~5181036	233	18	107.5	-18.5~18.5
S6-Tmono-mClu-306	3	5184499~5184536	38	19	9.5	-7.5~7.5
S6-Amono-mClu-301	4	5191307~5191425	119	28	30.3333	-29.3~33.7
S6-Tmono-mClu-307	3	5192812~5192923	112	19	46.5	-19.5~19.5
S6-Amono-mClu-302	7	5193827~5194461	635	60	95.8333	-94.8~113.2
S6-Tmono-mClu-308	3	5196741~5196836	96	19	38.5	-32.5~32.5
S6-ATdi-mClu-159	3	5198761~5199059	299	18	140.5	-124.5~124.5
S6-Amono-mClu-303	4	5205844~5206084	241	29	70.6667	-59.7~92.3
S6-TCdi-mClu-33	3	5212755~5212811	57	18	19.5	-5.5~5.5
S6-Amono-mClu-304	3	5214135~5214325	191	21	85	-6.0~6.0
S6-Tmono-mClu-309	5	5214517~5214915	399	38	90.25	-56.3~80.7
S6-Amono-mClu-305	3	5219785~5219816	32	21	5.5	-0.5~0.5
S6-Tmono-mClu-310	4	5220411~5220733	323	62	87	-84.0~53.0
S6-Tmono-mClu-311	3	5221772~5222244	473	23	225	-11.0~11.0
S6-Tmono-mClu-312	3	5225756~5226028	273	39	117	-76.0~76.0
S6-Tmono-mClu-313	5	5226403~5227087	685	35	162.5	-107.5~249.5
S6-ATdi-mClu-160	3	5229087~5229168	82	20	31	-12.0~12.0
S6-Tmono-mClu-314	4	5229809~5230439	631	26	201.667	-132.7~83.3
S6-TCdi-mClu-34	3	5232594~5233035	442	18	212	-194.0~194.0
S6-Tmono-mClu-315	3	5239719~5240674	956	22	467	-50.0~50.0
S6-Amono-mClu-306	5	5247802~5248333	532	39	123.25	-75.3-92.7
S6-Amono-mClu-307	3	5249295~5249316	22	20	1	0.0
S6-Tmono-mClu-316	3	5254536~5254909	374	21	176.5	-169.5~169.5
S6-Amono-mClu-308	3	5266240~5266548	309	20	144.5	-143.5~143.5
S6-Tmono-mClu-317	4	5267198~5267519	322	46	92	-89.0~55.0
S6-Tmono-mClu-318	3	5268680~5269191	512	20	246	-237.0~237.0
S6-Amono-mClu-309	3	5271272~5271611	340	18	161	-109.0~109.0
S6-ATdi-mClu-161	3	5280488~5280738	251	18	116.5	-8.5~8.5
S6-Tmono-mClu-319	3	5280965~5281374	410	21	194.5	-108.5~108.5
S6-ATdi-mClu-162	3	5284142~5284525	384	22	181	-151.0~151.0
S6-Tmono-mClu-320	3	5286235~5286365	131	21	55	-25.0~25.0
S6-Amono-mClu-310	3	5287913~5287967	55	27	14	-6.0~6.0
S6-Tmono-mClu-321	3	5294129~5294569	441	20	210.5	-78.5~78.5
S6-Tmono-mClu-322	4	5295544~5295981	438	28	136.667	-132.7~77.3
S6-Tmono-mClu-323	3	5299284~5299449	166	21	72.5	-61.5~61.5
S6-ATdi-mClu-163	3	5316511~5316907	397	18	189.5	-130.5~130.5
S6-ATdi-mClu-164	3	5320679~5320969	291	20	135.5	-21.5~21.5
S6-Amono-mClu-311	3	5321805~5321979	175	29	73	-71.0~71.0
S6-ATdi-mClu-165	3	5322228~5322365	138	20	59	-32.0~32.0
S6-ATdi-mClu-166	3	5324506~5324618	113	18	47.5	-14.5~14.5
S6-AGdi-mClu-40	3	5329598~5329815	218	18	100	-37.0~37.0
S6-Tmono-mClu-324	3	5335823~5336017	195	18	88.5	-27.5~27.5
S6-Tmono-mClu-325	3	5343168~5343426	259	30	114.5	-34.5~34.5
S6-Tmono-mClu-326	4	5345640~5345681	42	32	3.33333	-2.3~2.7
S6-Amono-mClu-312	5	5351191~5351243	53	32	5.25	-4.3-12.7
S6-ATdi-mClu-167	3	5354653~5354711	59	18	20.5	-0.5~0.5
S6-Amono-mClu-313	3	5354957~5355316	360	30	165	-132.0~132.0
S6-ATdi-mClu-168	5	5357206~5357674	469	66	100.75	-98.8~292.2
S6-ACdi-mClu-40	3	5366934~5367220	287	28	129.5	-118.5~118.5
S6-TCdi-mClu-35	3	5374384~5374410	27	24	1.5	-0.5~0.5
S6-ATdi-mClu-169	4	5374446~5374772	327	40	95.6667	-93.7~185.3
S6-TGdi-mClu-29	3	5375030~5375196	167	20	73.5	-65.5~65.5
S6-Tmono-mClu-327	3	5380476~5380762	287	34	126.5	-29.5~29.5
S6-Tmono-mClu-328	3	5385676~5385865	190	19	85.5	-83.5~83.5
S6-Tmono-mClu-329	4	5386245~5386717	473	24	149.667	-136.7~125.3
S6-Amono-mClu-314	4	5391730~5392440	711	39	224	-180.0~255.0
S6-Amono-mClu-315	3	5393525~5393705	181	60	60.5	-59.5~59.5
S6-Tmono-mClu-330	4	5395931~5395969	39	31	2.66667	-1.7~3.3
S6-Tmono-mClu-331	3	5396761~5396929	169	23	73	-72.0~72.0
S6-ATdi-mClu-170	3	5403122~5403553	432	18	207	-124.0~124.0
S6-Amono-mClu-316	4	5406151~5406204	54	30	8	-7.0~8.0
S6-Amono-mClu-317	3	5407750~5407940	191	41	75	-72.0~72.0
S6-TGdi-mClu-30	3	5409986~5410065	80	40	20	-19.0~19.0
S6-Amono-mClu-318	3	5410206~5410383	178	26	76	-73.0~73.0
S6-Tmono-mClu-332	3	5410871~5411300	430	18	206	-84.0~84.0
S6-Tmono-mClu-333	5	5415924~5415970	47	38	2.25	-1.3~3.7
S6-ATdi-mClu-171	3	5422592~5423028	437	18	209.5	-16.5~16.5
S6-ATdi-mClu-172	3	5427938~5428037	100	18	41	-1.0~1.0
S6-Tmono-mClu-334	3	5435310~5435929	620	39	290.5	-141.5~141.5
S6-Amono-mClu-319	3	5441333~5441599	267	23	122	-1.0~1.0
S6-Amono-mClu-320	4	5441939~5442614	676	26	216.667	-176.7~304.3
S6-TCtri-mClu-3	3	5445397~5445435	39	36	1.5	-0.5~0.5
S6-Amono-mClu-321	3	5445666~5445709	44	18	13	-4.0~4.0
S6-ATdi-mClu-173	4	5450529~5450681	153	28	41.6667	-34.7~61.3
S6-ATdi-mClu-174	3	5457009~5457430	422	18	202	-57.0~57.0
S6-ATdi-mClu-175	3	5461132~5461431	300	18	141	-26.0~26.0
S6-Tmono-mClu-335	3	5468612~5468656	45	19	13	-12.0~12.0
S6-Tmono-mClu-336	3	5470006~5470062	57	28	14.5	-12.5~12.5
S6-Tmono-mClu-337	5	5473977~5474253	277	30	61.75	-24.8~43.2
S6-Tmono-mClu-338	3	5476941~5477878	938	20	459	-65.0~65.0
S6-Tmono-mClu-339	4	5481603~5481764	162	26	45.3333	-42.3~30.7
S6-Tmono-mClu-340	3	5482502~5482806	305	18	143.5	-130.5~130.5
S6-ATdi-mClu-176	3	5486673~5486752	80	72	4	0
S6-Tmono-mClu-341	3	5486917~5487524	608	24	292	-30.0~30.0
S6-Amono-mClu-322	4	5494686~5495073	388	33	118.333	-117.3~234.7
S6-ATdi-mClu-177	3	5499542~5499693	152	18	67	-20.0~20.0
S6-Amono-mClu-323	3	5502063~5502275	213	20	96.5	-74.5~74.5
S6-Tmono-mClu-342	3	5504899~5505355	457	20	218.5	-143.5~143.5
S6-Amono-mClu-324	3	5505986~5506219	234	18	108	-79.0~79.0
S6-ATdi-mClu-178	3	5511938~5512173	236	18	109	-107.0~107.0
S6-ATdi-mClu-179	4	5517379~5518348	970	26	314.667	-211.7~173.3
S6-Amono-mClu-325	3	5520048~5520238	191	39	76	-75.0~75.0
S6-Tmono-mClu-343	5	5521670~5522189	520	30	122.5	-101.5~56.5
S6-AGtri-mClu-3	7	5525160~5525284	125	96	4.83333	-4.8~9.2
S6-Tmono-mClu-344	4	5530082~5530527	446	32	138	-131.0~218.0
S6-Tmono-mClu-345	3	5531298~5531553	256	21	117.5	-1.5~1.5
S6-Tmono-mClu-346	8	5532349~5532681	333	69	37.7143	-34.7~128.3
S6-Tmono-mClu-347	3	5533456~5533563	108	18	45	-12.0~12.0
S6-Tmono-mClu-348	7	5535707~5536324	618	46	95.3333	-94.3~190.7
S6-ATdi-mClu-180	3	5545493~5545852	360	20	170	-150.0~150.0
S6-ACdi-mClu-41	3	5548964~5549064	101	18	41.5	-7.5~7.5
S6-Amono-mClu-326	5	5549260~5549484	225	33	48	-24.0~43.0
S6-ATdi-mClu-181	3	5566277~5566636	360	18	171	-170.0~170.0
S6-ATdi-mClu-182	8	5567374~5567783	410	60	50	-45.0~229.0
S6-Amono-mClu-327	3	5569119~5569241	123	20	51.5	-37.5~37.5
S6-Amono-mClu-328	3	5572854~5573007	154	19	67.5	-51.5~51.5
S6-Amono-mClu-329	3	5574489~5574680	192	23	84.5	-31.5~31.5
S6-ATdi-mClu-183	3	5576448~5576907	460	18	221	-125.0~125.0
S6-ATdi-mClu-184	3	5579925~5579954	30	26	2	0.0
S6-Tmono-mClu-349	4	5583043~5583529	487	31	152	-96.0~127.0
S6-Tmono-mClu-350	4	5585264~5585639	376	29	115.667	-107.7~60.3
S6-ATdi-mClu-185	3	5587593~5587681	89	22	33.5	-9.5~9.5
S6-Tmono-mClu-351	4	5588015~5588103	89	28	20.3333	-17.3~21.7
S6-TCdi-mClu-36	3	5590106~5590669	564	22	271	-270.0~270.0
S6-Tmono-mClu-352	4	5592288~5592381	94	25	23	1.0~2.0
S6-Tmono-mClu-353	3	5592942~5593219	278	25	126.5	-99.5~99.5
S6-ACdi-mClu-42	4	5594451~5594532	82	46	12	-9.0~18.0
S6-Tmono-mClu-354	3	5598762~5599305	544	19	262.5	-54.5~54.5
S6-ATdi-mClu-186	3	5601022~5601586	565	18	273.5	-259.5~259.5
S6-ATdi-mClu-187	3	5601660~5601700	41	20	10.5	-3.5~3.5
S6-ATdi-mClu-188	5	5602847~5603030	184	50	33.5	-30.5~73.5
S6-AGdi-mClu-41	3	5603284~5603695	412	18	197	-153.0~153.0
S6-Tmono-mClu-355	4	5606945~5607693	749	25	241.333	-217.3~387.7
S6-Tmono-mClu-356	3	5610607~5611086	480	19	230.5	-39.5~39.5
S6-ATdi-mClu-189	3	5615334~5615620	287	20	133.5	-86.5~86.5
S6-Amono-mClu-330	6	5618008~5619015	1008	61	189.4	-188.4~384.6
S6-Amono-mClu-331	4	5622207~5622402	196	28	56	-46.0~35.0
S6-Tmono-mClu-357	3	5632801~5632911	111	20	45.5	-17.5~17.5
S6-Tmono-mClu-358	3	5640604~5641243	640	19	310.5	-103.5~103.5
S6-Tmono-mClu-359	3	5643108~5643198	91	20	35.5	-9.5~9.5
S6-Tmono-mClu-360	5	5645080~5645516	437	33	101	-100.0~143.0
S6-Amono-mClu-332	3	5647977~5648348	372	20	176	-166.0~166.0
S6-Tmono-mClu-361	4	5649189~5650119	931	28	301	-154.0~272.0
S6-Amono-mClu-333	3	5653363~5653843	481	19	231	-39.0~39.0
S6-Tmono-mClu-362	3	5655877~5656276	400	36	182	-25.0~25.0
S6-Tmono-mClu-363	3	5659828~5660161	334	18	158	-16.0~16.0
S6-Amono-mClu-334	4	5665719~5666303	585	27	186	-152.0~96.0
S6-Tmono-mClu-364	4	5666915~5666966	52	30	7.33333	-6.3~12.7
S6-TCdi-mClu-37	3	5669311~5669585	275	18	128.5	-84.5~84.5
S6-Tmono-mClu-365	3	5671214~5671445	232	26	103	-89.0~89.0
S6-Tmono-mClu-366	6	5672405~5672883	479	44	87	-79.0~145.0
S6-Amono-mClu-335	4	5678354~5678548	195	26	56.3333	-48.3~27.7
S6-Amono-mClu-336	3	5680779~5681113	335	20	157.5	-129.5~129.5
S6-Amono-mClu-337	3	5683067~5683328	262	19	121.5	-62.5~62.5
S6-Amono-mClu-338	3	5687199~5687622	424	34	195	-45.0~45.0
S6-Amono-mClu-339	3	5690108~5690198	91	18	36.5	-4.5~4.5
S6-ATdi-mClu-190	4	5694302~5694887	586	28	186	-100.0~116.0
S6-ATdi-mClu-191	3	5695115~5695264	150	22	64	-63.0~63.0
S6-Tmono-mClu-367	6	5695794~5696552	759	38	144.2	-127.2~206.8
S6-Tmono-mClu-368	4	5697585~5697679	95	25	23.3333	-1.3~1.7
S6-Amono-mClu-340	3	5705022~5705288	267	19	124	-15.0~15.0
S6-Amono-mClu-341	3	5708579~5708657	79	18	30.5	-14.5~14.5
S6-TCdi-mClu-38	3	5710380~5710970	591	22	284.5	-34.5~34.5
S6-Tmono-mClu-369	4	5713642~5713942	301	35	88.6667	-68.7~134.3
S6-Amono-mClu-342	5	5715449~5716002	554	33	130.25	-89.3~134.7
S6-Amono-mClu-343	3	5716331~5716376	46	21	12.5	-1.5~1.5
S6-Amono-mClu-344	3	5716549~5716597	49	20	14.5	-0.5~0.5
S6-ATdi-mClu-192	5	5722998~5723056	59	34	6.25	-4.3~7.7
S6-Amono-mClu-345	4	5725683~5726034	352	25	109	-55.0~82.0
S6-Tmono-mClu-370	3	5728600~5728647	48	18	15	-13.0~13.0
S6-Tmono-mClu-371	6	5729288~5730375	1088	46	208.4	-183.4~449.6
S6-Tmono-mClu-372	4	5730862~5731080	219	28	63.6667	-32.7~47.3
S6-AGdi-mClu-42	3	5733836~5733913	78	20	29	-12.0~12.0
S6-ACdi-mClu-43	3	5740126~5740172	47	42	2.5	-0.5~0.5
S6-TCdi-mClu-39	3	5749299~5749391	93	18	37.5	-14.5~14.5
S6-Tmono-mClu-373	4	5759774~5760149	376	26	116.667	-98.7~143.3
S6-Tmono-mClu-374	3	5762501~5762594	94	22	36	-24.0~24.0
S6-Tmono-mClu-375	5	5763061~5763657	597	40	139.25	-118.3~155.7
S6-Amono-mClu-346	5	5765674~5766273	600	35	141.25	-77.3~146.7
S6-Tmono-mClu-376	3	5768082~5768436	355	19	168	-29.0~29.0
S6-ATdi-mClu-193	4	5772450~5772556	107	24	27.6667	-7.7~10.3
S6-ATdi-mClu-194	3	5775587~5775754	168	20	74	-68.0~68.0
S6-TGdi-mClu-31	3	5778140~5778171	32	26	3	-1.0~1.0
S6-Amono-mClu-347	3	5784885~5785194	310	26	142	-25.0~25.0
S6-ATdi-mClu-195	4	5786821~5787363	543	24	173	-151.0~159.0
S6-Amono-mClu-348	3	5798716~5798750	35	27	4	-3.0~3.0
S6-Amono-mClu-349	3	5819966~5820310	345	19	163	-154.0~154.0
S6-ATdi-mClu-196	3	5825386~5825513	128	18	55	-53.0~53.0
S6-Amono-mClu-350	3	5833503~5833981	479	20	229.5	-37.5~37.5
S6-Amono-mClu-351	3	5842669~5843200	532	23	254.5	-3.5~3.5
S6-Amono-mClu-352	4	5843721~5844006	286	25	87	-9.0~5.0
S6-TGdi-mClu-32	3	5849693~5850467	775	18	378.5	-83.5~83.5
S6-ATdi-mClu-197	3	5851400~5851522	123	18	52.5	-19.5~19.5
S6-Amono-mClu-353	3	5852624~5852801	178	24	77	-28.0~28.0
S6-Amono-mClu-354	4	5853553~5853706	154	25	43	-8.0~15.0
S6-Amono-mClu-355	3	5859889~5860115	227	23	102	-17.0~17.0
S6-Tmono-mClu-377	3	5863164~5863362	199	20	89.5	-63.5~63.5
S6-Tmono-mClu-378	3	5864764~5865152	389	22	183.5	-4.5~4.5
S6-Tmono-mClu-379	4	5865586~5865691	106	25	27	-24.0~28.0
S6-Tmono-mClu-380	6	5866645~5866998	354	30	64.8	-54.8~210.2
S6-Amono-mClu-356	4	5872140~5872485	346	33	104.333	-57.3~46.7
S6-ATdi-mClu-198	7	5874764~5874891	128	48	13.3333	-13.3~18.7
S6-Tmono-mClu-381	3	5879011~5879065	55	20	17.5	-11.5~11.5
S6-Tmono-mClu-382	3	5880721~5881185	465	20	222.5	-138.5~138.5
S6-TGdi-mClu-33	3	5889902~5890341	440	18	211	-166.0~166.0
S6-Amono-mClu-357	4	5893171~5893269	99	27	24	-20.0~21.0
S6-Amono-mClu-358	3	5893316~5893643	328	24	152	-56.0~56.0
S6-Amono-mClu-359	3	5897347~5897760	414	29	192.5	-57.5~57.5
S6-Tmono-mClu-383	3	5902298~5902628	331	40	145.5	-11.5~11.5
S6-Tmono-mClu-384	3	5904512~5904871	360	23	168.5	-161.5~161.5
S6-Tmono-mClu-385	3	5905180~5905398	219	25	97	-87.0~87.0
S6-AGdi-mClu-43	3	5907224~5907247	24	20	2	0
S6-Amono-mClu-360	7	5908169~5908606	438	59	63.1667	-62.2~89.8
S6-Amono-mClu-361	6	5913649~5914165	517	38	95.8	-92.8~71.2
S6-Amono-mClu-362	3	5917567~5917674	108	44	32	-9.0~9.0
S6-ACdi-mClu-44	3	5918094~5918134	41	30	5.5	-0.5~0.5
S6-Amono-mClu-363	5	5918568~5918858	291	51	60	-35.0-48.0
S6-Tmono-mClu-386	3	5928211~5928402	192	21	85.5	-56.5~56.5
S6-ATdi-mClu-199	5	5929175~5929435	261	78	45.75	-41.8~120.2
S6-Tmono-mClu-387	4	5940430~5940620	191	34	52.3333	-49.3~96.7
S6-TCdi-mClu-40	4	5941727~5942066	340	26	104.667	-41.7~30.3
S6-Amono-mClu-364	3	5948251~5948659	409	19	195	-194.0~194.0
S6-Amono-mClu-365	3	5953626~5953859	234	20	107	-16.0~16.0
S6-Amono-mClu-366	4	5954275~5954743	469	26	147.667	-142.7~252.3
S6-Tmono-mClu-388	3	5959788~5959953	166	20	73	-32.0~32.0
S6-Amono-mClu-367	3	5960521~5960784	264	50	107	-49.0~49.0
S6-Tmono-mClu-389	3	5962648~5962824	177	19	79	-14.0~14.0
S6-Tmono-mClu-390	3	5964814~5965279	466	21	222.5	-87.5~87.5
S6-Tmono-mClu-391	3	5965587~5965882	296	21	137.5	-136.5~136.5
S6-Tmono-mClu-392	7	5968715~5969399	685	45	106.667	-105.7~186.3
S6-Tmono-mClu-393	3	5971379~5971603	225	19	103	-71.0~71.0
S6-Amono-mClu-368	3	5974910~5975612	703	20	341.5	-93.5~93.5
S6-Amono-mClu-369	4	5983114~5983264	151	24	42.3333	-40.3~56.7
S6-Amono-mClu-370	3	5986362~5986541	180	28	76	-73.0~73.0
S6-Amono-mClu-371	3	5987147~5987292	146	19	63.5	-60.5~60.5
S6-Amono-mClu-372	3	5987442~5987727	286	21	132.5	-69.5~69.5
S6-ATdi-mClu-200	6	5989731~5990441	711	36	135	-132.0~209.0
S6-ATdi-mClu-201	3	6001012~6001259	248	18	115	-32.0~32.0
S6-Amono-mClu-373	5	6003769~6004217	449	42	101.75	-88.8~132.2
S6-Amono-mClu-374	3	6004267~6004433	167	18	74.5	-48.5~48.5
S6-Tmono-mClu-394	4	6009958~6010325	368	35	111	-40.0~35.0
S6-Tmono-mClu-395	3	6011993~6012475	483	22	230.5	-75.5~75.5
S6-TGdi-mClu-34	5	6012813~6013010	198	30	42	-39.0~70.0
S6-TCdi-mClu-41	3	6013371~6013716	346	18	164	-121.0~121.0
S6-Tmono-mClu-396	4	6013814~6014148	335	29	102	-7.0~8.0
S6-Amono-mClu-375	3	6014879~6015282	404	19	192.5	-26.5~26.5
S6-Amono-mClu-376	3	6016217~6016481	265	20	122.5	-98.5~98.5
S6-Tmono-mClu-397	3	6022563~6023039	477	22	227.5	-150.5~150.5
S6-Amono-mClu-377	3	6026505~6026695	191	21	85	-84.0~84.0
S6-Tmono-mClu-398	6	6030727~6031173	447	43	80.8	-72.8~120.2
S6-Amono-mClu-378	4	6031309~6032126	818	26	264	-73.0~70.0
S6-Amono-mClu-379	3	6035951~6036017	67	40	13.5	-12.5~12.5
S6-Amono-mClu-380	3	6037695~6037899	205	39	83	-66.0~66.0
S6-ATdi-mClu-202	4	6040044~6041104	1061	26	345	-296.0~381.0
S6-ATdi-mClu-203	3	6046338~6046525	188	20	84	-39.0~39.0
S6-Amono-mClu-381	3	6047250~6047403	154	24	65	-14.0~14.0
S6-ACdi-mClu-45	3	6047821~6048156	336	18	159	-58.0~58.0
S6-Amono-mClu-382	3	6049075~6049148	74	21	26.5	-2.5~2.5
S6-Tmono-mClu-399	3	6059387~6059602	216	19	98.5	-90.5~90.5
S6-ATdi-mClu-204	4	6059890~6059972	83	34	16.3333	-10.3~12.7
S6-Tmono-mClu-400	3	6064331~6064656	326	21	152.5	-46.5~46.5
S6-ATdi-mClu-205	5	6068107~6068354	248	66	45.5	-43.5~107.5
S6-Amono-mClu-383	3	6074877~6075156	280	20	130	-71.0~71.0
S6-Amono-mClu-384	3	6078675~6078819	145	19	63	-30.0~30.0
S6-ATdi-mClu-206	3	6082683~6083087	405	18	193.5	-111.5~111.5
S6-ATdi-mClu-207	3	6086026~6086069	44	18	13	-4.0~4.0
S6-Tmono-mClu-401	5	6088197~6088466	270	41	57.25	-35.3~27.7
S6-ATdi-mClu-208	7	6090522~6090739	218	50	28	-24.0~45.0
S6-Amono-mClu-385	4	6107924~6108006	83	25	19.3333	-18.3~36.7
S6-Amono-mClu-386	5	6109700~6110330	631	35	149	-81.0-61.0
S6-ATdi-mClu-209	4	6114066~6114519	454	26	142.667	-124.7~103.3
S6-Tmono-mClu-402	3	6121295~6121496	202	20	91	-44.0~44.0
S6-TGdi-mClu-35	3	6126538~6126857	320	18	151	-129.0~129.0
S6-TCdi-mClu-42	3	6130798~6130995	198	20	89	-26.0~26.0
S6-Amono-mClu-387	3	6136529~6137045	517	21	248	-243.0~243.0
S6-Amono-mClu-388	4	6138905~6139112	208	29	59.6667	-34.7~57.3
S6-TCdi-mClu-43	4	6139791~6140129	339	24	105	-42.0~33.0
S6-Tmono-mClu-403	3	6145571~6145860	290	30	130	-115.0~115.0
S6-Tmono-mClu-404	5	6146379~6147366	988	33	238.75	-214.8~389.2
S6-Amono-mClu-389	3	6150058~6150537	480	19	230.5	-39.5~39.5
S6-AGdi-mClu-44	3	6150552~6150761	210	20	95	23.0~23.0
S6-Amono-mClu-390	3	6151523~6151563	41	19	11	-3.0~3.0
S6-ATdi-mClu-210	4	6153119~6153917	799	24	258.333	-218.3~342.7
S6-Tmono-mClu-405	6	6155521~6156278	758	48	142	-132.0~162.0
S6-ATdi-mClu-211	4	6159638~6159778	141	26	38.3333	-30.3~42.7
S6-Tmono-mClu-406	3	6160246~6160594	349	20	164.5	-139.5~139.5
S6-Tmono-mClu-407	4	6161348~6161685	338	28	103.333	-87.3~166.7
S6-ATdi-mClu-212	3	6168189~6168599	411	20	195.5	-130.5~130.5
S6-AGdi-mClu-45	3	6170241~6170360	120	22	49	-46.0~46.0
S6-Tmono-mClu-408	5	6170806~6171149	344	31	78.25	-73.3~41.7
S6-Amono-mClu-391	3	6172568~6172832	265	39	113	-58.0~58.0
S6-Amono-mClu-392	3	6176334~6176394	61	23	19	-7.0~7.0
S6-Amono-mClu-393	3	6177366~6177461	96	19	38.5	-32.5~32.5
S6-Amono-mClu-394	5	6184011~6184448	438	37	100.25	-89.3~118.7
S6-Amono-mClu-395	4	6185632~6185864	233	25	69.3333	-64.3~53.7
S6-Amono-mClu-396	3	6189387~6189665	279	19	130	-94.0~94.0
S6-Amono-mClu-397	3	6190897~6191516	620	43	288.5	-139.5~139.5
S6-Tmono-mClu-409	3	6199073~6199215	143	21	61	-58.0~58.0
S6-Tmono-mClu-410	3	6199977~6200278	302	23	139.5	-62.5~62.5
S6-Tmono-mClu-411	3	6200401~6200735	335	20	157.5	-57.5~57.5
S6-Tmono-mClu-412	3	6202791~6203134	344	18	163	-147.0~147.0
S6-Tmono-mClu-413	3	6206182~6206385	204	18	93	-7.0~7.0
S6-ATdi-mClu-213	5	6206734~6206831	98	40	14.5	-10.5~24.5
S6-Tmono-mClu-414	3	6207975~6208203	229	18	105.5	-53.5~53.5
S6-ATdi-mClu-214	3	6209019~6209337	319	24	147.5	-44.5~44.5
S6-Tmono-mClu-415	3	6216502~6216566	65	18	23.5	-13.5~13.5
S6-Tmono-mClu-416	3	6220230~6220652	423	20	201.5	-29.5~29.5
S6-Tmono-mClu-417	3	6222602~6222734	133	24	54.5	-18.5~18.5
S6-Amono-mClu-398	3	6231311~6231829	519	36	241.5	-217.5~217.5
S6-Amono-mClu-399	4	6232349~6232645	297	36	87	-83.0~58.0
S6-Tmono-mClu-418	3	6234277~6234382	106	18	44	-24.0~24.0
S6-Amono-mClu-400	3	6237726~6237869	144	21	61.5	-58.5~58.5
S6-TGdi-mClu-36	4	6248575~6249079	505	54	150.333	-140.3~280.7
S6-TGdi-mClu-37	4	6250062~6251202	1141	26	371.667	-310.7~111.3
S6-ATdi-mClu-215	3	6256869~6256952	84	20	32	-11.0~11.0
S6-Amono-mClu-401	4	6258058~6258431	374	33	113.667	-112.7~193.7
S6-ATdi-mClu-216	7	6259626~6259772	147	54	15.5	-14.5~25.5
S6-ATdi-mClu-217	3	6260841~6261051	211	18	96.5	-90.5~90.5
S6-TCdi-mClu-44	3	6263256~6263434	179	18	80.5	-59.5~59.5
S6-TCdi-mClu-45	3	6269367~6269547	181	20	80.5	-13.5~13.5
S6-Amono-mClu-402	4	6269744~6269776	33	30	1	0.0~195.5
S6-Tmono-mClu-419	4	6271123~6271966	844	25	273	-114.0~80.0
S6-Amono-mClu-403	5	6276390~6277046	657	43	153.5	-127.5~140.5
S6-ATdi-mClu-218	4	6278248~6278320	73	26	15.6667	-14.7~11.3
S6-ATdi-mClu-219	3	6278360~6278393	34	24	5	-1.0~1.0
S6-Amono-mClu-404	3	6280518~6280716	199	31	84	-79.0~79.0
S6-Tmono-mClu-420	3	6282171~6282347	177	18	79.5	-20.5~20.5
S6-TGdi-mClu-38	3	6285996~6286155	160	18	71	-50.0~50.0
S6-TGdi-mClu-39	3	6287060~6287093	34	32	1	0.0
S6-Tmono-mClu-421	3	6289429~6289851	423	30	196.5	-114.5~114.5
S6-TCdi-mClu-46	3	6292968~6293177	210	18	96	-22.0~22.0
S6-Tmono-mClu-422	3	6293193~6293671	479	20	229.5	-40.5~40.5
S6-Amono-mClu-405	6	6296098~6296824	727	6	144.2	-62.2~166.8
S6-TGdi-mClu-40	3	6298978~6299020	43	40	1.5	-0.5~0.5
S6-TCtri-mClu-4	3	6304807~6304897	91	27	32	-16.0~16.0
S6-ACdi-mClu-46	3	6306936~6307091	156	18	69	-36.0~36.0
S6-Amono-mClu-406	3	6310731~6310848	118	18	50	-31.0~31.0
S6-ATdi-mClu-220	5	6315219~6315750	532	32	125	-124.0~327.0
S6-AGdi-mClu-46	4	6316341~6316616	276	24	84	-81.0~57.0
S6-Amono-mClu-407	4	6323073~6323452	380	37	114.333	-97.3~52.7
S6-ATdi-mClu-221	5	6323692~6323959	268	32	59	-47.0~29.0
S6-ATdi-mClu-222	4	6327165~6327271	107	30	25.6667	-7.7~4.3
S6-Tmono-mClu-423	3	6330913~6331344	432	19	206.5	-183.5~183.5
S6-Amono-mClu-408	3	6331391~6331706	316	18	149	-121.0~121.0
S6-Amono-mClu-409	3	6336161~6336256	96	19	38.5	-32.5~32.5
S6-TCdi-mClu-47	3	6348866~6348889	24	22	1	0.0
S6-TCdi-mClu-48	3	6348913~6348937	25	22	1.5	-0.5~0.5
S6-Tmono-mClu-424	4	6353677~6354276	600	27	191	-190.0~222.0
S6-TCtetra-mClu-7	3	6357897~6358056	160	112	24	-18.0~18.0
S6-TCdi-mClu-49	3	6359139~6359457	319	18	150.5	-19.5~19.5
S6-ATdi-mClu-223	3	6360188~6360230	43	32	5.5	-1.5~1.5
S6-ACdi-mClu-47	4	6363201~6363571	371	56	105	-101.0~169.0
S6-ACdi-mClu-48	3	6365686~6365766	81	42	19.5	-12.5~12.5
S6-ACdi-mClu-49	4	6368174~6368245	72	30	14	-12.0~21.0
S6-TGdi-mClu-41	4	6368878~6369240	363	24	113	-76.0~144.0
S6-Tmono-mClu-425	3	6372454~6372878	425	26	199.5	-163.5~163.5
S6-ACdi-mClu-50	3	6373085~6373122	38	32	3	-2.0~2.0
S6-ACdi-mClu-51	4	6375183~6375234	52	32	6.66667	-4.7~4.3
S6-ACdi-mClu-52	4	6376320~6376462	143	36	35.6667	-30.7~52.3
S6-Tmono-mClu-426	4	6379173~6379741	569	27	180.667	-177.7~247.3
S6-ACdi-mClu-53	3	6379945~6379987	43	26	8.5	-1.5~1.5
S6-Tmono-mClu-427	4	6382148~6382232	85	38	15.6667	-14.7~24.3
S6-ACdi-mClu-54	5	6382438~6382530	93	50	10.75	-9.8~20.2
S6-ACdi-mClu-55	4	6384881~6384960	80	24	18.6667	-5.7~10.3
S6-AGdi-mClu-47	3	6387154~6387341	188	20	84	-32.0~32.0
S6-TGdi-mClu-42	3	6388141~6388564	424	18	203	-61.0~61.0
S6-ACdi-mClu-56	4	6392264~6392347	84	40	14.6667	-12.7~20.3
S6-ACdi-mClu-57	3	6394598~6394682	85	34	25.5	-10.5~10.5
S6-ACdi-mClu-58	3	6396757~6396900	144	26	59	-55.0~55.0
S6-ACdi-mClu-59	4	6399351~6399603	253	36	72.3333	-68.3~135.7
S6-Amono-mClu-410	3	6407239~6407617	379	20	179.5	-27.5~27.5
S6-ACdi-mClu-60	4	6411831~6411911	81	28	17.6667	-16.7~28.3
S6-Amono-mClu-411	3	6412374~6412427	54	26	14	-13.0~13.0
S6-ACdi-mClu-61	4	6414274~6414319	46	32	4.66667	-3.7~5.3
S6-ACdi-mClu-62	5	6416521~6416697	177	32	36.25	-33.3~64.7
S6-ACdi-mClu-63	4	6418923~6418999	77	32	15	-14.0~21.0
S6-ACdi-mClu-64	5	6421386~6421474	89	42	11.75	-10.8~23.2
S6-ACdi-mClu-65	4	6423070~6423155	86	32	18	-13.0~17.0
S6-Tmono-mClu-428	3	6425037~6425321	285	34	125.5	-124.5~124.5
S6-Tmono-mClu-429	3	6427356~6427742	387	24	181.5	-69.5~69.5
S6-ACdi-mClu-66	4	6428024~6428080	57	28	9.66667	-7.7~14.3
S6-ACdi-mClu-67	4	6430433~6430533	101	40	20.3333	-18.3~29.7
S6-ACdi-mClu-68	3	6439994~6440067	74	32	21	-13.0~13.0
S6-ACdi-mClu-69	3	6440246~6440276	31	24	3.5	-2.5~2.5
S6-ACdi-mClu-70	4	6445173~6445330	158	42	38.6667	-33.7~43.3
S6-ACdi-mClu-71	5	6447198~6447282	85	32	13.25	-12.3~18.7
S6-ACdi-mClu-72	4	6450951~6451041	91	36	18.3333	-11.3~14.7
S6-ACdi-mClu-73	4	6460171~6460334	164	36	42.6667	-40.7~45.3
S6-ACdi-mClu-74	3	6462146~6462212	67	42	12.5	-1.5~1.5
S6-ACdi-mClu-75	3	6464619~6464707	89	32	28.5	-4.5~4.5
S6-ACdi-mClu-76	4	6471074~6471134	61	48	4.33333	-3.3~3.7
S6-ACdi-mClu-77	4	6473256~6473651	396	32	121.333	-117.3~220.7
S6-ATdi-mClu-224	7	6478042~6478230	189	98	15.1667	-10.2~16.8
S6-TGdi-mClu-43	3	6478231~6478269	39	24	7.5	-1.5~1.5
S6-AGtetra-mClu-6	5	6479631~6479822	192	192	0	0.0
S6-ATdi-mClu-225	4	6480108~6480790	683	24	219.667	-117.7~100.3
S6-Amono-mClu-412	4	6482691~6482877	187	33	51.3333	-50.3~100.7
S6-ATdi-mClu-226	4	6495829~6495870	42	28	4.66667	-2.7~4.3
S6-ATdi-mClu-227	3	6499440~6499548	109	22	43.5	-15.5~15.5
S6-Tmono-mClu-430	4	6501652~6501866	215	26	63	-38.0~31.0
S6-Amono-mClu-413	3	6507578~6507699	122	26	48	-42.0~42.0
S6-ACdi-mClu-78	3	6509772~6510468	697	20	338.5	-101.5~101.5
S6-TCdi-mClu-50	3	6512293~6512472	180	18	81	-79.0~79.0
S6-Amono-mClu-414	3	6526308~6526402	95	18	38.5	-32.5~32.5
S6-Amono-mClu-415	3	6529319~6529744	426	20	203	-127.0~127.0
S6-TCdi-mClu-51	3	6539162~6539640	479	20	229.5	-190.5~190.5
S6-Tmono-mClu-431	3	6545736~6545961	226	29	98.5	-25.5~25.5
S6-Tmono-mClu-432	3	6549954~6550127	174	24	75	-73.0~73.0
S6-TCdi-mClu-52	3	6551612~6551974	363	22	170.5	-116.5~116.5
S6-Amono-mClu-416	5	6557507~6557941	435	33	100.5	-83.5~68.5
S6-Amono-mClu-417	3	6558703~6558960	258	21	118.5	-46.5~46.5
S6-Amono-mClu-418	5	6559404~6560293	890	41	212.25	-157.3~185.7
S6-Amono-mClu-419	3	6560543~6560771	229	19	105	-82.0~82.0
S6-Amono-mClu-420	5	6561916~6562216	301	32	67.25	-54.3~131.7
S6-Amono-mClu-421	5	6562813~6563318	506	34	118	-95.0~139.0
S6-Amono-mClu-422	3	6563816~6564130	315	23	146	-145.0~145.0
S6-Tmono-mClu-433	3	6570098~6570629	532	23	254.5	-0.5~0.5
S6-Tmono-mClu-434	3	6576186~6576276	91	21	35	-22.0~22.0
S6-Tmono-mClu-435	3	6579723~6579908	186	30	78	-73.0~73.0
S6-Tmono-mClu-436	3	6590032~6590794	763	26	368.5	-212.5~212.5
S6-TCdi-mClu-53	5	6593871~6594962	1092	30	265.5	-251.5~451.5
S6-Tmono-mClu-437	3	6595662~6595725	64	20	22	-8.0~8.0
S6-ATdi-mClu-228	3	6597209~6597245	37	22	7.5	-6.5~6.5
S6-Tmono-mClu-438	3	6597483~6597559	77	24	26.5	-18.5~18.5
S6-Tmono-mClu-439	5	6607285~6608184	900	33	216.75	-190.8~287.2
S6-Tmono-mClu-440	3	6609138~6609459	322	18	152	-75.0~75.0
S6-Amono-mClu-423	4	6612386~6612732	347	28	106.333	-40.3~72.7
S6-Amono-mClu-424	4	6613029~6613614	586	25	187	-102.0~99.0
S6-TGdi-mClu-44	3	6617647~6617678	32	28	2	0.0
S6-ATdi-mClu-229	3	6621134~6621251	118	18	50	-49.0~49.0
S6-ATdi-mClu-230	7	6621791~6622181	391	50	56.8333	-54.8~248.2
S6-TGdi-mClu-45	3	6622675~6622751	77	18	29.5	-7.5~7.5
S6-Amono-mClu-425	3	6626312~6626368	57	24	16.5	-7.5~7.5
S6-Amono-mClu-426	3	6627895~6628374	480	20	230	-40.0~40.0
[truncated: 5,556 more rows]
