# Supplementary material for: A comprehensive microsatellite landscape of human Y-DNA at kilobase resolution
Source: BMC Genomics. 2021 Jan 22;22:76. doi: 10.1186/s12864-021-07389-5 (PMC7821415; doi:10.1186/s12864-021-07389-5)
Supplement: Supplementary file 4 — Additional file 4: Table S4. The features of identified super high density peaks in 55 segments of human reference Y-DNA (NC_000024.10) at 1 Kbp resolution (super high peak (sHP), pD1RD ≥ 425.00). [file 12864_2021_7389_MOESM4_ESM.xls]

## Sheet: super high peak
Supplementary Table 4a. The features of identified super high density peaks in 55 segments of human reference Y-DNA (NC_000024.10) at 1 Kbp resolution (super high peak (sHP), pD1RD≥425.00)
Peak name	Genomic unit location	Related biological significance	Overall SSR pD1RDa	Mono-SSR pD1RD	Di-SSR pD1RD	Tri-SSR pD1RD	Tetra-SSR pD1RD	Penta-SSR pD1RD	Hexa-SSR pD1RD	Co-located notable SSR clusterb	Attachment
2 sHP were detected to be related with known biological significance
S6-sHP2	2228001~2229000	Distributed enhancerc	430	36	32	0	362.00d	0	0	S6-AGtetra-Clu-2	-
S55-sHP1	57216001~57217000	Protect DNA from deterioration or fusion with neighboring chromosomese	559	0	12	0	12	25	510	S55-ATGhexa-MClu-1	q-arm telomeric region, the telomere-repeat sequencee
34 sHP and 2 unnormal sHP remain to detect the related biological significance
S4-sHP1	522001~523000	Unknown	473	36	0	9	428	0	0	S4-TCtetra-Clu-1	-
S4-sHP2	530001~531000	Unknown	430	0	430	0	0	0	0	S4-TGdi-Clu-3	-
S4-sHP3	622001~623000	Unknown	518	6	512	0	0	0	0	S4-AGdi-Clu-4	-
S4-sHP4	626001~627000	Unknown	426	0	426	0	0	0	0	S4-TCdi-Clu-2	-
S4-sHP5	628001~629000	Unknown	558	0	558	0	0	0	0	S4-TCdi-Clu-3	-
S4-sHP6	663001~664000	Unknown	427	23	404	0	0	0	0	S4-ATdi-Clu-7	-
S4-sHP7	722001~723000	Unknown	459	0	450	9	0	0	0	S4-ATdi-Clu-8	-
S4-sHP8	827001~828000	Unknown	604	0	604	0	0	0	0	S4-ATdi-Clu-11	-
S4-sHP9	932001~933000	Unknown	578	0	578	0	0	0	0	S4-ATdi-Clu-15	-
S4-sHP10	939001~940000	Unknown	437	6	410	9	12	0	0	S4-TCdi-Clu-4	-
S4-sHP11	942001~943000	Unknown	458	16	400	18	24	0	0	S4-AGdi-Clu-7	-
S4-sHP12	945001~946000	Unknown	590	0	6	0	584	0	0	no	-
S4-sHP13	991001~992000	Unknown	429	7	344	0	60	0	18	S4-TCdi-Clu-5	-
S4-sHP14	996001~997000	Unknown	476	0	16	0	460	0	0	S4-mix(ATCtetra-ATGtetra)-Clu-1	-
S4-sHP15	1106001~1107000	Unknown	548	0	532	0	16	0	0	S4-AGdi-Clu-8	-
S4-sHP16	1160001~1161000	Unknown	518	0	506	0	12	0	0	S4-AGdi-Clu-10	-
S4-sHP17	1200001~1201000	Unknown	510	0	510	0	0	0	0	S4-mix(ATdi-TGdi)-Clu-1	-
S4-sHP18	1267001~1268000	Unknown	444	0	444	0	0	0	0	S4-TGdi-Clu-8	-
S4-sHP19	1509001~1510000	Unknown	426	0	6	0	420	0	0	S4-ATCtetra-Clu-3	-
S4-sHP20	1910001~1911000	Unknown	472	6	412	54	0	0	0	S4-TCdi-Clu-10	-
S6-sHP1	2166001~2167000	Unknown	458	8	426	0	24	0	0	no	-
S6-sHP3f	2277001~2278000	Unknown	403	0	343	60	0	0	0	S6-AGdi-Clu-1	-
	2278001~2279000	Unknown	445	0	349	96	0	0	0		-
	2279001~2280000	Unknown	420	0	348	72	0	0	0		-
	2280001~2281000	Unknown	437	0	341	96	0	0	0		-
S6-sHP4	2520001~2521000	Unknown	456	0	6	432	0	0	18	S6-ATCtri-Clu-3	-
S6-sHP5	2773001~2774000	Unknown	434	12	84	18	320	0	0	S6-AGtetra-Clu-3	-
S6-sHP6	4034001~4035000	Unknown	522	6	498	18	0	0	0	S6-ATdi-Clu-5	-
S6-sHP7	8613001~8614000	Unknown	434	39	395	0	0	0	0	S6-ATdi-Clu-15	-
S11-sHP1	10186001~10187000	Unknown	456	14	384	0	48	0	0	S11-TCdi-Clu-2	Genomic location unit was shorter than 1.00 Kbp.
S16-sHP1	10670733~10671000	Unknown	430.712	0	0	0	0	430.712	0	S16-ATCpenta-Clu-1	Genomic location unit was shorter than 1.00 Kbp.
S26-sHP1	10891943~10892000	Unknown	614.035	0	0	0	0	614.035	0	S26-ATCpenta-Clu-1	-
S40-sHP1	11297001~11298000	Unknown	476	0	6	0	0	470	0	S40-ATCpenta-Clu-2	-
S40-sHP2	11302001~11303000	Unknown	531	7	6	0	0	518	0	S40-ATCpenta-Clu-2	-
S48-sHP1	12513001~12514000	Unknown	511	13	450	36	12	0	0	S48-ATdi-Clu-8	-
S48-sHP2	12592001~12593000	Unknown	474	12	414	18	0	30	0	S48-ATdi-Clu-9	-
S48-sHP3	17325001~17326000	Unknown	451	23	118	18	292	0	0	S48-mix(AGdi-AGtetra)-Clu-1	-
S48-sHP4	18871001~18872000	Unknown	428	12	416	0	0	0	0	S48-ATdi-Clu-24	-
S53-sHP1	22241001~22242000	Unknown	662	0	662	0	0	0	0	S53-ATdi-Clu-1	-
a The D1-relative density of mono- to hexanucleotide SSRs and overall SSR.
b The notable SSR clusters included big-clusters and mini-clusters.
c Identified by Ensembl genome browser GRCh38 with reference 1-3.
d The main contribution of SSR pD1RD to the density peak was in bold font.
e Reference 4, 5.
f Some peaks were accorss multiple 1.00 Kbp units.
Reference
1. Zerbino, D. R., Johnson, N., Juettemann, T., Wilder, S. P. & Flicek, P. WiggleTools: parallel processing of large collections of genome-wide datasets for visualization and statistical analysis. Bioinformatics 30, 1008-1009 (2014).
2. Zerbino, D. R., Wilder, S. P., Johnson, N., Juettemann, T. & Flicek, P. R. The ensembl regulatory build. Genome Biology 16, 56 (2015).
3. Zerbino, D. R et al. Ensembl regulation resources. Database (Oxford) 2016, bav119 (2016).
4. Allshire, R C. Human telomeres contain at least three types of G-rich repeat distributed non-randomly. Nucleic Acids Research 17, 4611-4627 (1989).
5. International Human Genome Sequencing Consortium. Finishing the euchromatic sequence of the human genome. Nature 431, 931-945 (2004).
6. Gardiner-Garden, M. & Frommer, M. CpG islands in vertebrate genomes. Journal of Molecular Biology 196, 261-282 (1987).
7. May, C. A. et al. Crossover clustering and rapid decay of linkage disequilibrium in the Xp/Yp pseudoautosomal gene SHOX. Nature Genetics 31, 272-275 (2002).
8. Pruitt, K. D., Tatusova, T. & Maglott, D. R. NCBI Reference Sequence (RefSeq): a curated non-redundant sequence database of genomes, transcripts and proteins. Nucleic Acids Research 33, D501-D504 (2005).
9. Benson, D. A. et al. GenBank. Nucleic Acids Research 41, D36-D42 (2014).
10. Benson, D. A., Karsch-Mizrachi, I., Lipman, D. J., Ostell, J. & Wheeler, D. L. GenBank: update. Nucleic Acids Research 32, D23-D26 (2004).
11. Strausberg, R. L. et al. Generation and initial analysis of more than 15,000 full-length human and mouse cDNA sequences. Proceedings of the National Acadadmy of Sciences of the United Statesof America 99, 16899-16903 (2002).
12. Kent, W. J. BLAT - the BLAST-like alignment tool. Genome Research 12, 656-664 (2002).
13. Lesurf, R. et al. ORegAnno 3.0: a community-driven resource for curated regulatory annotation. Nucleic Acids Research 44, D126-D132 (2016).
14. Griffith, O. L. et al. ORegAnno: an open-access community-driven resource for regulatory annotation. Nucleic Acids Research 36, D107-D113 (2008).
15. Montgomery, S. B. et al. ORegAnno: an open access database and curation system for literature-derived promoters, transcription factor binding sites and regulatory variation. Bioinformatics 22, 637-640 (2006).

## Sheet: high peak
Supplementary Table 4b. The features of identified high density peaks in 55 segments of human reference Y-DNA (NC_000024.10) at 1 Kbp resolution (high peak (HP), 300.00≤pD1RD<425.00)
Peak name	Genomic unit location	Related biological significance	Overall SSR pD1RDa	Mono-SSR pD1RD	Di-SSR pD1RD	Tri-SSR pD1RD	Tetra-SSR pD1RD	Penta-SSR pD1RD	Hexa-SSR pD1RD	Co-located notable SSR clusterb	Attachment
8 HP were detected to be related with biological significance
S4-HP1	328001~329000	High possibility to be methylated	333	231.00c	90	12	0	0	0	S4-Cmono-Clu-1	29 CpG islandd
S4-HP10	636001~637000	Meiotic recombination hotspot	390	0	390	0	0	0	0	S4-ATdi-Clu-6	SHOX noncoding regione
S5-HP1	2132995~2134000	Distributed enhancer of a mRNA	314.428	6.96517	113.433	194.03	0	0	0	S5-AGtri-MClu-1	The mRNA was a cDNA clone (Accession no.: BC128215)f
S11-HP2	10183001~10184000	Transcription factor binding site	415	7	384	0	24	0	0	S11-TCdi-Clu-1	Related gene: PCMTD1P1; Transcription factor: ZNF263g
S13-HP1	10630001~10631000	Transcription factor binding site	312	0	12	0	0	300	0	S13-ATCpenta-Clu-1	Transcription factor: FOXP1h
S40-HP2	11300001~11301000	Transcription factor binding site	423	0	0	0	0	423	0	S40-ATCpenta-Clu-2	Related gene: SLC9B1P1; Transcription factor: FOXP1i
		Transcription factor binding site									Related gene: ASS1P6; Transcription factor: ZNF263j
		Transcription factor binding site									Related gene: RCC2P1; Transcription factor: HNF4Ak
S48-HP1	11690001~11691000	Transcription factor binding site	310	0	0	0	0	310	0	S48-ATGpenta-Clu-1	Related gene: ASS1P6; Transcription factor: ZNF263l
S55-HP1	57195001~57196000	CTCF binding site	414	0	414	0	0	0	0	S55-TGdi-Clu-2	The corresponding homologous genomic location on human reference X-DNA was deteteced to be a CTCF binding sitem
68 HP and 8 unnormal HP remain to detect the related biological significance
S4-HP2	436001~437000	Unknown	328	6	322	0	0	0	0	S4-AGdi-Clu-3	-
S4-HP3	440001~441000	Unknown	341	26	300	15	0	0	0	S4-ACdi-Clu-3	-
S4-HP4	481001~482000	Unknown	364	22	18	0	324	0	0	S4-AGtetra-Clu-1	-
S4-HP5	551001~552000	Unknown	336	30	182	0	124	0	0	S4-ATCtetra-Clu-1, S4-ACdi-MClu-2	-
S4-HP6n	569001~570000	Unknown	388	0	388	0	0	0	0	S4-ATdi-Clu-3	-
	570001~571000	Unknown	308	20	254	9	0	25	0		-
S4-HP7	584001~585000	Unknown	390	0	30	360	0	0	0	S4-AGtri-Clu-1	-
S4-HP8	592001~593000	Unknown	330	18	40	0	272	0	0	no	-
S4-HP9	605001~606000	Unknown	318	19	266	9	24	0	0	S4-ATdi-Clu-5	-
S4-HP11	685001~686000	Unknown	327	6	42	9	252	0	18	S4-TCtetra-MClu-2	-
S4-HP12	727001~728000	Unknown	420	0	420	0	0	0	0	S4-ATdi-Clu-9	-
S4-HP13	730001~731000	Unknown	386	0	12	0	356	0	18	S4-TCtetra-Clu-3	-
S4-HP14	770001~771000	Unknown	302	13	44	21	224	0	0	S4-ATCtetra-MClu-2	-
S4-HP15	780001~781000	Unknown	406	0	54	0	352	0	0	no	-
S4-HP16	797001~798000	Unknown	341	26	288	9	0	0	18	S4-ATdi-Clu-10	-
S4-HP17	865001~866000	Unknown	350	0	320	0	0	30	0	S4-ACdi-Clu-7	-
S4-HP18	1048001~1049000	Unknown	358	26	12	9	296	15	0	no	-
S4-HP19	1070001~1071000	Unknown	319	22	106	0	176	15	0	no	-
S4-HP20	1073001~1074000	Unknown	374	116	6	0	32	220	0	no	-
S4-HP21	1129001~1130000	Unknown	376	0	376	0	0	0	0	S4-ACdi-Clu-9	-
S4-HP22	1178001~1179000	Unknown	417	14	154	24	0	225	0	no	-
S4-HP23	1226001~1227000	Unknown	310	6	12	0	292	0	0	S4-ATGtetra-Clu-1	-
	1227001~1228000	Unknown	312	8	0	0	304	0	0		-
S4-HP24	1416001~1417000	Unknown	282	0	282	0	0	0	0	S4-ACdi-Clu-11	-
	1417001~1418000	Unknown	321	0	312	9	0	0	0		-
S4-HP25	1490001~1491000	Unknown	382	48	54	0	280	0	0	no	-
S4-HP26	1524001~1525000	Unknown	418	18	0	0	400	0	0	S4-ATCtetra-Clu-4	-
S4-HP27	1530001~1531000	Unknown	316	0	88	0	228	0	0	no	-
S4-HP28	1533001~1534000	Unknown	350	50	288	0	12	0	0	S4-ATdi-Clu-20	-
S4-HP29	1561001~1562000	Unknown	328	28	140	0	160	0	0	no	-
S4-HP30	1577001~1578000	Unknown	420	0	0	0	420	0	0	S4-ATGtetra-MClu-7	-
S4-HP31	1681001~1682000	Unknown	391	25	334	0	32	0	0	S4-TCdi-Clu-8	-
S4-HP32	1881001~1882000	Unknown	359	12	48	0	284	15	0	S4-AGtetra-Clu-2	-
S5-HP2	2137001~2137388	Unknown	355.67	0	0	355.67	0	0	0	S5-ATCtri-MClu-1	Genomic location unit was shorter than 1.00 Kbp.
S6-HP1	2137489~2138000	Unknown	422.701	11.7417	0	410.959	0	0	0	S6-ATCtri-Clu-1	Genomic location unit was shorter than 1.00 Kbp.
S6-HP2	2213001~2214000	Unknown	364	0	6	0	208	150	0	S6-AGtetra-Clu-1	-
S6-HP3	2304001~2305000	Unknown	320	8	24	0	288	0	0	S6-ATGtetra-MClu-1	-
S6-HP4	2610001~2611000	Unknown	356	13	328	15	0	0	0	S6-TCdi-Clu-1	-
S6-HP5	3772001~3773000	Unknown	318	26	38	0	204	50	0	no	-
S6-HP6	6156001~6157000	Unknown	323	27	296	0	0	0	0	S6-ATdi-Clu-3	-
S6-HP7	6337001~6338000	Unknown	378	6	372	0	0	0	0	S6-ATdi-Clu-6	-
S6-HP8	7558001~7559000	Unknown	300	0	300	0	0	0	0	S6-ATdi-Clu-7	-
S6-HP9	8226001~8227000	Unknown	420	6	414	0	0	0	0	S6-ACdi-Clu-4, S6-ATdi-Clu-14	-
S6-HP10	8633001~8634000	Unknown	306	14	50	186	20	0	36	S6-TCtri-MClu-1	-
S6-HP11	9033001~9034000	Unknown	325	25	300	0	0	0	0	S6-ATdi-Clu-17, S6-ATdi-MClu-38	-
S11-HP1	9837001~9838000	Unknown	366	12	354	0	0	0	0	S11-ATdi-Clu-1	-
S13-HP2	10633001~10633440	Unknown	318.182	0	0	0	0	318.182	0	S13-ATCpenta-Clu-1	Genomic location unit was shorter than 1.00 Kbp.
S14-HP1	10649001~10649989	Unknown	335.693	0	12.1335	0	0	323.559	0	S14-ATCpenta-Clu-1	Genomic location unit was shorter than 1.00 Kbp.
S15-HP1	10669001~10669737	Unknown	328.358	8.14111	8.14111	0	0	312.076	0	S15-ATCpenta-Clu-1	Genomic location unit was shorter than 1.00 Kbp.
S18-HP1	10682443~10683000	Unknown	333.932	0	10.772	0	0	323.16	0	S18-ATCpenta-Clu-1	Genomic location unit was shorter than 1.00 Kbp.
S18-HP2	10691001~10691573	Unknown	376.963	0	10.4712	0	0	366.492	0	S18-ATCpenta-Clu-1	Genomic location unit was shorter than 1.00 Kbp.
S20-HP1	10744193~10745000	Unknown	339.529	0	29.7398	0	0	309.789	0	S20-ATCpenta-Clu-1	Genomic location unit was shorter than 1.00 Kbp.
S21-HP1	10776001~10777000	Unknown	327	0	0	0	0	327	0	S21-ATCpenta-Clu-1	-
S21-HP2	10789001~10790000	Unknown	324	0	4	0	0	320	0	S21-ATCpenta-Clu-1	-
S21-HP3	10796001~10797000	Unknown	305	0	0	0	0	305	0	S21-ATCpenta-Clu-1	-
S21-HP4	10801001~10802000	Unknown	311	0	6	0	0	305	0	S21-ATCpenta-Clu-1	-
S24-HP1	10868001~10869000	Unknown	306	0	6	0	0	300	0	S24-ATCpenta-Clu-1	-
S34-HP1	10986678~10987000	Unknown	347.826	0	37.2671	0	0	310.559	0	S34-ATCpenta-Clu-1	-
	10987001~10988000	Unknown	327	7	0	0	0	320	0		-
S40-HP1	11294001~11295000	Unknown	373	6	12	0	0	355	0	S40-ATCpenta-Clu-2	-
S48-HP2	11752001~11753000	Unknown	384	12	312	0	0	60	0	S48-ATdi-Clu-1	-
S48-HP3	11905001~11906000	Unknown	307	14	104	0	189	0	0	no	-
S48-HP4	11966001~11967000	Unknown	324	0	312	0	12	0	0	S48-ATdi-Clu-2	-
	11967001~11968000	Unknown	345	24	312	9	0	0	0		-
S48-HP5	12112001~12113000	Unknown	316	45	112	27	132	0	0	no	-
S48-HP6	14057001~14058000	Unknown	318	20	126	0	172	0	0	S48-mix(TGdi-AG tetra)-Clu-1	-
S48-HP7	14232001~14233000	Unknown	357	18	0	339	0	0	0	S48-TCtri-Clu-1	-
S48-HP8	15211001~15212000	Unknown	406	6	147	9	244	0	0	S48-AGdi-MClu-3, S48-AGtetra-MClu-1	-
	15212001~15213000	Unknown	390	26	146	0	200	0	18		-
S48-HP9	16936001~16937000	Unknown	306	6	300	0	0	0	0	S48-ATdi-MClu-52	-
S48-HP10	17026001~17027000	Unknown	364	6	358	0	0	0	0	S48-ATdi-Clu-17	-
S48-HP11	17265001~17266000	Unknown	421	42	56	18	280	25	0	no	-
S48-HP12	17274001~17275000	Unknown	396	0	378	18	0	0	0	S48-ATdi-Clu-18	-
	17275001~17276000	Unknown	389	12	362	0	0	15	0		-
S48-HP13	17782001~17783000	Unknown	310	6	262	27	0	15	0	S48-ATdi-Clu-21	-
S48-HP14	17851001~17852000	Unknown	335	0	326	9	0	0	0	no	-
S48-HP15	17933001~17934000	Unknown	305	72	126	0	72	35	0	S48-ATdi-MClu-57	-
S48-HP16	17972001~17973000	Unknown	308	73	132	0	68	35	0	S48-ATdi-MClu-58	-
S48-HP17	18054001~18055000	Unknown	345	0	324	9	12	0	0	no	-
S48-HP18	19389001~19390000	Unknown	314	27	231	0	56	0	0	S48-ATdi-Clu-26	-
S53-HP1	23054001~23055000	Unknown	338	7	40	0	291	0	0	no	-
S53-HP2	24688001~24689000	Unknown	324	0	28	0	296	0	0	no	-
S53-HP3	24981001~24982000	Unknown	318	0	34	0	284	0	0	no	-
a The D1-relative density of mono- to hexanucleotide SSRs and overall SSR.
b The notable SSR clusters included big-clusters and mini-clusters.
c The main contribution of SSR pD1RD to the density peak was in bold font.
d Identified by UCSC genome browser GRCh38. Reference 6.
e Reference 7, 8.
f Identified by UCSC genome browser GRCh38 with reference 9-12.
g-l Identified by UCSC genome browser GRCh38 with reference 13-15.
m Identified by Ensembl genome browser GRCh38 with reference 1-3.
n Some peaks were accorss multiple 1.00 Kbp units.

## Sheet: middle peak
Supplementary Table 4c. The features of identified middle density peaks in 55 segments of human reference Y-DNA (NC_000024.10) at 1 Kbp resolution (middle peak (MP), 150.00≤pD1RD<300.00)
Peak name	Genomic unit location	Overall SSR pD1RDa	Mono-SSR pD1RD	Di-SSR pD1RD	Tri-SSR pD1RD	Tetra-SSR pD1RD	Penta-SSR pD1RD	Hexa-SSR pD1RD	Co-located notable SSR clusterb
S4-MP1	259001~260000	291	63	228	0	0	0	0	S4-AGdi-Clu-2
S4-MP2	264001~265000	173	27	18	0	128	0	0	S4-AGtetra-MClu-1
S4-MP3	282001~283000	163	40	108	0	0	15	0	S4-ATdi-MClu-1
S4-MP4	285001~286000	195	0	186	9	0	0	0	S4-ACdi-Clu-1
S4-MP5	287001~288000	284	0	284	0	0	0	0	S4-ATdi-Clu-1
S4-MP6	300001~301000	189	27	162	0	0	0	0	no
S4-MP7c	315001~316000	182	0	182	0	0	0	0	S4-ACdi-Clu-2
	316001~317000	157	0	148	9	0	0	0
S4-MP8	321001~322000	161	107	0	54	0	0	0	S4-mix(Amono-TGtri)-MClu-1
	322001~323000	138	80	6	36	16	0	0
	323001~324000	174	10	164	0	0	0	0
S4-MP9	339001~340000	185	185	0	0	0	0	0	S4-Gmono-Clu-1
S4-MP10	379001~380000	197	0	188	9	0	0	0	S4-TGdi-Clu-1
S4-MP11	401001~402000	172	42	118	0	12	0	0	no
S4-MP12	420001~421000	160	13	0	0	112	35	0	no
S4-MP13	449001~450000	152	27	20	9	16	50	30	no
S4-MP14	452001~453000	177	0	22	0	140	15	0	S4-ATCtetra-MClu-1
S4-MP15	456001~457000	162	0	30	0	132	0	0	no
S4-MP16	461001~462000	244	18	214	0	12	0	0	S4-TGdi-Clu-2
	462001~463000	214	6	196	0	12	0	0
S4-MP17	492001~493000	230	0	170	0	60	0	0	S4-ACdi-MClu-1, S4-ACdi-Clu-4
	493001~494000	203	23	180	0	0	0	0
S4-MP18	495001~496000	212	16	184	0	12	0	0	S4-ATdi-Clu-2
S4-MP19	502001~503000	294	0	294	0	0	0	0	S4-ACdi-Clu-5
S4-MP20	516001~517000	244	39	178	27	0	0	0	S4-TCdi-Clu-1
S4-MP21	528001~529000	242	20	82	0	140	0	0	S4-TCtetra-MClu-1, S4-TCdi-MClu-2
S4-MP22	535001~536000	281	35	40	18	188	0	0	no
S4-MP23	544001~545000	186	20	18	0	128	20	0	no
S4-MP24	562001~563000	210	0	30	0	180	0	0	no
S4-MP25	573001~574000	165	6	150	9	0	0	0	S4-ATdi-Clu-4
S4-MP26	579001~580000	278	0	86	0	192	0	0	no
S4-MP27	581001~582000	182	0	106	0	76	0	0	no
S4-MP28	601001~602000	279	6	44	9	220	0	0	S4-TCtetra-Clu-2
	602001~603000	277	26	46	9	196	0	0
S4-MP29	608001~609000	267	28	92	12	0	135	0	no
S4-MP30	668001~669000	202	71	18	9	24	80	0	no
S4-MP31	675001~676000	167	25	20	0	104	0	18	no
S4-MP32	681001~682000	283	0	274	9	0	0	0	S4-AGdi-Clu-5
	682001~683000	288	37	242	9	0	0	0
S4-MP33	708001~709000	207	31	32	0	144	0	0	no
S4-MP34	746001~747000	176	12	40	0	124	0	0	no
S4-MP35	749001~750000	276	51	18	0	172	35	0	no
S4-MP36	761001~762000	234	13	14	207	0	0	0	S4-TCtri-MClu-1
S4-MP37	766001~767000	182	96	0	18	68	0	0	no
S4-MP38	773001~774000	295	25	30	0	240	0	0	no
S4-MP39	785001~786000	175	35	32	0	108	0	0	no
S4-MP40	802001~803000	158	35	38	9	76	0	0	no
S4-MP41	804001~805000	237	47	62	0	108	20	0	no
S4-MP42	811001~812000	200	6	18	0	176	0	0	no
S4-MP43	818001~819000	294	0	12	30	0	0	252	S4-AThexa-MClu-1
S4-MP44	823001~824000	165	82	62	9	12	0	0	no
S4-MP45	845001~846000	257	12	236	9	0	0	0	S4-ATdi-Clu-12
S4-MP46	847001~848000	159	0	150	9	0	0	0	S4-ATdi-Clu-13
S4-MP47	849001~850000	288	38	26	0	204	20	0	no
S4-MP48	859001~860000	183	20	34	9	120	0	0	S4-TCtetra-MClu-3
S4-MP49	872001~873000	273	8	206	0	24	35	0	S4-TGdi-Clu-6, S4-ATdi-MClu-6
	873001~874000	238	59	154	9	16	0	0
S4-MP50	883001~884000	296	0	284	0	12	0	0	S4-AGdi-Clu-6
S4-MP51	893001~894000	230	6	20	0	204	0	0	S4-ATGtetra-MClu-2
S4-MP52	899001~900000	219	6	18	141	0	0	54	no
S4-MP53	906001~907000	241	7	234	0	0	0	0	S4-AGdi-MClu-2
S4-MP54	924001~925000	223	6	30	27	160	0	0	S4-ATGtetra-MClu-3
	925001~926000	255	0	18	9	228	0	0
S4-MP55	950001~951000	206	36	32	18	120	0	0	no
S4-MP56	953001~954000	178	0	30	0	148	0	0	S4-ATCtetra-Clu-2
	954001~955000	174	0	18	0	156	0	0
	955001~956000	186	0	6	0	180	0	0
S4-MP57	963001~964000	207	29	178	0	0	0	0	S4-ATdi-MClu-8
S4-MP58	978001~979000	280	0	208	72	0	0	0	S4-ATdi-Clu-16
S4-MP59	1004001~1005000	172	24	84	0	64	0	0	no
S4-MP60	1031001~1032000	166	16	6	36	108	0	0	no
S4-MP61	1041001~1042000	149	0	24	9	116	0	0	no
	1042001~1043000	179	6	12	18	128	15	0
S4-MP62	1100001~1101000	202	19	12	171	0	0	0	S4-AGtri-MClu-2
S4-MP63	1110001~1111000	298	6	268	0	24	0	0	S4-TGdi-Clu-7
S4-MP64	1118001~1119000	268	12	94	30	132	0	0	no
S4-MP65	1122001~1123000	210	11	26	9	164	0	0	no
S4-MP66	1125001~1126000	253	0	116	9	128	0	0	S4-ATdi-MClu-10
S4-MP67	1136001~1137000	151	58	54	0	24	15	0	no
S4-MP68	1143001~1144000	278	0	278	0	0	0	0	S4-ACdi-MClu-3
S4-MP69	1150001~1151000	275	39	46	18	172	0	0	S4-AGdi-Clu-9
	1151001~1152000	256	24	232	0	0	0	0
S4-MP70	1163001~1164000	223	6	60	0	92	65	0	no
S4-MP71	1167001~1168000	275	21	202	0	52	0	0	S4-ATdi-Clu-18, S4-AGtri-MClu-3
	1168001~1169000	246	12	64	18	152	0	0
S4-MP72	1182001~1183000	220	27	18	0	0	175	0	no
S4-MP73	1189001~1190000	217	43	174	0	0	0	0	no
S4-MP74	1191001~1192000	143	13	34	9	72	15	0	no
	1192001~1193000	192	66	14	0	92	20	0
S4-MP75	1195001~1196000	203	13	178	0	12	0	0	S4-ATdi-MClu-12
S4-MP76	1211001~1212000	296	0	0	0	296	0	0	S4-ATGtetra-MClu-4
S4-MP77	1218001~1219000	226	27	26	9	164	0	0	S4-ATGtetra-MClu-5
S4-MP78	1244001~1245000	236	20	36	9	96	75	0	no
S4-MP79	1247001~1248000	189	58	46	9	76	0	0	no
	1248001~1249000	185	18	18	9	0	140	0
S4-MP80	1280001~1281000	250	25	12	213	0	0	0	S4-TCtri-Clu-1
	1281001~1282000	275	41	0	234	0	0	0
S4-MP81	1283001~1284000	212	16	40	0	156	0	0	no
S4-MP82	1289001~1290000	162	33	0	9	0	120	0	S4-TGpenta-MClu-1
S4-MP83	1306001~1307000	202	13	174	0	0	15	0	S4-AGdi-MClu-3
S4-MP84	1315001~1316000	140	25	22	9	64	20	0	no
	1316001~1317000	162	13	12	9	128	0	0
S4-MP85	1324001~1325000	192	25	16	9	124	0	18	no
S4-MP86	1328001~1329000	160	154	6	0	0	0	0	S4-Tmono-MClu-3
S4-MP87	1348001~1349000	186	34	52	0	100	0	0	S4-Amono-MClu-2
S4-MP88	1355001~1356000	154	6	32	96	0	20	0	no
S4-MP89	1360001~1361000	276	14	250	0	12	0	0	S4-TCdi-Clu-6
S4-MP90	1395001~1396000	180	0	12	0	168	0	0	S4-ATGtetra-MClu-6
S4-MP91	1404001~1405000	166	0	6	0	160	0	0	S4-ATGtetra-Clu-2
	1405001~1406000	162	0	6	0	156	0	0
	1406001~1407000	164	0	0	0	164	0	0
	1407001~1408000	196	14	56	18	108	0	0
S4-MP92	1424001~1425000	218	0	30	0	188	0	0	no
S4-MP93	1431001~1432000	251	0	242	9	0	0	0	S4-ATdi-Clu-19
S4-MP94	1443001~1444000	297	0	270	27	0	0	0	S4-ACdi-Clu-12
S4-MP95	1447001~1448000	172	0	172	0	0	0	0	S4-ACdi-Clu-13
	1448001~1449000	214	0	214	0	0	0	0
S4-MP96	1458001~1459000	196	0	12	0	184	0	0	no
	1459001~1460000	196	0	24	0	172	0	0
S4-MP97	1461001~1462000	178	11	54	9	104	0	0	S4-ATCtetra-MClu-4
	1462001~1463000	169	33	20	0	116	0	0
S4-MP98	1474001~1475000	174	0	30	0	144	0	0	no
S4-MP99	1514001~1515000	290	0	6	0	0	230	54	S4-TCpenta-MClu-1
S4-MP100	1526001~1527000	240	0	0	0	220	20	0	S4-ATCtetra-Clu-4
S4-MP101	1552001~1553000	267	29	90	0	148	0	0	no
S4-MP102	1558001~1559000	256	0	12	0	244	0	0	S4-ATCtetra-MClu-5
S4-MP103	1563001~1564000	262	37	34	27	116	30	18	no
S4-MP104	1567001~1568000	210	0	210	0	0	0	0	S4-ATdi-Clu-21
	1568001~1569000	177	37	116	0	0	0	24
S4-MP105	1583001~1584000	183	36	18	0	104	25	0	no
S4-MP106	1588001~1589000	239	49	0	0	0	190	0	no
S4-MP107	1595001~1596000	150	6	144	0	0	0	0	S4-TGdi-MClu-4, S4-TCtri-MClu-2
	1596001~1597000	197	23	0	174	0	0	0
S4-MP108	1613001~1614000	169	14	62	9	84	0	0	no
S4-MP109	1646001~1647000	153	41	16	0	96	0	0	no
S4-MP110	1656001~1657000	264	6	258	0	0	0	0	no
S4-MP111	1659001~1660000	234	0	216	0	0	0	18	S4-TGdi-Clu-10
S4-MP112	1675001~1676000	213	38	166	9	0	0	0	S4-ATdi-MClu-15
	1676001~1677000	168	24	128	0	16	0	0
S4-MP113	1710001~1711000	134	0	125	9	0	0	0	S4-ATdi-Clu-22
	1711001~1712000	101	53	12	9	12	15	0
	1712001~1713000	165	59	94	0	12	0	0
S4-MP114	1724001~1725000	161	0	32	9	120	0	0	no
S4-MP115	1735001~1736000	273	12	30	231	0	0	0	S4-TCtri-MClu-3
S4-MP116	1773001~1774000	245	17	0	12	196	20	0	no
S4-MP117	1789001~1790000	171	13	134	9	0	15	0	no
S4-MP118	1796001~1797000	258	6	252	0	0	0	0	no
S4-MP119	1801001~1802000	225	0	81	0	144	0	0	no
S4-MP120	1808001~1809000	215	13	202	0	0	0	0	S4-ATdi-Clu-23
S4-MP121	1834001~1835000	260	27	42	9	152	30	0	no
S4-MP122	1853001~1854000	290	20	106	0	164	0	0	no
S4-MP123	1862001~1863000	236	6	50	0	180	0	0	no
S4-MP124	1894001~1895000	210	6	204	0	0	0	0	S4-TCdi-Clu-9
	1895001~1896000	255	0	240	0	0	15	0
S4-MP125	1904001~1905000	198	0	18	135	12	15	18	S4-ATGtri-MClu-1
S4-MP126	1946001~1947000	297	13	234	0	0	50	0	S4-ATdi-Clu-24
S4-MP127	1948001~1949000	299	24	56	219	0	0	0	S4-AGtri-MClu-5
S6-MP1	2176001~2177000	156	0	156	0	0	0	0	S6-ACdi-MClu-1
S6-MP2	2180001~2181000	167	0	39	0	128	0	0	no
S6-MP3	2184001~2185000	233	0	0	9	224	0	0	no
S6-MP4	2193001~2194000	212	0	52	0	160	0	0	no
S6-MP5	2202001~2203000	234	34	106	18	76	0	0	no
S6-MP6	2225001~2226000	156	0	156	0	0	0	0	S6-ACdi-Clu-1
S6-MP7	2231001~2232000	171	20	74	77	0	0	0	no
S6-MP8	2294001~2295000	235	25	180	18	12	0	0	S6-AGdi-MClu-1
S6-MP9	2330001~2331000	201	41	82	63	0	15	0	no
S6-MP10	2383001~2384000	156	0	12	144	0	0	0	S6-ATCtri-Clu-2
	2384001~2385000	97	40	48	9	0	0	0
S6-MP11	2393001~2394000	253	0	244	9	0	0	0	S6-ATdi-Clu-1, S6-ACdi-Clu-2
S6-MP12	2485001~2486000	193	7	72	18	96	0	0	S6-AGdi-MClu-2
S6-MP13	2493001~2494000	143	15	14	114	0	0	0	S6-ATtri-Clu-1
	2494001~2495000	180	6	6	168	0	0	0
S6-MP14	2517001~2518000	198	67	18	21	92	0	0	no
S6-MP15	2584001~2585000	172	30	106	21	0	15	0	no
S6-MP16	2700001~2701000	188	0	12	0	176	0	0	S6-ATCtetra-MClu-2
S6-MP17	2709001~2710000	167	22	136	9	0	0	0	no
S6-MP18	2711001~2712000	179	19	136	0	24	0	0	no
S6-MP19	2713001~2714000	185	15	170	0	0	0	0	S6-ACdi-Clu-3
S6-MP20	2732001~2733000	188	26	72	18	72	0	0	no
S6-MP21	2749001~2750000	186	6	36	12	132	0	0	no
S6-MP22	2820001~2821000	168	49	90	9	20	0	0	no
S6-MP23	3082001~3083000	186	0	186	0	0	0	0	S6-ATdi-MClu-3
S6-MP24	3116001~3117000	208	0	208	0	0	0	0	S6-ATdi-MClu-4
S6-MP25	3263001~3264000	187	42	18	9	48	70	0	no
S6-MP26	3599001~3600000	196	18	160	18	0	0	0	S6-ATdi-MClu-8
S6-MP27	3759001~3760000	172	42	38	18	56	0	18	no
S6-MP28	3795001~3796000	292	0	292	0	0	0	0	S6-ATdi-Clu-4
S6-MP29	3838001~3839000	161	39	122	0	0	0	0	S6-ATdi-MClu-10
S6-MP30	4022001~4023000	214	0	214	0	0	0	0	no
S6-MP31	4062001~4063000	280	24	256	0	0	0	0	S6-ATdi-MClu-12
S6-MP32	4255001~4256000	181	12	32	9	128	0	0	no
S6-MP33	4368001~4369000	170	30	140	0	0	0	0	no
S6-MP34	4703001~4704000	152	67	32	9	24	20	0	S6-ATdi-MClu-16
S6-MP35	5096001~5097000	168	74	76	18	0	0	0	no
S6-MP36	5205001~5206000	173	6	158	9	0	0	0	S6-TCtetra-MClu-1
S6-MP37	5367001~5368000	154	46	108	0	0	0	0	no
S6-MP38	5372001~5373000	247	13	36	18	180	0	0	no
	5373001~5374000	231	28	66	9	128	0	0
S6-MP39	5445001~5446000	162	24	18	90	12	0	18	S6-ATdi-MClu-18
S6-MP40	5525001~5526000	288	33	84	159	12	0	0	no
S6-MP41	5597001~5598000	192	32	160	0	0	0	0	no
S6-MP42	5603001~5604000	197	12	48	21	116	0	0	S6-ATdi-MClu-21
S6-MP43	6069001~6070000	158	13	136	9	0	0	0	no
S6-MP44	6252001~6253000	182	30	134	18	0	0	0	no
S6-MP45	6281001~6282000	181	15	141	9	16	0	0	S6-ATdi-Clu-9
S6-MP46	6479001~6480000	219	9	6	0	204	0	0	S6-ATdi-MClu-25
S6-MP47	6655001~6656000	248	6	242	0	0	0	0	no
S6-MP48	6688001~6689000	151	0	142	9	0	0	0	S6-ATdi-Clu-10
S6-MP49	6727001~6728000	184	10	132	42	0	0	0	no
S6-MP50	6803001~6804000	219	13	188	18	0	0	0	S6-ATdi-MClu-28
S6-MP51	6831001~6832000	215	27	12	0	156	20	0	no
S6-MP52	7146001~7147000	181	12	160	9	0	0	0	no
S6-MP53	7164001~7165000	188	47	24	75	24	0	18	S6-TCdi-MClu-1
S6-MP54	7207001~7208000	147	17	110	0	20	0	0	no
	7208001~7209000	150	35	54	9	52	0	0
	7209001~7210000	191	6	164	9	12	0	0
S6-MP55	7236001~7237000	175	9	148	18	0	0	0	no
S6-MP56	7271001~7272000	163	54	100	9	0	0	0	no
S6-MP57	7343001~7344000	163	6	44	9	104	0	0	S6-ATdi-MClu-33
S6-MP58	7366001~7367000	160	18	142	0	0	0	0	no
S6-MP59	7426001~7427000	158	18	140	0	0	0	0	S6-ATdi-Clu-12
S6-MP60	7443001~7444000	272	20	28	0	204	20	0	S6-ATdi-Clu-13
S6-MP61	7470001~7471000	202	0	190	12	0	0	0	no
S6-MP62	7491001~7492000	245	7	184	39	0	15	0	no
S6-MP63	7775001~7776000	219	19	76	9	0	115	0	no
S6-MP64	7796001~7797000	157	15	12	9	0	55	66	no
S6-MP65	7849001~7850000	246	12	6	0	168	60	0	no
S6-MP66	7855001~7856000	156	49	36	0	16	55	0	no
S6-MP67	7862001~7863000	152	7	40	9	96	0	0	S6-ATdi-MClu-35
S6-MP68	7964001~7965000	179	17	6	0	156	0	0	S6-ATdi-MClu-36
S6-MP69	8005001~8006000	151	13	138	0	0	0	0	no
S6-MP70	8090001~8091000	154	12	142	0	0	0	0	no
S6-MP71	8350001~8351000	150	15	28	9	98	0	0	no
S6-MP72	8465001~8466000	258	6	18	210	0	0	24	no
S6-MP73	8509001~8510000	154	38	72	0	44	0	0	no
S6-MP74	8511001~8512000	262	46	60	0	156	0	0	S6-ATdi-Clu-16
S6-MP75	8630001~8631000	180	77	94	9	0	0	0	no
S6-MP76	8856001~8857000	267	21	246	0	0	0	0	no
S6-MP77	8933001~8934000	168	12	18	96	24	0	18	no
S6-MP78	8967001~8968000	187	45	30	0	72	40	0	no
S10-MP1	9192001~9193000	227	37	26	9	0	155	0	no
S10-MP2	9202001~9203000	181	22	150	9	0	0	0	S10-ATdi-MClu-1
	9203001~9204000	225	69	144	0	12	0	0
S10-MP3	9343001~9344000	159	31	110	18	0	0	0	S10-ATdi-MClu-2
S10-MP4	9384001~9385000	175	24	142	9	0	0	0	S10-ATdi-MClu-4
S11-MP1	9513001~9514000	173	31	124	18	0	0	0	no
S11-MP2	9533001~9534000	185	25	142	18	0	0	0	no
S11-MP3	9686001~9687000	204	20	184	0	0	0	0	no
S11-MP4	9892001~9893000	187	25	162	0	0	0	0	no
S11-MP5	9936001~9937000	160	14	28	15	88	15	0	no
S11-MP6	10015001~10016000	198	25	36	9	128	0	0	no
S11-MP7	10169001~10170000	154	30	112	12	0	0	0	S11-TGdi-MClu-1
S15-MP1	10652001~10653000	292	0	0	0	0	292	0	S15-ATCpenta-Clu-1
	10653001~10654000	272	0	12	0	0	260	0
S15-MP2	10658001~10659000	271	0	6	0	0	265	0	S15-ATCpenta-Clu-1
S15-MP3	10660001~10661000	274	0	8	0	0	266	0	S15-ATCpenta-Clu-1
S15-MP4	10663001~10664000	204	7	0	0	0	197	0	S15-ATCpenta-Clu-1
S16-MP1	10673001~10674058	289.225	0	5.67108	0	0	283.554	0	S16-ATCpenta-Clu-1
S17-MP1	10678001~10679000	218	7	6	0	0	205	0	S17-ATCpenta-Clu-1
S18-MP1	10684001~10685000	276	0	6	0	0	270	0	S18-ATCpenta-Clu-1
S19-MP1	10691903~10692000	216.495	0	61.8557	0	0	154.639	0	no
S19-MP2	10694001~10694192	291.667	0	31.25	0	0	260.417	0	S19-ATCpenta-MClu-1
S20-MP1	10747001~10747280	253.571	25	0	0	0	228.571	0	S20-ATCpenta-Clu-1
S21-MP1	10748001~10749000	271	0	6	0	0	265	0	S21-ATCpenta-Clu-1
S21-MP2	10750001~10751000	215	0	0	0	0	215	0	S21-ATCpenta-Clu-1
	10751001~10752000	215	0	0	0	0	215	0
S21-MP3	10754001~10755000	210	0	0	0	0	210	0	S21-ATCpenta-Clu-1
S21-MP4	10756001~10757000	227	6	6	0	0	215	0	S21-ATCpenta-Clu-1
S21-MP5	10759001~10760000	277	0	12	0	0	265	0	S21-ATCpenta-Clu-1
S21-MP6	10764001~10765000	239	0	12	0	0	227	0	S21-ATCpenta-Clu-1
S21-MP7	10767001~10768000	175	9	6	0	0	160	0	S21-ATCpenta-Clu-1
S21-MP8	10769001~10770000	220	0	6	0	0	214	0	S21-ATCpenta-Clu-1
S21-MP9	10785001~10786000	268	0	18	0	0	250	0	S21-ATCpenta-Clu-1
S21-MP10	10792001~10793000	236	0	18	0	0	218	0	S21-ATCpenta-Clu-1
	10793001~10794000	247	0	30	0	0	217	0
S21-MP11	10799001~10800000	248	0	18	0	0	230	0	S21-ATCpenta-Clu-1
S21-MP12	10804001~10805000	240	0	0	0	0	240	0	S21-ATCpenta-Clu-1
S21-MP13	10809001~10809671	283.159	0	0	0	0	283.159	0	S21-ATCpenta-Clu-1
S22-MP1	10810480~10811000	192.308	0	0	0	0	192.308	0	S22-ATCpenta-Clu-1
S23-MP1	10818001~10819000	227	0	12	0	0	215	0	S23-ATCpenta-Clu-1
S23-MP2	10821001~10822000	173	0	8	0	0	165	0	S23-ATCpenta-Clu-1
S23-MP3	10824001~10825000	251	0	6	0	0	245	0	S23-ATCpenta-Clu-1
	10825001~10826000	258	7	6	0	0	245	0
S23-MP4	10828001~10829000	197	0	12	0	0	185	0	S23-ATCpenta-Clu-2
S23-MP5	10833001~10834000	230	0	6	9	0	215	0	S23-ATCpenta-Clu-3
S23-MP6	10839001~10840000	190	0	0	0	0	190	0	S23-ATCpenta-Clu-4
S23-MP7	10841001~10842000	235	0	0	0	0	235	0	S23-ATCpenta-Clu-5
S23-MP8	10844001~10845000	150	0	0	0	0	150	0	S23-ATCpenta-Clu-6
S23-MP9	10847001~10848000	175	0	0	0	0	175	0	S23-ATCpenta-Clu-7
S23-MP10	10849001~10850000	181	6	0	0	0	175	0	S23-ATCpenta-Clu-8
S24-MP1	10856001~10857000	201	6	0	0	0	195	0	S24-ATCpenta-Clu-1
S24-MP2	10866001~10867000	226	0	6	0	0	220	0	S24-ATCpenta-Clu-1
S25-MP1	10873001~10874000	196	0	6	0	0	190	0	S25-ATCpenta-Clu-1
S25-MP2	10877001~10878000	271	0	6	0	0	265	0	S25-ATCpenta-Clu-1
S25-MP3	10880001~10881000	255	0	0	0	0	255	0	S25-ATCpenta-Clu-1
S25-MP4	10884001~10885000	268	0	30	0	0	254	0	S25-ATCpenta-Clu-1
S25-MP5	10889001~10890000	226	0	6	0	0	220	0	S25-ATCpenta-Clu-1
	10890001~10890419	226.73	0	0	0	0	226.73	0
S26-MP1	10893001~10894000	279	0	24	0	0	255	0	S26-ATCpenta-Clu-1
S26-MP2	10896001~10896525	228.571	19.0476	11.4286	17.1429	0	180.952	0	S26-ATCpenta-Clu-1
S27-MP1	10899001~10900000	194	0	6	0	0	188	0	S27-ATCpenta-Clu-1
S28-MP1	10922001~10922486	298.354	0	0	0	0	298.354	0	S28-ATCpenta-MClu-1
S29-MP1	10923565~10924000	204.598	0	32.1839	0	0	172.414	0	S29-ATCpenta-Clu-1
	10924001~10925000	191	0	6	0	0	185	0
	10925001~10926000	231	0	6	0	0	225	0
	10926001~10927000	230	0	0	0	0	230	0
	10927001~10928000	216	0	6	0	0	210	0
S29-MP2	10929001~10930000	176	0	6	0	0	170	0	S29-ATCpenta-Clu-1
S29-MP3	10933001~10934000	232	0	12	0	0	220	0	S29-ATCpenta-Clu-1
S29-MP4	10936001~10937000	185	0	0	0	0	185	0	S29-ATCpenta-Clu-1
	10937001~10938000	169	7	12	0	0	150	0
	10938001~10939000	186	0	6	0	0	180	0
	10939001~10940000	213	0	18	0	0	195	0
S29-MP5	10942001~10943000	205	0	0	0	0	205	0	S29-ATCpenta-Clu-1
S29-MP6	10944001~10945000	238	0	18	0	0	220	0	S29-ATCpenta-Clu-1
S29-MP7	10955001~10956000	238	0	8	0	0	230	0	S29-ATCpenta-Clu-1
	10956001~10956868	225.806	0	6.91244	0	0	218.894	0
S30-MP1	10958001~10959000	223	0	8	0	0	215	0	S30-ATCpenta-Clu-1
S30-MP2	10961001~10961625	208	0	0	0	0	208	0	S30-ATCpenta-Clu-1
S31-MP1	10962534~10963000	236.052	0	0	0	0	236.052	0	S31-ATCpenta-Clu-1
S31-MP2	10965001~10955694	230.548	0	0	0	0	230.548	0	S31-ATCpenta-Clu-1
S32-MP1	10969001~10969992	247.984	0	6.04839	0	0	241.935	0	S32-ATCpenta-MClu-1
S33-MP1	10971001~10972000	283	0	12	0	0	271	0	S33-ATCpenta-Clu-1
S33-MP2	10976001~10977000	227	0	32	0	0	195	0	S33-ATCpenta-Clu-1
S33-MP3	10978001~10979000	213	0	18	0	0	195	0	S33-ATCpenta-Clu-1
S33-MP4	10983001~10984000	253	0	0	0	0	253	0	S33-ATCpenta-Clu-1
S33-MP5	10985001~10986000	213	6	12	0	0	195	0	S33-ATCpenta-Clu-1
	10986001~10986652	231.595	0	9.20245	0	0	222.393	0
S34-MP1	10992001~10993000	287	0	4	0	0	283	0	S34-ATCpenta-Clu-1
S34-MP2	10994001~10995000	202	0	0	0	0	202	0	S34-ATCpenta-Clu-2
S34-MP3	10997001~10998000	266	0	6	0	0	260	0	S34-ATCpenta-Clu-3
S34-MP4	11002001~11002276	235.507	0	0	0	0	235.507	0	S34-ATCpenta-Clu-4
S35-MP1	11003060~11004000	220.213	0	12.766	0	0	207.447	0	S35-ATCpenta-Clu-1
	11004001~11005000	217	0	12	0	0	205	0
	11005001~11006000	181	8	20	0	0	153	0
	11006001~11007000	209	0	12	0	0	197	0
S35-MP2	11011001~11012000	229	0	34	0	0	195	0	S35-ATCpenta-Clu-1
S36-MP1	11013047~11014000	291.71	0	18.8877	0	0	272.823	0	S36-ATCpenta-Clu-1
S37-MP1	11017248~11018000	180.851	0	7.97872	0	0	172.872	0	S37-ATCpenta-Clu-1
	11018001~11019000	174	0	14	0	0	160	0
S37-MP2	11020001~11021000	219	0	0	9	0	210	0	S37-ATCpenta-Clu-1
	11021001~11022000	189	0	14	0	0	175	0
	11022001~11023000	232	6	6	0	0	220	0
S38-MP1	11025001~11026000	219	6	18	0	0	195	0	S38-ATCpenta-Clu-1
S38-MP2	11028001~11028342	277.778	0	0	0	0	277.778	0	S38-ATCpenta-Clu-1
S39-MP1	11031001~11032000	236	0	6	0	0	230	0	S39-ATCpenta-Clu-1
	11032001~11033000	245	0	0	0	0	245	0
	11033001~11034000	239	0	24	0	0	215	0
S39-MP2	11036001~11036252	281.746	0	23.8095	19.8413	0	238.095	0	S39-ATCpenta-Clu-1
S40-MP1	11037033~11038000	224.405	0	12.4095	0	0	211.996	0	S40-ATCpenta-Clu-1
	11038001~11039000	242	7	0	0	0	235	0
	11039001~11040000	211	0	14	0	12	185	0
	11040001~11041000	198	8	0	0	0	190	0
S40-MP2	11048001~11049000	183	0	0	141	0	0	42	no
S40-MP3	11066001~11067000	267	13	118	0	136	0	0	S40-AGdi-MClu-1
S40-MP4	11174001~11175000	153	21	132	0	0	0	0	no
S40-MP5	11347001~11348000	156	40	116	0	0	0	0	no
S40-MP6	11389001~11390000	160	6	46	0	108	0	0	no
S40-MP7	11449001~11450000	151	55	72	0	24	0	0	S40-ATGpenta-Clu-1
S40-MP8	11521001~11522000	170	0	0	0	0	170	0	S40-ATGpenta-Clu-1
S40-MP9	11525001~11526000	156	0	6	0	0	150	0	S40-ATGpenta-Clu-1
S40-MP10	11561001~11562000	150	0	0	0	0	150	0	S40-ATGpenta-Clu-1
S40-MP11	11567001~11568000	172	0	12	0	0	160	0	S40-ATGpenta-Clu-1
S41-MP1	11643001~11644000	242	7	0	0	0	235	0	S41-ATGpenta-MClu-1
S43-MP1	11653103~11654000	176.143	7.80379	6.68896	0	0	161.65	0	S43-ATGpenta-Clu-1
S43-MP2	11660001~11660374	189.84	0	0	0	0	189.84	0	S43-ATGpenta-Clu-1
S48-MP1	11688001~11689000	210	6	0	0	0	204	0	no
S48-MP2	11693001~11694000	175	0	0	0	0	175	0	no
S48-MP3	11695001~11696000	160	0	0	0	0	160	0	no
S48-MP4	11702001~11703000	197	7	0	0	0	190	0	no
S48-MP5	11706001~11707000	157	7	0	0	0	150	0	no
S48-MP6	11711001~11712000	153	13	0	0	0	140	0	no
S48-MP7	11717001~11718000	206	0	6	0	0	200	0	no
S48-MP8	11723001~11724000	245	0	0	0	0	245	0	no
S48-MP9	11729001~11730000	194	13	6	0	0	175	0	no
S48-MP10	11739001~11740000	220	0	6	0	0	214	0	no
S48-MP11	11741001~11742000	170	0	0	0	0	170	0	no
S48-MP12	11743001~11744000	228	13	0	0	0	215	0	no
S48-MP13	11747001~11748000	235	0	0	0	0	235	0	no
	11748001~11749000	233	0	6	0	0	227	0
S48-MP14	11815001~11816000	193	9	38	0	116	30	0	no
S48-MP15	11909001~11910000	201	41	160	0	0	0	0	S48-ATdi-MClu-1
S48-MP16	11911001~11912000	183	39	32	18	94	0	0	no
S48-MP17	11913001~11914000	154	24	103	27	0	0	0	S48-ACdi-MClu-1
S48-MP18	11942001~11943000	164	18	66	0	80	0	0	no
S48-MP19	11963001~11964000	150	0	30	0	120	0	0	no
S48-MP20	11980001~11981000	287	0	20	225	24	0	18	S48-TCtri-MClu-1
S48-MP21	11982001~11983000	192	25	18	0	149	0	0	no
S48-MP22	12077001~12078000	270	0	261	9	0	0	0	no
S48-MP23	12088001~12089000	153	18	96	0	24	15	0	S48-TCdi-MClu-1
S48-MP24	12092001~12093000	221	25	50	0	128	0	18	no
S48-MP25	12121001~12122000	175	0	42	0	68	65	0	no
S48-MP26	12145001~12146000	160	12	148	0	0	0	0	S48-ATdi-MClu-4
S48-MP27	12198001~12199000	174	0	174	0	0	0	0	S48-ATdi-MClu-6
S48-MP28	12218001~12219000	197	79	54	0	64	0	0	S48-ACdi-Clu-1
S48-MP29	12254001~12255000	264	6	246	0	12	0	0	S48-AGdi-Clu-1
S48-MP30	12257001~12258000	165	6	150	9	0	0	0	S48-ATdi-Clu-3
S48-MP31	12289001~12290000	231	6	216	9	0	0	0	S48-AGdi-Clu-2
S48-MP32	12295001~12296000	234	24	186	9	0	15	0	S48-ATdi-Clu-4
S48-MP33	12372001~12373000	246	30	196	0	20	0	0	S48-ATdi-Clu-5
S48-MP34	12384001~12385000	184	0	120	0	64	0	0	no
S48-MP35	12419001~12420000	175	29	146	0	0	0	0	no
S48-MP36	12443001~12444000	159	6	144	9	0	0	0	S48-ATdi-Clu-6
S48-MP37	12457001~12458000	247	0	247	0	0	0	0	S48-ATdi-Clu-7
S48-MP38	12498001~12499000	283	45	40	162	36	0	0	S48-TCtri-MClu-2
S48-MP39	12500001~12501000	206	0	26	0	180	0	0	no
S48-MP40	12550001~12551000	158	12	30	0	116	0	0	no
S48-MP41	12874001~12875000	169	29	128	0	12	0	0	no
S48-MP42	12935001~12936000	225	39	54	0	132	0	0	no
S48-MP43	13166001~13167000	174	20	30	9	0	115	0	no
S48-MP44	13195001~13196000	154	41	24	0	44	45	0	no
S48-MP45	13208001~13209000	212	24	14	150	0	0	24	no
S48-MP46	13220001~13221000	170	28	142	0	0	0	0	no
S48-MP47	13380001~13381000	165	45	120	0	0	0	0	S48-Amono-MClu-6
S48-MP48	13446001~13447000	171	71	12	0	88	0	0	no
S48-MP49	13500001~13501000	183	41	110	12	0	20	0	no
S48-MP50	13546001~13547000	249	14	214	9	12	0	0	S48-ATdi-MClu-9
S48-MP51	13687001~13688000	289	26	114	9	140	0	0	no
S48-MP52	13797001~13798000	157	22	66	15	36	0	18	no
S48-MP53	13939001~13940000	182	44	22	0	116	0	0	no
S48-MP54	13949001~13950000	186	0	58	0	138	0	0	no
S48-MP55	13951001~13952000	166	29	16	9	112	0	0	no
S48-MP56	13984001~13985000	218	18	164	0	36	0	0	S48-ATdi-Clu-10
	13985001~13986000	252	14	102	0	136	0	0
S48-MP57	14002001~14003000	253	13	240	0	0	0	0	S48-ATdi-Clu-11
S48-MP58	14020001~14021000	164	0	84	0	80	0	0	no
S48-MP59	14040001~14041000	211	7	204	0	0	0	0	S48-ATdi-Clu-12
S48-MP60	14116001~14117000	182	37	14	0	96	35	0	no
S48-MP61	14136001~14137000	177	27	66	57	12	15	0	no
S48-MP62	14230001~14231000	274	44	62	0	168	0	0	no
S48-MP63	14370001~14371000	236	18	176	18	24	0	0	no
S48-MP64	14382001~14383000	152	19	124	9	0	0	0	no
S48-MP65	14421001~14422000	208	0	208	0	0	0	0	S48-ATdi-Clu-13
S48-MP66	14500001~14501000	154	60	94	0	0	0	0	no
S48-MP67	14515001~14516000	168	6	150	0	12	0	0	no
S48-MP68	14697001~14698000	248	0	64	0	184	0	0	no
S48-MP69	14753001~14754000	163	48	86	9	0	20	0	no
S48-MP70	14776001~14777000	163	23	104	0	0	0	36	S48-ATdi-MClu-18
S48-MP71	14802001~14803000	263	12	241	0	0	0	0	S48-ATdi-Clu-14
S48-MP72	14825001~14826000	156	14	142	0	0	0	0	S48-TCdi-MClu-3
S48-MP73	14831001~14832000	153	21	132	0	0	0	0	S48-ATdi-MClu-19
S48-MP74	14835001~14836000	152	12	62	18	60	0	0	no
S48-MP75	14845001~14846000	152	0	152	0	0	0	0	no
S48-MP76	14855001~14856000	176	12	164	0	0	0	0	S48-ATdi-MClu-20
S48-MP77	14894001~14895000	205	46	150	9	0	0	0	S48-ATdi-MClu-21
S48-MP78	14934001~14935000	151	31	120	0	0	0	0	S48-ATdi-MClu-22
S48-MP79	14959001~14960000	261	13	26	18	204	0	0	no
S48-MP80	14974001~14975000	173	51	122	0	0	0	0	no
	14975001~14976000	162	6	144	0	12	0	0
S48-MP81	14981001~14982000	166	9	148	9	0	0	0	no
S48-MP82	15035001~15036000	178	32	26	0	120	0	0	no
S48-MP83	15081001~15082000	232	0	232	0	0	0	0	S48-ATdi-MClu-23
S48-MP84	15084001~15085000	294	6	28	0	260	0	0	no
S48-MP85	15096001~15097000	248	24	188	0	36	0	0	S48-TCdi-Clu-1
S48-MP86	15163001~15164000	211	9	18	0	104	80	0	no
S48-MP87	15195001~15196000	173	0	60	9	44	60	0	S48-ATdi-MClu-24
S48-MP88	15208001~15209000	176	13	6	9	148	0	0	no
S48-MP89	15295001~15296000	261	6	246	9	0	0	0	S48-ATdi-Clu-15
S48-MP90	15329001~15330000	253	0	168	9	76	0	0	S48-ATdi-MClu-26
S48-MP91	15415001~15416000	187	41	146	0	0	0	0	no
S48-MP92	15550001~15551000	271	3	100	0	168	0	0	no
S48-MP93	15682001~15683000	272	10	34	9	204	15	0	no
S48-MP94	15802001~15803000	209	0	200	9	0	0	0	S48-ATdi-MClu-28
S48-MP95	15811001~15812000	191	30	32	9	120	0	0	no
S48-MP96	15839001~15840000	182	46	56	0	80	0	0	no
S48-MP97	15879001~15880000	260	36	224	0	0	0	0	S48-ATdi-MClu-30
S48-MP98	15900001~15901000	229	23	206	0	0	0	0	S48-ATdi-MClu-31
S48-MP99	15948001~15949000	231	23	184	0	24	0	0	S48-ATdi-MClu-32
S48-MP100	16012001~16013000	152	36	24	0	92	0	0	no
S48-MP101	16134001~16135000	278	25	115	0	120	0	18	no
S48-MP102	16163001~16164000	176	0	176	0	0	0	0	S48-ATdi-MClu-36
S48-MP103	16241001~16242000	230	48	170	0	12	0	0	no
	16242001~16243000	264	7	32	9	216	0	0
S48-MP104	16281001~16282000	184	0	40	0	144	0	0	no
S48-MP105	16286001~16287000	256	6	214	12	24	0	0	S48-ATdi-MClu-39
S48-MP106	16331001~16332000	219	30	98	0	64	27	0	no
S48-MP107	16342001~16343000	192	16	24	0	152	0	0	no
	16343001~16344000	190	40	58	12	80	0	0
	16344001~16345000	197	21	176	0	0	0	0
S48-MP108	16358001~16359000	156	14	133	9	0	0	0	no
S48-MP109	16453001~16454000	157	74	6	9	48	20	0	no
S48-MP110	16586001~16587000	156	16	140	0	0	0	0	S48-TCdi-MClu-4
S48-MP111	16597001~16598000	151	16	90	15	0	30	0	no
S48-MP112	16738001~16739000	163	3	160	0	0	0	0	S48-ATdi-MClu-49
S48-MP113	16760001~16761000	265	29	20	0	216	0	0	no
S48-MP114	16774001~16775000	175	13	82	24	56	0	0	no
S48-MP115	16778001~16779000	187	15	16	24	132	0	0	no
S48-MP116	16780001~16781000	163	46	0	0	12	105	0	no
S48-MP117	16802001~16803000	140	7	80	9	44	0	0	S48-ATdi-MClu-50
	16803001~16804000	159	7	152	0	0	0	0
S48-MP118	16841001~16842000	167	21	66	0	80	0	0	no
S48-MP119	16854001~16855000	168	14	22	0	132	0	0	no
S48-MP120	16882001~16883000	226	6	88	0	132	0	0	no
S48-MP121	17042001~17043000	151	7	144	0	0	0	0	S48-TGdi-Clu-1
S48-MP122	17070001~17071000	152	0	152	0	0	0	0	S48-TGdi-Clu-2
	17071001~17072000	160	65	86	9	0	0	0
S48-MP123	17114001~17115000	154	0	74	12	68	0	0	no
S48-MP124	17153001~17154000	196	26	146	9	0	15	0	S48-AGdi-MClu-6
S48-MP125	17163001~17164000	155	15	140	0	0	0	0	no
S48-MP126	17178001~17179000	171	13	158	0	0	0	0	S48-ATdi-MClu-53
S48-MP127	17234001~17235000	172	24	52	0	96	0	0	no
S48-MP128	17247001~17248000	153	28	106	9	10	0	0	no
S48-MP129	17285001~17286000	157	25	74	18	40	0	0	no
S48-MP130	17300001~17301000	276	6	46	33	176	15	0	no
S48-MP131	17311001~17312000	186	13	8	165	0	0	0	S48-TCtri-MClu-4
S48-MP132	17388001~17389000	190	8	6	0	176	0	0	no
S48-MP133	17393001~17394000	246	6	240	0	0	0	0	S48-ATdi-Clu-19
S48-MP134	17400001~17401000	284	6	266	0	12	0	0	S48-ATdi-Clu-20
S48-MP135	17488001~17489000	223	13	210	0	0	0	0	no
S48-MP136	17570001~17571000	199	94	28	9	68	0	0	no
S48-MP137	17643001~17644000	196	21	64	0	96	15	0	no
S48-MP138	17647001~17648000	194	14	144	9	12	15	0	S48-TCdi-MClu-6
S48-MP139	17836001~17837000	188	14	10	0	164	0	0	no
S48-MP140	17854001~17855000	256	34	18	168	0	0	36	no
S48-MP141	17913001~17914000	163	36	86	21	20	0	0	no
S48-MP142	17989001~17990000	151	12	130	9	0	0	0	S48-ATdi-MClu-59
S48-MP143	17992001~17993000	168	35	92	21	20	0	0	no
S48-MP144	18051001~18052000	256	34	12	174	0	0	36	no
S48-MP145	18069001~18070000	188	14	10	0	164	0	0	no
S48-MP146	18123001~18124000	298	6	274	18	0	0	0	S48-ATdi-Clu-22
S48-MP147	18258001~18259000	194	14	144	9	12	15	0	S48-AGdi-MClu-7
S48-MP148	18262001~18263000	197	17	64	9	92	15	0	no
S48-MP149	18311001~18312000	159	0	6	111	0	0	42	no
S48-MP150	18335001~18336000	187	94	20	9	64	0	0	no
S48-MP151	18417001~18418000	223	13	210	0	0	0	0	no
S48-MP152	18639001~18640000	150	25	12	9	104	0	0	S48-ATdi-Clu-23
	18640001~18641000	150	8	142	0	0	0	0
	18641001~18642000	180	22	126	0	32	0	0
	18642001~18643000	173	24	116	21	12	0	0
S48-MP153	18662001~18663000	193	46	110	0	12	25	0	no
S48-MP154	18712001~18713000	197	46	114	0	12	25	0	no
S48-MP155	18832001~18833000	159	19	24	18	83	15	0	no
S48-MP156	18893001~18894000	150	6	144	0	0	0	0	S48-ATdi-Clu-25
S48-MP157	18906001~18907000	166	45	112	9	0	0	0	no
S48-MP158	18917001~18918000	201	6	186	9	0	0	0	S48-ATdi-MClu-62, S48-ATdi-MClu-63
S48-MP159	18920001~18921000	199	19	56	0	124	0	0	no
S48-MP160	18922001~18923000	173	19	134	0	0	20	0	no
S48-MP161	19205001~19206000	195	83	112	0	0	0	0	no
S48-MP162	19302001~19303000	246	64	20	96	48	0	18	S48-TCtri-MClu-5
S48-MP163	19315001~19316000	287	6	38	123	72	0	48	no
S48-MP164	19791001~19792000	164	48	116	0	0	0	0	S48-ATdi-MClu-66
S48-MP165	19985001~19986000	180	35	6	9	20	110	0	no
S48-MP1	20357001~20358000	208	26	182	0	0	0	0	no
S49-MP2	20389001~20390000	168	0	144	0	24	0	0	S49-ATdi-MClu-1
S49-MP3	20521001~20522000	206	25	172	9	0	0	0	S49-ATdi-MClu-2
S49-MP4	20665001~20666000	187	27	20	0	0	140	0	no
S49-MP5	20887001~20888000	152	0	122	0	0	30	0	S49-ATdi-MClu-3
S49-MP6	21072001~21073000	176	6	46	9	100	15	0	no
S49-MP7	21110001~21111000	151	53	18	0	80	0	0	no
S49-MP8	21131001~21132000	198	6	174	18	0	0	0	no
S49-MP9	21149001~21150000	198	44	18	0	136	0	0	no
S49-MP10	21663001~21664000	226	64	150	0	12	0	0	no
S53-MP1	21815001~21816000	177	12	150	0	0	15	0	no
S53-MP2	21949001~21950000	171	12	135	12	12	0	0	no
S53-MP3	22047001~22048000	192	50	130	0	12	0	0	no
S53-MP4	22132001~22133000	252	0	100	0	152	0	0	no
S53-MP5	22209001~22210000	166	17	149	0	0	0	0	no
S53-MP6	22219001~22220000	157	43	30	9	12	15	48	no
S53-MP7	22270001~22271000	151	21	18	0	112	0	0	no
S53-MP8	22454001~22455000	246	22	88	0	136	0	0	no
S53-MP9	22636001~22637000	175	16	134	9	16	0	0	no
S53-MP10	22749001~22750000	164	110	0	21	0	15	18	no
S53-MP11	23048001~23049000	232	49	36	45	84	0	18	no
S53-MP12	23094001~23095000	193	40	36	9	108	0	0	no
S53-MP13	23100001~23101000	202	65	20	117	0	0	0	no
S53-MP14	23320001~23321000	184	44	20	120	0	0	0	no
S53-MP15	23559001~23560000	193	0	172	9	12	0	0	no
S53-MP16	23656001~23657000	183	51	132	0	0	0	0	no
S55-MP11	23739001~23740000	210	47	0	0	148	15	0	no
S53-MP18	23746001~23747000	174	33	132	9	0	0	0	no
S53-MP19	23785001~23786000	160	34	6	12	108	0	0	no
S53-MP20	23849001~23850000	267	9	258	0	0	0	0	S53-ATdi-Clu-2
S53-MP21	23864001~23865000	179	45	116	18	0	0	0	no
S53-MP22	23974001~23975000	159	0	42	9	108	0	0	no
S53-MP23	23978001~23979000	173	51	18	9	80	15	0	no
S53-MP25	24005001~24006000	168	13	32	27	96	0	0	no
S53-MP25	24021001~24022000	270	18	252	0	0	0	0	no
S53-MP26	24024001~24025000	201	31	8	162	0	0	0	no
S53-MP27	24097001~24098000	165	15	14	0	136	0	0	no
S53-MP28	24102001~24103000	205	41	132	0	32	0	0	S53-ATdi-MClu-1
S53-MP29	24116001~24117000	291	21	252	0	0	0	18	no
S53-MP30	24136001~24137000	264	0	246	0	0	0	18	no
S53-MP31	24237001~24238000	153	48	100	5	0	0	0	no
S53-MP32	24252001~24253000	150	123	18	9	0	0	0	S53-Tmono-MClu-3
S53-MP33	24383001~24384000	159	102	6	18	0	15	18	no
S53-MP34	24682001~24683000	207	30	30	45	84	0	18	no
S53-MP35	24728001~24729000	177	24	36	9	108	0	0	no
S53-MP36	24936001~24937000	206	60	26	120	0	0	0	no
S53-MP37	24987001~24988000	163	18	24	45	76	0	0	no
S53-MP38	25286001~25287000	152	104	18	15	0	15	0	no
S53-MP39	25417001~25418000	151	133	18	0	0	0	0	S53-Amono-MClu-2
S53-MP40	25533001~25534000	289	21	250	0	0	0	18	no
S53-MP41	25553001~25554000	274	0	256	0	0	0	18	no
S53-MP42	25567001~25568000	184	20	132	0	32	0	0	S53-ATdi-MClu-2
S53-MP43	25572001~25573000	157	15	14	0	128	0	0	no
S53-MP44	25645001~25646000	207	25	8	174	0	0	0	no
S53-MP45	25648001~25649000	240	18	222	0	0	0	0	no
S53-MP46	25664001~25665000	236	13	24	27	172	0	0	no
S53-MP47	25691001~25692000	159	49	30	0	80	0	0	no
S53-MP48	25805001~25806000	175	39	118	18	0	0	0	no
S53-MP49	25820001~25821000	221	23	198	0	0	0	0	S53-ATdi-Clu-3
	25821001~25822000	208	12	196	0	0	0	0
S53-MP50	25884001~25885000	182	34	12	12	124	0	0	no
S53-MP51	25923001~25924000	156	33	114	9	0	0	0	no
S53-MP52	25930001~25931000	183	59	0	0	124	0	0	no
S53-MP53	26013001~26014000	199	51	148	0	0	0	0	no
S53-MP54	26419001~26420000	171	0	162	9	0	0	0	S53-ATdi-MClu-3
S53-MP55	26482001~26483000	170	43	118	9	0	0	0	no
S53-MP56	26518001~26519000	174	14	160	0	0	0	0	S53-ATdi-MClu-4
S53-MP57	26599001~26600000	228	0	170	0	40	0	18	no
S53-MP58	26640001~26641000	212	12	0	0	0	200	0	no
S53-MP59	26653001~26654000	236	6	0	0	0	230	0	no
S53-MP60	26659001~26660000	154	19	0	0	0	135	0	no
S53-MP61	26669001~26670000	157	12	0	0	0	145	0	no
S55-MP1	56828001~56829000	215	0	0	0	0	215	0	no
S55-MP2	56834001~56835000	212	0	12	0	0	200	0	no
	56835001~56836000	216	0	6	0	0	210	0
S55-MP3	56858001~56859000	194	9	12	9	164	0	0	no
S55-MP4	56954001~56955000	199	7	54	90	0	30	18	no
a The D1-relative density of mono- to hexanucleotide SSRs and overall SSR.
b The notable SSR clusters included big-clusters and mini-clusters.
c Some peaks were accorss multiple 1.00 Kbp units.

## Sheet: low peak
Supplementary Table 4d. The features of identified low density peaks in 55 segments of human reference Y-DNA (NC_000024.10) at 1 Kbp resolution (low peak, 90.00≤pD1RD<150.00)
Peak name	Genomic unit location	Overall SSR pD1RDa	Mono-SSR pD1RD	Di-SSR pD1RD	Tri-SSR pD1RD	Tetra-SSR pD1RD	Penta-SSR pD1RD	Hexa-SSR pD1RD	Co-located notable SSR clusterb
S1-LP1c	15001~16000	97	73	6	18	0	0	0	no
	16001~17000	104	24	14	0	48	0	18
S3-LP1	222347~223000	137.825	0	9.18836	0	0	0	128.637	no
S4-LP1	229001~230000	129	31	32	0	48	0	18	no
S4-LP2	295001~296000	107	67	24	0	16	0	0	no
S4-LP3	308001~309000	116	59	36	9	12	0	0	no
S4-LP4	357001~358000	92	44	48	0	0	0	0	no
S4-LP5	397001~398000	111	82	14	0	0	15	0	no
S4-LP6	411001~412000	93	32	0	9	52	0	0	no
S4-LP7	426001~427000	149	13	124	0	12	0	0	no
S4-LP8	466001~467000	107	13	94	0	0	0	0	no
S4-LP9	470001~471000	104	24	80	0	0	0	0	S4-ATdi-MClu-2
S4-LP10	487001~488000	144	25	6	9	104	0	0	no
S4-LP11	506001~507000	123	16	38	9	60	0	0	no
S4-LP12	556001~557000	102	40	38	0	24	0	0	no
S4-LP13	559001~560000	142	25	40	12	0	65	0	no
S4-LP14	596001~597000	122	6	116	0	0	0	0	S4-TCdi-MClu-3
S4-LP15	612001~613000	101	37	14	30	0	20	0	no
S4-LP16	618001~619000	106	0	18	0	88	0	0	no
S4-LP17	640001~641000	90	31	14	30	0	15	0	no
S4-LP18	646001~647000	94	54	40	0	0	0	0	no
S4-LP19	649001~650000	106	18	52	0	36	0	0	no
S4-LP20	651001~652000	130	100	6	0	24	0	0	no
S4-LP21	655001~656000	123	19	104	0	0	0	0	no
S4-LP22	657001~658000	110	48	62	0	0	0	0	no
S4-LP23	659001~660000	114	36	36	18	24	0	0	no
S4-LP24	700001~701000	106	40	48	18	0	0	0	no
S4-LP25	705001~706000	104	21	74	9	0	0	0	no
S4-LP26	825001~826000	140	22	118	0	0	0	0	S4-ATdi-MClu-4
S4-LP27	835001~836000	104	52	18	18	16	0	0	no
S4-LP28	841001~842000	131	23	108	0	0	0	0	S4-TGdi-MClu-3
	842001~843000	130	26	104	0	0	0	0
S4-LP29	878001~879000	128	12	116	0	0	0	0	S4-ATdi-MClu-7
S4-LP30	887001~888000	123	45	18	0	0	60	0	no
S4-LP31	903001~904000	134	84	26	0	24	0	0	no
	904001~905000	146	40	28	0	60	0	18
S4-LP32	909001~910000	125	0	32	9	84	0	0	no
S4-LP33	913001~914000	147	20	94	18	0	15	0	S4-ATdi-Clu-14
	914001~915000	118	0	76	18	24	0	0
S4-LP34	916001~917000	101	15	86	0	0	0	0	no
S4-LP35	927001~928000	146	0	14	0	132	0	0	S4-ATCtetra-MClu-3
	928001~929000	129	37	12	0	80	0	0
S4-LP36	936001~937000	142	18	0	0	124	0	0	no
S4-LP37	967001~968000	104	38	54	12	0	0	0	no
S4-LP38	969001~970000	119	44	50	9	16	0	0	S4-ACdi-Clu-8
	970001~971000	72	12	48	0	12	0	0
	971001~972000	92	6	86	0	0	0	0
S4-LP39	980001~981000	132	12	30	90	0	0	0	S4-AGtri-MClu-1
	981001~982000	144	24	18	102	0	0	0
S4-LP40	1006001~1007000	128	20	48	48	12	0	0	no
S4-LP41	1012001~1013000	147	0	102	45	0	0	0	S4-ATdi-MClu-9
S4-LP42	1026001~1027000	125	52	22	36	0	15	0	no
	1027001~1028000	141	39	58	0	44	0	0
S4-LP43	1065001~1066000	103	48	40	0	0	15	0	no
	1066001~1067000	105	53	40	0	12	0	0
S4-LP44	1078001~1079000	124	52	42	18	12	0	0	no
S4-LP45	1094001~1095000	143	31	88	0	24	0	0	no
	1095001~1096000	108	20	60	0	28	0	0
S4-LP46	1116001~1117000	99	44	46	9	0	0	0	no
S4-LP47	1148001~1149000	132	16	20	9	72	15	0	no
S4-LP48	1231001~1232000	109	80	8	9	12	0	0	no
S4-LP49	1233001~1234000	124	58	0	18	48	0	0	no
S4-LP50	1237001~1238000	134	65	6	21	12	30	0	no
S4-LP51	1241001~1242000	101	20	56	9	16	0	0	S4-TCdi-MClu-4
S4-LP52	1250001~1251000	100	8	44	0	48	0	0	no
	1251001~1252000	110	0	70	0	40	0	0
S4-LP53	1261001~1262000	112	53	12	0	12	35	0	no
S4-LP54	1272001~1273000	101	61	6	9	0	25	0	S4-Tmono-MClu-2
S4-LP55	1301001~1302000	130	124	6	0	0	0	0	no
S4-LP56	1331001~1332000	103	31	12	0	60	0	0	no
	1332001~1333000	105	49	26	0	12	0	18
S4-LP57	1340001~1341000	106	24	58	9	0	15	0	S4-ACdi-MClu-4
	1341001~1342000	125	25	84	0	16	0	0
S4-LP58	1343001~1344000	108	61	6	9	32	0	0	no
S4-LP59	1345001~1346000	100	58	30	0	12	0	0	no
S4-LP60	1364001~1365000	113	57	0	9	32	15	0	no
S4-LP61	1377001~1378000	111	75	36	0	0	0	0	no
	1378001~1379000	95	29	30	18	0	0	18
S4-LP62	1411001~1412000	102	48	54	0	0	0	0	no
S4-LP63	1420001~1421000	92	17	54	9	12	0	0	no
S4-LP64	1482001~1483000	106	28	78	0	0	0	0	no
S4-LP65	1493001~1494000	141	12	24	36	24	45	0	no
S4-LP66	1499001~1500000	100	54	6	0	0	40	0	no
S4-LP67	1519001~1520000	138	0	138	0	0	0	0	S4-TCdi-Clu-7
S4-LP68	1542001~1543000	104	44	12	36	12	0	0	no
S4-LP69	1575001~1576000	130	0	30	0	100	0	0	no
S4-LP70	1604001~1605000	106	12	38	0	56	0	0	no
	1605001~1606000	120	43	68	9	0	0	0
S4-LP71	1620001~1621000	101	59	6	12	24	0	0	no
S4-LP72	1625001~1626000	119	51	28	0	40	0	0	no
S4-LP73	1628001~1629000	144	12	84	9	24	15	0	S4-TCdi-MClu-7
	1629001~1630000	94	8	50	0	36	0	0
	1630001~1631000	105	47	18	0	40	0	0
S4-LP74	1635001~1636000	132	51	14	27	40	0	0	no
S4-LP75	1638001~1639000	108	0	96	0	12	0	0	S4-TGdi-Clu-9
	1639001~1640000	122	0	98	0	24	0	0
	1640001~1641000	134	0	98	0	36	0	0
	1641001~1642000	108	0	108	0	0	0	0
	1642001~1643000	108	0	108	0	0	0	0
S4-LP76	1662001~1663000	98	70	28	0	0	0	0	no
	1663001~1664000	138	22	76	0	40	0	0
S4-LP77	1689001~1690000	119	71	0	0	48	0	0	no
	1690001~1691000	120	53	14	21	32	0	0
S4-LP78	1703001~1704000	129	35	94	0	0	0	0	S4-ATdi-MClu-16
S4-LP79	1719001~1720000	139	12	18	9	100	0	0	S4-TCtetra-MClu-4
S4-LP80	1728001~1729000	109	50	24	0	20	15	0	no
S4-LP81	1731001~1732000	98	62	12	24	0	0	0	no
S4-LP82	1739001~1740000	104	6	98	0	0	0	0	no
S4-LP83	1756001~1757000	90	21	16	9	44	0	0	no
S4-LP84	1760001~1761000	115	12	34	9	60	0	0	no
S4-LP85	1775001~1776000	110	80	6	9	0	15	0	no
S4-LP86	1798001~1799000	102	13	74	0	0	15	0	no
S4-LP87	1815001~1816000	118	25	14	12	12	55	0	no
S4-LP88	1830001~1831000	101	12	14	15	0	60	0	no
S4-LP89	1845001~1846000	105	68	12	9	16	0	0	no
S4-LP90	1850001~1851000	94	35	20	27	12	0	0	no
	1851001~1852000	96	49	12	0	20	15	0
S4-LP91	1873001~1874000	138	7	122	9	0	0	0	S4-TCdi-MClu-9
S4-LP92	1889001~1890000	100	6	82	0	12	0	0	no
S4-LP93	1913001~1914000	123	49	74	0	0	0	0	S4-ATdi-MClu-17
S4-LP94	1933001~1934000	127	101	8	18	0	0	0	no
	1934001~1935000	126	14	38	4	40	30	0
	1935001~1936000	93	30	24	23	16	0	0
S6-LP1	2141001~2142000	130	15	66	9	40	0	0	no
S6-LP2	2143001~2144000	97	7	90	0	0	0	0	no
S6-LP3	2154001~2155000	100	15	48	9	28	0	0	no
S6-LP4	2178001~2179000	96	30	66	0	0	0	0	no
S6-LP5	2207001~2208000	100	48	52	0	0	0	0	no
S6-LP6	2246001~2247000	120	19	6	12	68	15	0	no
S6-LP7	2259001~2260000	108	16	74	0	0	0	18	no
S6-LP8	2268001~2269000	75	0	66	9	0	0	0	no
S6-LP9	2298001~2299000	126	42	66	18	0	0	0	no
S6-LP10	2310001~2311000	146	6	140	0	0	0	0	S6-AGdi-Clu-2
	2311001~2312000	133	15	118	0	0	0	0
S6-LP11	2314001~2315000	129	7	30	0	92	0	0	no
S6-LP12	2340001~2341000	94	19	66	9	0	0	0	no
S6-LP13	2371001~2372000	90	12	6	72	0	0	0	no
S6-LP14	2380001~2381000	118	56	32	0	0	30	0	no
S6-LP15	2408001~2409000	99	57	30	0	12	0	0	no
S6-LP16	2426001~2427000	132	6	18	0	108	0	0	no
S6-LP17	2437001~2438000	116	33	74	9	0	0	0	no
	2438001~2439000	108	48	60	0	0	0	0
S6-LP18	2442001~2443000	105	0	90	15	0	0	0	no
S6-LP19	2459001~2460000	132	19	96	17	0	0	0	no
S6-LP20	2480001~2481000	99	51	30	18	0	0	0	no
S6-LP21	2483001~2484000	107	55	18	18	16	0	0	no
S6-LP22	2501001~2502000	112	78	16	18	0	0	0	S6-Cmono-MClu-1
S6-LP23	2508001~2509000	134	26	72	0	36	0	0	no
S6-LP24	2532001~2533000	118	42	42	18	16	0	0	no
S6-LP25	2541001~2542000	95	77	6	0	12	0	0	no
S6-LP26	2543001~2544000	100	50	6	0	44	0	0	no
S6-LP27	2558001~2559000	116	29	48	0	24	15	0	no
S6-LP28	2562001~2563000	112	6	78	0	28	0	0	no
S6-LP29	2570001~2571000	145	25	120	0	0	0	0	no
	2571001~2572000	114	14	82	18	0	0	0
S6-LP30	2576001~2577000	109	74	14	9	12	0	0	no
S6-LP31	2580001~2581000	104	36	68	0	0	0	0	no
S6-LP32	2593001~2594000	117	45	32	9	16	15	0	no
S6-LP33	2601001~2602000	106	26	62	18	0	0	0	no
S6-LP34	2618001~2619000	102	16	50	9	12	15	0	no
S6-LP35	2620001~2621000	92	29	30	33	0	0	0	no
S6-LP36	2624001~2625000	102	69	12	9	12	0	0	no
S6-LP37	2633001~2634000	112	13	90	9	0	0	0	no
S6-LP38	2637001~2638000	144	6	54	0	84	0	0	no
S6-LP39	2639001~2640000	108	0	108	0	0	0	0	S6-ACdi-MClu-9
S6-LP40	2650001~2651000	111	0	32	0	79	0	0	no
	2651001~2652000	90	39	18	33	0	0	0
S6-LP41	2665001~2666000	140	18	58	0	64	0	0	no
S6-LP42	2669001~2670000	108	6	90	0	12	0	0	no
S6-LP43	2675001~2676000	97	58	30	9	0	0	0	no
S6-LP44	2680001~2681000	130	0	30	0	100	0	0	no
S6-LP45	2684001~2685000	119	20	12	27	60	0	0	no
S6-LP46	2686001~2687000	112	21	66	9	16	0	0	no
S6-LP47	2706001~2707000	131	53	14	48	16	0	0	no
S6-LP48	2725001~2726000	96	38	20	12	11	15	0	no
S6-LP49	2734001~2735000	99	81	18	0	0	0	0	S6-Tmono-MClu-1
S6-LP50	2736001~2737000	109	40	0	33	36	0	0	no
S6-LP51	2742001~2743000	92	77	6	9	0	0	0	no
S6-LP52	2765001~2766000	113	38	18	9	48	0	0	no
S6-LP53	2780001~2781000	117	65	32	0	0	20	0	no
S6-LP54	2798001~2799000	105	25	60	0	0	20	0	no
S6-LP55	2801001~2802000	97	27	70	0	0	0	0	no
S6-LP56	2840001~2841000	100	25	60	0	0	15	0	no
S6-LP57	2890001~2891000	120	51	0	69	0	0	0	no
S6-LP58	2913001~2914000	100	52	30	18	0	0	0	no
S6-LP59	2915001~2916000	99	75	0	12	12	0	0	no
S6-LP60	2938001~2939000	102	56	46	0	0	0	0	no
S6-LP61	2942001~2943000	102	84	18	0	0	0	0	no
S6-LP62	2977001~2978000	116	93	14	9	0	0	0	no
S6-LP63	2991001~2992000	116	75	14	27	0	0	0	no
S6-LP64	3035001~3036000	140	7	22	0	96	15	0	no
S6-LP65	3046001~3047000	118	19	36	0	63	0	0	no
S6-LP66	3073001~3074000	97	12	76	9	0	0	0	S6-ATdi-MClu-1
S6-LP67	3078001~3079000	99	19	80	0	0	0	0	S6-ATdi-MClu-2
S6-LP68	3080001~3081000	99	49	50	0	0	0	0	no
S6-LP69	3087001~3088000	132	41	30	9	52	0	0	no
S6-LP70	3100001~3101000	106	62	32	0	12	0	0	no
S6-LP71	3102001~3103000	108	6	102	0	0	0	0	no
S6-LP72	3127001~3128000	122	48	74	0	0	0	0	no
S6-LP73	3144001~3145000	127	13	114	0	0	0	0	S6-ATdi-MClu-5
S6-LP74	3152001~3153000	94	47	26	9	12	0	0	no
S6-LP75	3190001~3191000	104	25	46	33	0	0	0	no
S6-LP76	3196001~3197000	91	32	38	9	12	0	0	no
S6-LP77	3212001~3213000	95	59	36	0	0	0	0	no
	3213001~3214000	91	52	6	18	0	15	0
S6-LP78	3225001~3226000	137	47	90	0	0	0	0	no
S6-LP79	3244001~3245000	90	26	52	0	12	0	0	no
S6-LP80	3303001~3304000	107	65	24	18	0	0	0	no
S6-LP81	3346001~3347000	93	34	50	9	0	0	0	no
S6-LP82	3361001~3362000	125	50	48	27	0	0	0	no
S6-LP83	3381001~3382000	99	23	58	18	0	0	0	no
S6-LP84	3385001~3386000	118	79	6	9	24	0	0	no
S6-LP85	3433001~3434000	124	41	58	0	0	25	0	no
	3434001~3435000	98	36	18	0	44	0	0
S6-LP86	3438001~3439000	144	7	116	9	12	0	0	no
S6-LP87	3454001~3455000	123	25	98	0	0	0	0	no
S6-LP88	3459001~3460000	136	24	112	0	0	0	0	S6-ATdi-MClu-6
S6-LP89	3482001~3483000	101	61	40	0	0	0	0	no
S6-LP90	3502001~3503000	96	24	60	12	0	0	0	no
S6-LP91	3505001~3506000	117	55	62	0	0	0	0	no
	3506001~3507000	92	30	12	0	0	50	0
S6-LP92	3521001~3522000	125	35	72	18	0	0	0	no
S6-LP93	3535001~3536000	122	47	14	21	40	0	0	no
S6-LP94	3543001~3544000	103	36	58	9	0	0	0	no
S6-LP95	3550001~3551000	104	40	64	0	0	0	0	no
S6-LP96	3564001~3565000	141	13	128	0	0	0	0	S6-ATdi-MClu-7
S6-LP97	3609001~3610000	91	6	76	9	0	0	0	no
	3610001~3611000	119	59	30	0	12	0	18
S6-LP98	3615001~3616000	127	23	80	24	0	0	0	no
S6-LP99	3668001~3669000	114	48	54	0	12	0	0	no
S6-LP100	3720001~3721000	95	27	68	0	0	0	0	no
S6-LP101	3864001~3865000	97	62	14	21	0	0	0	no
S6-LP102	3868001~3869000	91	59	32	0	0	0	0	no
	3869001~3870000	95	44	36	0	0	15	0
S6-LP103	3883001~3884000	104	44	60	0	0	0	0	no
S6-LP104	3895001~3896000	112	72	24	16	0	0	0	no
S6-LP105	3901001~3902000	96	48	36	0	12	0	0	no
S6-LP106	3922001~3923000	147	0	138	9	0	0	0	no
S6-LP107	3932001~3933000	128	57	62	9	0	0	0	no
S6-LP108	3954001~3955000	90	14	76	0	0	0	0	no
S6-LP109	3965001~3966000	115	45	70	0	0	0	0	no
S6-LP110	3985001~3986000	144	30	114	0	0	0	0	no
S6-LP111	4020001~4021000	98	60	38	0	0	0	0	no
S6-LP112	4092001~4093000	128	37	64	27	0	0	0	no
S6-LP113	4117001~4118000	121	33	70	18	0	0	0	no
	4118001~4119000	114	35	28	9	24	0	18
S6-LP114	4123001~4124000	92	26	66	0	0	0	0	no
S6-LP115	4131001~4132000	92	22	70	0	0	0	0	no
S6-LP116	4163001~4164000	112	41	38	18	0	15	0	no
S6-LP117	4189001~4190000	121	47	34	0	40	0	0	no
S6-LP118	4203001~4204000	129	38	91	0	0	0	0	no
S6-LP119	4214001~4215000	140	6	134	0	0	0	0	S6-ATdi-MClu-11
S6-LP120	4241001~4242000	90	60	30	0	0	0	0	no
S6-LP121	4246001~4247000	93	28	56	9	0	0	0	no
S6-LP122	4250001~4251000	105	64	32	9	0	0	0	S6-Amono-MClu-8
S6-LP123	4268001~4269000	128	32	96	0	0	0	0	no
S6-LP124	4322001~4323000	95	52	34	9	0	0	0	no
S6-LP125	4327001~4328000	96	62	16	18	0	0	0	no
S6-LP126	4354001~4355000	98	53	18	9	0	0	18	no
S6-LP127	4384001~4385000	98	12	86	0	0	0	0	no
S6-LP128	4387001~4388000	98	20	78	0	0	0	0	S6-ATdi-MClu-13
S6-LP129	4404001~4405000	124	55	60	9	0	0	0	no
S6-LP130	4438001~4439000	104	41	36	27	0	0	0	no
S6-LP131	4457001~4458000	97	26	26	9	36	0	0	no
S6-LP132	4460001~4461000	122	48	30	24	0	20	0	no
S6-LP133	4466001~4467000	95	38	36	9	12	0	0	no
S6-LP134	4468001~4469000	93	43	50	0	0	0	0	no
S6-LP135	4480001~4481000	102	26	46	0	12	0	18	S6-Tmono-MClu-5
S6-LP136	4502001~4503000	108	34	74	0	0	0	0	no
S6-LP137	4521001~4522000	145	95	26	24	0	0	0	no
S6-LP138	4524001~4525000	92	74	18	0	0	0	0	no
	4525001~4526000	94	26	14	18	36	0	0
S6-LP139	4544001~4545000	123	47	64	0	12	0	0	no
S6-LP140	4578001~4579000	98	58	24	0	16	0	0	no
S6-LP141	4587001~4588000	108	41	46	21	0	0	0	no
S6-LP142	4591001~4592000	96	13	74	9	0	0	0	no
	4592001~4593000	108	38	70	0	0	0	0
S6-LP143	4598001~4599000	98	26	36	0	0	0	36	no
	4599001~4600000	97	59	38	0	0	0	0
S6-LP144	4602001~4603000	95	66	20	9	0	0	0	no
S6-LP145	4606001~4607000	111	28	74	9	0	0	0	no
S6-LP146	4609001~4610000	92	44	36	0	12	0	0	no
S6-LP147	4635001~4636000	141	57	20	48	16	0	0	no
S6-LP148	4653001~4654000	111	53	42	0	16	0	0	no
S6-LP149	4686001~4687000	134	6	0	0	128	0	0	no
S6-LP150	4762001~4763000	113	25	48	0	0	40	0	no
S6-LP151	4764001~4765000	99	53	46	0	0	0	0	no
S6-LP152	4872001~4873000	108	73	26	9	0	0	0	no
S6-LP153	4874001~4875000	110	22	88	0	0	0	0	no
S6-LP154	4895001~4896000	101	86	0	15	0	0	0	S6-ATdi-MClu-14
	4896001~4897000	134	24	110	0	0	0	0
S6-LP155	4908001~4909000	120	31	80	9	0	0	0	no
S6-LP156	4926001~4927000	102	58	26	18	0	0	0	no
S6-LP157	4958001~4959000	112	34	78	0	0	0	0	no
S6-LP158	4980001~4981000	125	79	46	0	0	0	0	no
S6-LP159	5035001~5036000	115	47	38	30	0	0	0	no
S6-LP160	5041001~5042000	97	43	12	18	0	0	24	no
S6-LP161	5068001~5069000	116	44	48	9	0	15	0	no
S6-LP162	5108001~5109000	106	64	22	0	0	20	0	no
S6-LP163	5115001~5116000	97	63	34	0	0	0	0	no
S6-LP164	5117001~5118000	104	6	80	0	0	0	18	S6-ATdi-MClu-15
S6-LP165	5129001~5130000	141	31	110	0	0	0	0	no
S6-LP166	5154001~5155000	109	17	62	0	0	0	0	no
S6-LP167	5160001~5161000	122	36	46	0	0	40	0	no
S6-LP168	5174001~5175000	104	12	92	0	0	0	0	no
S6-LP169	5184001~5185000	96	40	24	0	32	0	0	no
S6-LP170	5212001~5213000	123	57	48	18	0	0	0	no
S6-LP171	5234001~5235000	93	51	42	0	0	0	0	no
S6-LP172	5242001~5243000	99	60	30	9	0	0	0	no
S6-LP173	5280001~5281000	94	36	58	0	0	0	0	no
S6-LP174	5289001~5290000	93	19	24	18	32	0	0	no
S6-LP175	5302001~5303000	129	31	24	18	56	0	0	no
S6-LP176	5311001~5312000	138	39	90	9	0	0	0	S6-ATdi-MClu-17
	5312001~5313000	140	28	112	0	0	0	0
S6-LP177	5336001~5337000	93	57	12	0	24	0	0	no
S6-LP178	5378001~5379000	104	21	44	27	12	0	0	no
S6-LP179	5384001~5385000	92	63	20	9	0	0	0	no
S6-LP180	5405001~5406000	95	42	44	9	0	0	0	no
S6-LP181	5486001~5487000	120	33	78	9	0	0	0	no
S6-LP182	5532001~5533000	134	102	32	0	0	0	0	no
S6-LP183	5541001~5542000	96	0	24	0	72	0	0	no
S6-LP184	5558001~5559000	97	79	18	0	0	0	0	no
S6-LP185	5565001~5566000	118	19	90	9	0	0	0	no
S6-LP186	5567001~5568000	102	30	72	0	0	0	0	no
S6-LP187	5587001~5588000	116	52	46	18	0	0	0	no
S6-LP188	5594001~5595000	112	0	84	16	12	0	0	no
S6-LP189	5619001~5620000	102	36	38	0	28	0	0	no
S6-LP190	5634001~5635000	96	35	34	27	0	0	0	no
S6-LP191	5637001~5638000	119	78	32	9	0	0	0	no
S6-LP192	5682001~5683000	118	52	48	18	0	0	0	no
S6-LP193	5695001~5696000	126	48	78	0	0	0	0	no
S6-LP194	5707001~5708000	102	20	82	0	0	0	0	no
S6-LP195	5722001~5723000	114	66	21	0	12	15	0	no
S6-LP196	5741001~5742000	107	49	40	18	0	0	0	no
S6-LP197	5745001~5746000	94	12	46	9	12	15	0	no
S6-LP198	5791001~5792000	134	20	114	0	0	0	0	no
S6-LP199	5865001~5866000	99	47	40	12	0	0	0	no
S6-LP200	5871001~5872000	106	45	52	9	0	0	0	no
S6-LP201	5874001~5875000	125	29	84	12	0	0	0	no
S6-LP202	5893001~5894000	102	57	18	27	0	0	0	no
S6-LP203	5913001~5914000	119	57	26	0	36	0	0	no
S6-LP204	5918001~5919000	141	63	60	18	0	0	0	no
S6-LP205	5929001~5930000	129	15	84	0	0	0	30	no
S6-LP206	5950001~5951000	91	8	18	9	56	0	0	no
S6-LP207	5960001~5961000	137	50	87	0	0	0	0	no
S6-LP208	5978001~5979000	90	72	0	18	0	0	0	S6-Amono-MClu-12
S6-LP209	6004001~6005000	105	52	20	33	0	0	0	no
S6-LP210	6026001~6027000	102	34	68	0	0	0	0	S6-ATdi-MClu-20
	6027001~6028000	100	12	88	0	0	0	0
S6-LP211	6081001~6082000	103	64	12	9	0	0	18	no
S6-LP212	6090001~6091000	99	14	76	9	0	0	0	no
S6-LP213	6094001~6095000	104	25	67	0	12	0	0	no
S6-LP214	6099001~6100000	105	42	6	18	24	15	0	no
S6-LP215	6104001~6105000	99	21	48	18	12	0	0	no
S6-LP216	6108001~6109000	139	12	118	9	0	0	0	no
S6-LP217	6152001~6153000	104	59	36	9	0	0	0	no
S6-LP218	6172001~6173000	109	79	30	0	0	0	0	no
S6-LP219	6197001~6198000	106	45	26	0	0	35	0	no
S6-LP220	6206001~6207000	148	24	116	0	8	0	0	no
S6-LP221	6259001~6260000	108	20	88	0	0	0	0	no
S6-LP222	6262001~6263000	112	22	90	0	0	0	0	no
S6-LP223	6315001~6316000	90	0	90	0	0	0	0	no
S6-LP224	6333001~6334000	112	24	88	0	0	0	0	S6-ATdi-MClu-22
S6-LP225	6348001~6349000	104	6	68	18	12	0	0	no
S6-LP226	6360001~6361000	98	12	86	0	0	0	0	no
S6-LP227	6382001~6383000	114	46	68	0	0	0	0	no
S6-LP228	6399001~6400000	111	39	72	0	0	0	0	no
S6-LP229	6418001~6419000	111	23	88	0	0	0	0	no
S6-LP230	6425001~6426000	114	63	36	0	0	15	0	no
S6-LP231	6437001~6438000	104	34	70	0	0	0	0	no
S6-LP232	6440001~6441000	124	29	86	9	0	0	0	no
S6-LP233	6442001~6443000	138	30	90	18	0	0	0	no
S6-LP234	6491001~6492000	104	66	38	0	0	0	0	no
S6-LP235	6495001~6496000	108	24	52	0	32	0	0	no
S6-LP236	6513001~6514000	122	7	106	9	0	0	0	no
S6-LP237	6530001~6531000	130	39	64	0	12	15	0	no
S6-LP238	6536001~6537000	120	6	114	0	0	0	0	no
	6537001~6538000	118	10	108	0	0	0	0
S6-LP239	6542001~6543000	142	37	24	21	60	0	0	no
S6-LP240	6551001~6552000	94	0	82	0	12	0	0	no
S6-LP241	6576001~6577000	148	28	120	0	0	0	0	S6-ATdi-MClu-23
S6-LP242	6589001~6590000	111	65	46	0	0	0	0	no
S6-LP243	6597001~6598000	125	31	70	12	12	0	0	no
S6-LP244	6617001~6618000	102	6	78	18	0	0	0	no
S6-LP245	6645001~6646000	92	33	38	21	0	0	0	no
S6-LP246	6647001~6648000	90	57	24	9	0	0	0	S6-Tmono-MClu-16
S6-LP247	6692001~6693000	114	13	92	9	0	0	0	S6-ATdi-MClu-26
S6-LP248	6695001~6696000	99	29	70	0	0	0	0	no
S6-LP249	6704001~6705000	115	0	106	9	0	0	0	S6-ATdi-MClu-27
S6-LP250	6735001~6736000	102	42	20	0	40	0	0	no
S6-LP251	6782001~6783000	98	45	14	0	24	15	0	no
S6-LP252	6820001~6821000	95	40	46	9	0	0	0	no
S6-LP253	6839001~6840000	93	27	30	21	0	15	0	no
S6-LP254	6905001~6906000	136	12	12	0	112	0	0	no
	6906001~6907000	122	25	88	9	0	0	0
S6-LP255	6948001~6949000	98	62	36	0	0	0	0	no
S6-LP256	6993001~6994000	122	24	30	0	68	0	0	no
S6-LP257	7080001~7081000	111	44	30	9	28	0	0	no
S6-LP258	7087001~7088000	136	24	112	0	0	0	0	S6-ATdi-Clu-11
S6-LP259	7115001~7116000	114	34	80	0	0	0	0	no
S6-LP260	7128001~7129000	95	59	36	0	0	0	0	no
S6-LP261	7161001~7162000	92	0	92	0	0	0	0	no
S6-LP262	7185001~7186000	142	44	30	0	68	0	0	no
S6-LP263	7220001~7221000	110	6	18	0	68	0	18	no
	7221001~7222000	134	0	38	0	96	0	0
S6-LP264	7230001~7231000	100	60	40	0	0	0	0	no
S6-LP265	7240001~7241000	137	19	62	0	56	0	0	no
S6-LP266	7268001~7269000	117	34	62	9	12	0	0	no
	7269001~7270000	114	14	100	0	0	0	0
S6-LP267	7277001~7278000	103	66	12	0	0	25	0	no
S6-LP268	7289001~7290000	94	46	18	30	0	0	0	no
S6-LP269	7303001~7304000	113	12	56	45	0	0	0	no
S6-LP270	7311001~7312000	90	25	24	9	32	0	0	no
S6-LP271	7316001~7317000	135	20	76	27	12	0	0	no
S6-LP272	7325001~7326000	107	0	62	0	0	45	0	no
S6-LP273	7327001~7328000	122	52	70	0	0	0	0	no
S6-LP274	7353001~7354000	107	9	12	9	32	45	0	no
S6-LP275	7355001~7356000	114	63	24	9	0	0	18	no
S6-LP276	7357001~7358000	148	37	102	9	0	0	0	no
S6-LP277	7403001~7404000	122	40	58	0	24	0	0	no
S6-LP278	7417001~7418000	121	31	90	0	0	0	0	S6-ATdi-MClu-31
S6-LP279	7419001~7420000	93	19	74	0	0	0	0	S6-ATdi-MClu-32
S6-LP280	7452001~7453000	144	6	120	18	0	0	0	S6-AGdi-MClu-5
	7453001~7454000	135	19	86	0	12	0	18
S6-LP281	7460001~7461000	118	20	38	42	0	0	18	no
S6-LP282	7499001~7500000	138	36	12	90	0	0	0	no
S6-LP283	7514001~7515000	95	32	20	18	0	25	0	no
S6-LP284	7519001~7520000	114	69	12	9	24	0	0	S6-ATdi-MClu-34
	7520001~7521000	127	0	127	0	0	0	0
S6-LP285	7532001~7533000	110	30	80	0	0	0	0	no
S6-LP286	7536001~7537000	107	6	20	9	72	0	0	no
S6-LP287	7543001~7544000	100	8	92	0	0	0	0	no
S6-LP288	7551001~7552000	145	7	102	0	36	0	0	no
S6-LP289	7577001~7578000	105	6	18	9	72	0	0	no
S6-LP290	7583001~7584000	113	113	0	0	0	0	0	no
S6-LP291	7585001~7586000	122	43	70	9	0	0	0	no
S6-LP292	7606001~7607000	94	0	94	0	0	0	0	no
S6-LP293	7635001~7636000	91	33	46	12	0	0	0	no
S6-LP294	7640001~7641000	101	32	12	9	48	0	0	no
S6-LP294	7641001~7642000	91	53	22	0	16	0	0	no
S6-LP295	7664001~7665000	125	15	110	0	0	0	0	no
S6-LP296	7666001~7667000	117	77	40	0	0	0	0	no
S6-LP297	7674001~7675000	94	39	34	9	12	0	0	no
S6-LP298	7700001~7701000	118	29	56	9	0	0	24	no
S6-LP299	7705001~7706000	92	59	24	9	0	0	0	no
S6-LP300	7714001~7715000	91	29	50	0	12	0	0	no
S6-LP301	7730001~7731000	93	48	18	9	0	0	18	no
S6-LP302	7740001~7741000	91	23	56	0	12	0	0	no
S6-LP303	7745001~7746000	95	51	32	0	12	0	0	no
S6-LP304	7750001~7751000	105	6	90	9	0	0	0	no
S6-LP305	7758001~7759000	93	38	34	9	12	0	0	no
S6-LP306	7778001~7779000	108	32	64	12	0	0	0	no
S6-LP307	7803001~7804000	104	34	58	12	0	0	0	no
S6-LP308	7846001~7847000	95	19	24	0	52	0	0	no
S6-LP309	7885001~7886000	107	48	24	15	20	0	0	no
S6-LP310	7891001~7892000	132	12	120	0	0	0	0	S6-TCdi-MClu-2
S6-LP311	7915001~7916000	94	64	6	0	24	0	0	no
S6-LP312	8018001~8019000	96	39	30	27	0	0	0	no
S6-LP313	8071001~8072000	113	86	18	9	0	0	0	no
S6-LP314	8115001~8116000	105	29	32	0	24	20	0	no
S6-LP315	8118001~8119000	99	69	18	12	0	0	0	no
S6-LP316	8152001~8153000	125	68	48	9	0	0	0	no
S6-LP317	8189001~8190000	127	15	112	0	0	0	0	no
S6-LP318	8229001~8230000	118	22	96	0	0	0	0	no
S6-LP319	8241001~8242000	135	29	28	78	0	0	0	no
S6-LP320	8256001~8257000	126	27	26	9	64	0	0	no
	8257001~8258000	123	6	46	0	16	55	0
	8258001~8259000	115	6	40	9	0	60	0
S6-LP321	8272001~8273000	107	59	24	0	24	0	0	no
S6-LP322	8283001~8284000	94	38	44	0	12	0	0	no
S6-LP323	8305001~8306000	102	44	6	12	0	40	0	no
S6-LP324	8316001~8317000	118	0	106	0	12	0	0	no
S6-LP325	8358001~8359000	95	27	26	24	0	0	18	no
S6-LP326	8519001~8520000	118	13	12	33	0	0	60	no
S6-LP327	8525001~8526000	105	27	46	0	32	0	0	no
S6-LP328	8530001~8531000	108	48	60	0	0	0	0	no
S6-LP329	8535001~8536000	131	44	42	0	20	25	0	no
S6-LP330	8549001~8550000	111	48	54	9	0	0	0	no
S6-LP331	8551001~8552000	124	20	66	0	20	0	18	no
S6-LP332	8554001~8555000	113	42	62	9	0	0	0	no
S6-LP333	8558001~8559000	141	21	42	66	12	0	0	no
S6-LP334	8591001~8592000	111	38	32	9	32	0	0	no
S6-LP335	8597001~8598000	100	1	90	9	0	0	0	no
S6-LP336	8603001~8604000	92	22	58	12	0	0	0	no
S6-LP337	8608001~8609000	104	33	56	15	0	0	0	no
S6-LP338	8636001~8637000	128	46	70	0	12	0	0	no
S6-LP339	8643001~8644000	95	27	44	12	12	0	0	no
S6-LP340	8660001~8661000	91	36	46	9	0	0	0	no
S6-LP341	8665001~8666000	105	39	66	0	0	0	0	no
S6-LP342	8667001~8668000	114	30	56	0	28	0	0	no
S6-LP343	8669001~8670000	102	32	70	0	0	0	0	no
S6-LP344	8672001~8673000	93	15	58	0	20	0	0	no
S6-LP345	8687001~8688000	142	36	42	0	0	40	24	no
S6-LP346	8695001~8696000	121	53	68	0	0	0	0	no
S6-LP347	8700001~8701000	128	53	48	15	12	0	0	no
S6-LP348	8705001~8706000	128	35	50	27	16	0	0	no
S6-LP349	8710001~8711000	98	27	24	0	32	15	0	no
S6-LP350	8728001~8729000	149	37	112	0	0	0	0	no
S6-LP351	8738001~8739000	133	35	86	0	12	0	0	no
S6-LP352	8754001~8755000	123	29	82	12	0	0	0	no
S6-LP353	8760001~8761000	99	32	46	9	12	0	0	no
S6-LP354	8763001~8764000	116	42	58	0	16	0	0	no
S6-LP355	8776001~8777000	128	32	54	0	12	0	30	no
S6-LP356	8781001~8782000	133	25	24	0	84	0	0	no
S6-LP357	8835001~8836000	99	67	32	0	0	0	0	no
S6-LP358	8842001~8843000	102	7	86	9	0	0	0	no
S6-LP359	8874001~8875000	94	28	18	48	0	0	0	no
S6-LP360	8883001~8884000	124	25	78	9	12	0	0	S6-ATdi-MClu-37
S6-LP361	8906001~8907000	113	13	40	0	0	60	0	no
S6-LP362	8924001~8925000	131	17	38	0	76	0	0	no
S6-LP363	8964001~8965000	100	12	50	18	0	20	0	no
S6-LP364	9009001~9010000	96	32	64	0	0	0	0	no
S6-LP365	9020001~9021000	94	40	54	0	0	0	0	no
S6-LP366	9025001~9026000	100	30	70	0	0	0	0	no
S6-LP367	9039001~9040000	109	11	98	0	0	0	0	no
S10-LP1	9139001~9140000	98	83	6	9	0	0	0	no
	9140001~9141000	74	42	32	0	0	0	0
	9141001~9142000	107	19	88	0	0	0	0
S10-LP2	9168001~9169000	104	6	86	0	12	0	0	no
S10-LP3	9174001~9175000	124	18	88	18	0	0	0	no
S10-LP4	9197001~9198000	104	43	52	9	0	0	0	no
S10-LP5	9232001~9233000	91	37	6	48	0	0	0	no
S10-LP6	9257001~9258000	131	13	118	0	0	0	0	no
S10-LP7	9262001~9263000	94	31	54	9	0	0	0	no
S10-LP8	9265001~9266000	93	22	62	9	0	0	0	no
S10-LP9	9289001~9290000	129	58	62	9	0	0	0	no
S10-LP10	9309001~9310000	106	32	46	0	28	0	0	no
S10-LP11	9322001~9323000	94	30	64	0	0	0	0	no
S10-LP12	9363001~9364000	135	19	98	18	0	0	0	S10-ATdi-MClu-3
S10-LP13	9371001~9372000	115	20	65	0	0	30	0	no
S10-LP14	9373001~9374000	125	30	86	9	0	0	0	no
S11-LP1	9460001~9461000	102	13	54	0	0	35	0	no
S11-LP2	9462001~9463000	108	30	78	0	0	0	0	no
S11-LP3	9472001~9473000	124	25	81	18	0	0	0	no
	9473001~9474000	97	24	73	0	0	0	0
S11-LP4	9480001~9481000	96	20	76	0	0	0	0	no
	9481001~9482000	78	18	30	0	0	30	0
S11-LP4	9482001~9483000	111	24	78	9	0	0	0	no
S11-LP5	9493001~9494000	140	30	92	18	0	0	0	no
S11-LP6	9500001~9501000	106	20	86	0	0	0	0	no
S11-LP7	9503001~9504000	116	28	88	0	0	0	0	no
S11-LP8	9521001~9522000	91	13	48	0	0	30	0	no
S11-LP9	9523001~9524000	120	36	84	0	0	0	0	no
S11-LP10	9554001~9555000	112	31	44	9	28	0	0	no
S11-LP11	9565001~9566000	133	33	100	0	0	0	0	no
S11-LP12	9576001~9577000	100	33	58	9	0	0	0	no
S11-LP13	9582001~9583000	123	34	26	63	0	0	0	no
S11-LP14	9602001~9603000	139	27	112	0	0	0	0	no
S11-LP15	9621001~9622000	101	35	66	0	0	0	0	no
S11-LP16	9630001~9631000	108	41	52	0	0	15	0	no
S11-LP17	9648001~9649000	114	7	98	9	0	0	0	no
S11-LP18	9666001~9667000	124	24	52	0	48	0	0	no
S11-LP19	9670001~9671000	111	73	38	0	0	0	0	no
S11-LP20	9679001~9680000	93	55	38	0	0	0	0	no
S11-LP21	9682001~9683000	148	10	12	0	108	0	18	no
S11-LP22	9684001~9685000	116	18	38	0	60	0	0	no
S11-LP23	9691001~9692000	97	28	60	9	0	0	0	no
S11-LP24	9702001~9703000	91	25	66	0	0	0	0	no
	9703001~9704000	59	44	6	9	0	0	0
	9704001~9705000	96	13	48	0	20	15	0
S11-LP25	9721001~9722000	107	11	78	18	0	0	0	no
S11-LP26	9724001~9725000	132	41	82	9	0	0	0	no
S11-LP27	9726001~9727000	113	14	74	9	16	0	0	no
S11-LP28	9736001~9737000	105	41	52	0	12	0	0	no
S11-LP29	9739001~9740000	111	53	38	0	0	20	0	no
S11-LP30	9750001~9751000	90	28	62	0	0	0	0	no
S11-LP31	9752001~9753000	97	45	52	0	0	0	0	no
S11-LP32	9782001~9783000	114	46	68	0	0	0	0	no
S11-LP33	9803001~9804000	105	13	92	0	0	0	0	no
S11-LP34	9805001~9806000	105	26	70	9	0	0	0	no
S11-LP35	9816001~9817000	136	14	6	0	116	0	0	no
S11-LP36	9825001~9826000	119	6	86	27	0	0	0	no
S11-LP37	9840001~9841000	114	24	90	0	0	0	0	S11-ATdi-MClu-2
S11-LP38	9859001~9860000	100	22	78	0	0	0	0	no
S11-LP39	9875001~9876000	92	16	76	0	0	0	0	no
S11-LP40	9887001~9888000	109	43	66	0	0	0	0	no
S11-LP41	9896001~9897000	92	18	74	0	0	0	0	no
S11-LP42	9919001~9920000	97	8	80	9	0	0	0	no
S11-LP43	9926001~9927000	104	12	12	0	80	0	0	no
S11-LP44	9939001~9940000	135	61	46	0	28	0	0	no
S11-LP45	9951001~9952000	128	25	94	9	0	0	0	no
S11-LP46	9955001~9956000	94	56	38	0	0	0	0	no
S11-LP47	9969001~9970000	116	6	98	0	12	0	0	S11-ATdi-MClu-4
S11-LP48	9972001~9973000	98	28	46	9	0	15	0	no
S11-LP49	9985001~9986000	99	26	44	9	20	0	0	no
S11-LP50	9987001~9988000	90	12	78	0	0	0	0	no
S11-LP51	10007001~10008000	99	43	44	0	12	0	0	no
S11-LP52	10042001~10043000	94	40	42	0	12	0	0	no
S11-LP53	10089001~10090000	93	6	78	9	0	0	0	no
S11-LP54	10091001~10092000	110	6	92	12	0	0	0	no
S11-LP55	10130001~10131000	134	23	78	9	24	0	0	no
S11-LP56	10143001~10144000	92	6	62	0	24	0	0	no
S11-LP57	10163001~10164000	90	49	32	9	0	0	0	no
S11-LP58	10167001~10168000	105	19	86	0	0	0	0	no
S11-LP59	10173001~10174000	91	33	58	0	0	0	0	no
S12-LP1	10316945~10317000	109.091	0	109.091	0	0	0	0	no
S40-LP1	11058001~11059000	131	31	12	0	88	0	0	no
S40-LP2	11163001~11164000	102	31	71	0	0	0	0	no
S40-LP3	11169001~11170000	107	18	68	9	12	0	0	no
S40-LP4	11192001~11193000	116	45	56	0	0	15	0	no
	11193001~11194000	109	86	14	9	0	0	0
S40-LP5	11198001~11199000	144	46	98	0	0	0	0	S40-ATdi-MClu-1
S40-LP6	11246001~11247000	108	55	12	9	32	0	0	no
S40-LP7	11266001~11267000	96	28	68	0	0	0	0	no
S40-LP8	11277001~11278000	105	71	25	9	0	0	0	no
S40-LP9	11338001~11339000	99	40	24	0	0	35	0	no
S40-LP10	11356001~11357000	104	6	62	0	0	0	36	no
S40-LP11	11380001~11381000	109	20	80	9	0	0	0	no
S40-LP12	11385001~11386000	95	19	76	0	0	0	0	no
S40-LP13	11387001~11388000	100	53	18	9	0	20	0	no
S40-LP14	11411001~11412000	145	44	92	9	0	0	0	no
S40-LP15	11432001~11433000	123	32	82	9	0	0	0	no
S40-LP16	11446001~11447000	100	12	40	0	48	0	0	no
S40-LP17	11460001~11461000	102	60	30	0	12	0	0	no
S40-LP18	11467001~11468000	95	54	20	9	12	0	0	no
	11468001~11469000	112	0	112	0	0	0	0
S40-LP19	11477001~11478000	98	23	18	57	0	0	0	no
S40-LP20	11487001~11488000	108	0	0	108	0	0	0	S40-ATGtri-Clu-1
S40-LP21	11502001~11503000	107	7	0	0	0	100	0	no
S40-LP22	11529001~11530000	134	13	6	0	0	115	0	no
S40-LP23	11556001~11557000	147	0	12	0	0	135	0	no
S40-LP24	11572001~11573000	140	0	0	0	0	140	0	no
S40-LP25	11584001~11585000	147	0	12	0	0	135	0	no
S40-LP26	11587001~11588000	145	0	0	0	0	145	0	no
S40-LP27	11589001~11590000	145	0	0	0	0	145	0	no
S42-LP1	11647710~11648000	141.379	20.6897	0	0	0	120.69	0	S42-ATGpenta-Clu-1
S42-LP2	11649001~11650000	120	0	0	0	0	120	0	S42-ATGpenta-Clu-1
	11650001~11651000	110	0	0	0	0	110	0
	11651001~11652000	132	7	0	0	0	125	0
	11652001~11653064	106.203	12.218	0	0	0	93.985	0
S45-LP1	11664007~11665000	131.923	0	6	0	0	125.881	0	S45-ATGpenta-Clu-1
S48-LP1	11676001~11677000	125	0	0	0	0	125	0	no
S48-LP2	11680001~11681000	110	0	0	0	0	110	0	no
S48-LP3	11682001~11683000	145	0	0	0	0	145	0	no
S48-LP4	11685001~11686000	130	0	0	0	0	130	0	no
S48-LP5	11709001~11710000	141	0	6	0	0	135	0	no
S48-LP6	11787001~11788000	99	6	38	0	0	55	0	no
S48-LP7	11802001~11803000	118	56	44	18	0	0	0	no
S48-LP8	11811001~11812000	94	46	48	0	0	0	0	no
S48-LP9	11820001~11821000	96	15	72	9	0	0	0	no
S48-LP10	11837001~11838000	100	40	18	0	24	0	18	no
S48-LP11	11839001~11840000	107	6	6	0	80	15	0	no
S48-LP12	11843001~11844000	105	55	38	0	12	0	0	no
S48-LP13	11850001~11851000	130	12	58	0	60	0	0	no
S48-LP14	11862001~11863000	104	6	18	12	68	0	0	no
S48-LP15	11935001~11936000	108	102	6	0	0	0	0	no
S48-LP16	11950001~11951000	100	44	32	0	24	0	0	no
S48-LP17	11952001~11953000	95	33	14	12	36	0	0	no
S48-LP18	11959001~11960000	94	12	82	0	0	0	0	no
S48-LP19	11961001~11962000	106	6	20	0	80	0	0	no
S48-LP20	11995001~11996000	127	6	42	15	64	0	0	no
S48-LP21	12022001~12023000	121	70	12	21	0	0	18	no
S48-LP22	12038001~12039000	96	22	56	18	0	0	0	no
S48-LP23	12075001~12076000	147	59	76	0	12	0	0	no
S48-LP24	12080001~12081000	108	0	36	0	72	0	0	no
S48-LP25	12082001~12083000	147	71	58	18	0	0	0	no
S48-LP26	12118001~12119000	143	22	112	9	0	0	0	no
S48-LP27	12124001~12125000	132	36	12	0	84	0	0	no
S48-LP28	12131001~12132000	110	16	82	12	0	0	0	S48-ATdi-MClu-3
S48-LP29	12152001~12153000	92	6	70	0	16	0	0	no
S48-LP30	12191001~12192000	99	18	54	27	0	0	0	no
S48-LP32	12202001~12203000	92	30	28	18	16	0	0	no
S48-LP33	12209001~12210000	107	42	56	9	0	0	0	no
	12210001~12211000	89	38	0	51	0	0	0
	12211001~12212000	104	19	76	9	0	0	0
S48-LP34	12214001~12215000	144	0	144	0	0	0	0	S48-ACdi-Clu-1
S48-LP35	12224001~12225000	99	60	30	9	0	0	0	no
S48-LP36	12297001~12298000	92	0	92	0	0	0	0	no
S48-LP37	12305001~12306000	90	15	66	9	0	0	0	no
S48-LP38	12329001~12330000	101	7	94	0	0	0	0	S48-ATdi-MClu-7
S48-LP39	12346001~12347000	129	21	6	0	102	0	0	no
S48-LP40	12366001~12367000	100	0	44	12	44	0	0	no
S48-LP41	12377001~12378000	100	20	80	0	0	0	0	no
S48-LP42	12390001~12391000	96	63	0	0	0	15	18	no
S48-LP43	12403001~12404000	124	34	12	18	60	0	0	no
S48-LP44	12405001~12406000	110	39	62	9	0	0	0	no
S48-LP45	12411001~12412000	120	15	24	9	72	0	0	no
S48-LP46	12422001~12423000	109	12	33	0	64	0	0	no
S48-LP47	12450001~12451000	99	61	38	0	0	0	0	no
S48-LP48	12455001~12456000	131	34	60	21	16	0	0	no
S48-LP49	12476001~12477000	100	0	100	0	0	0	0	S48-TCdi-MClu-2
S48-LP50	12479001~12480000	103	20	38	9	36	0	0	no
S48-LP51	12485001~12486000	97	0	28	9	60	0	0	no
S48-LP52	12524001~12525000	100	25	26	9	40	0	0	no
S48-LP53	12568001~12569000	105	35	70	0	0	0	0	no
S48-LP54	12618001~12619000	127	37	42	0	0	0	48	S48-ATdi-MClu-8
S48-LP55	12649001~12650000	103	19	24	0	60	0	0	no
S48-LP56	12675001~12676000	145	39	106	0	0	0	0	no
S48-LP57	12682001~12683000	126	75	6	9	0	0	36	no
S48-LP58	12687001~12688000	104	54	50	0	0	0	0	no
S48-LP59	12706001~12707000	127	50	44	9	24	0	0	no
	12707001~12708000	127	60	42	9	16	0	0
S48-LP60	12722001~12723000	112	19	78	0	0	15	0	no
S48-LP61	12738001~12739000	95	46	20	9	0	20	0	no
S48-LP62	12754001~12755000	124	20	104	0	0	0	0	no
S48-LP63	12807001~12808000	130	89	32	9	0	0	0	no
S48-LP64	12820001~12821000	107	30	56	9	12	0	0	no
	12821001~12822000	74	42	32	0	0	0	0
	12822001~12823000	96	55	12	9	20	0	0
S48-LP65	12825001~12826000	118	15	34	9	0	60	0	no
S48-LP66	12869001~12870000	127	20	42	9	56	0	0	no
S48-LP67	12887001~12888000	111	45	26	0	40	0	0	no
S48-LP68	12900001~12901000	107	37	34	18	0	0	18	no
S48-LP69	12940001~12941000	94	20	74	0	0	0	0	no
S48-LP70	12945001~12946000	119	55	52	0	12	0	0	no
S48-LP71	12971001~12972000	92	51	26	0	0	15	0	no
S48-LP72	12995001~12996000	99	70	20	9	0	0	0	S48-Tmono-MClu-5, S48-Tmono-MClu-6
	12996001~12997000	94	38	26	12	0	0	18
	12997001~12998000	133	109	24	0	0	0	0
S48-LP73	13079001~13080000	93	34	50	9	0	0	0	S48-ATdi-Clu-16
S48-LP74	13109001~13110000	109	63	46	0	0	0	0	S48-Tmono-MClu-7
S48-LP75	13147001~13148000	111	49	46	0	16	0	0	no
S48-LP76	13150001~13151000	101	87	14	0	0	0	0	no
S48-LP77	13176001~13177000	101	62	24	0	0	15	0	no
S48-LP78	13229001~13230000	108	55	44	9	0	0	0	no
S48-LP79	13240001~13241000	90	48	42	0	0	0	0	no
	13241001~13242000	88	49	30	9	0	0	0
	13242001~13243000	88	34	30	0	0	0	24
	13243001~13244000	95	45	6	9	0	35	0
S48-LP80	13274001~13275000	102	41	6	27	28	0	0	no
S48-LP81	13276001~13277000	117	53	12	0	28	0	24	no
S48-LP82	13287001~13288000	114	61	44	9	0	0	0	no
S48-LP83	13299001~13300000	109	86	14	9	0	0	0	no
S48-LP84	13316001~13317000	91	32	26	18	0	15	0	no
S48-LP85	13318001~13319000	97	21	6	54	16	0	0	no
S48-LP86	13395001~13396000	104	50	54	0	0	0	0	no
S48-LP87	13406001~13407000	122	28	94	0	0	0	0	no
S48-LP88	13415001~13416000	97	24	34	27	12	0	0	no
S48-LP89	13640001~13641000	135	12	12	111	0	0	0	no
S48-LP90	13679001~13680000	139	33	106	0	0	0	0	no
S48-LP91	13699001~13700000	100	18	58	24	0	0	0	no
S48-LP92	13730001~13731000	102	61	0	9	32	0	0	no
S48-LP93	13737001~13738000	100	40	60	0	0	0	0	no
S48-LP94	13754001~13755000	93	87	6	0	0	0	0	no
S48-LP95	13762001~13763000	94	52	42	0	0	0	0	no
S48-LP96	13764001~13765000	93	63	30	0	0	0	0	no
S48-LP97	13770001~13771000	117	99	0	18	0	0	0	no
S48-LP98	13794001~13795000	111	36	38	9	28	0	0	no
S48-LP99	13800001~13801000	92	38	30	0	24	0	0	no
S48-LP100	13805001~13806000	95	53	42	0	0	0	0	no
	13806001~13807000	96	18	6	9	48	15	0
S48-LP101	13816001~13817000	94	65	20	9	0	0	0	no
S48-LP102	13818001~13819000	103	0	28	75	0	0	0	no
S48-LP103	13828001~13829000	94	70	6	0	0	0	18	no
S48-LP104	13838001~13839000	121	32	80	9	0	0	0	no
S48-LP105	13840001~13841000	123	52	38	9	24	0	0	no
S48-LP106	13853001~13854000	92	15	68	9	0	0	0	no
S48-LP107	13858001~13859000	96	52	32	0	12	0	0	no
	13859001~13860000	96	46	50	0	0	0	0	no
S48-LP108	13879001~13880000	95	56	30	9	0	0	0	no
S48-LP109	13919001~13920000	109	27	70	0	12	0	0	S48-ATdi-MClu-11
S48-LP110	13926001~13927000	102	7	70	0	0	25	0	no
S48-LP111	13934001~13935000	118	28	70	0	0	20	0	no
S48-LP112	13945001~13946000	100	28	48	0	24	0	0	no
S48-LP113	13965001~13966000	96	75	12	9	0	0	0	no
S48-LP114	13987001~13988000	109	15	94	0	0	0	0	no
S48-LP115	13990001~13991000	91	38	14	9	0	30	0	no
S48-LP116	13996001~13997000	109	13	16	0	0	80	0	no
S48-LP117	14006001~14007000	119	111	8	0	0	0	0	no
S48-LP118	14022001~14023000	103	6	48	9	40	0	0	no
S48-LP119	14036001~14037000	139	110	14	0	0	15	0	no
S48-LP120	14045001~14046000	110	6	6	18	0	80	0	no
S48-LP121	14052001~14053000	91	38	14	9	0	30	0	no
S48-LP122	14055001~14056000	100	0	100	0	0	0	0	no
S48-LP123	14087001~14088000	90	6	64	0	20	0	0	no
S48-LP124	14093001~14094000	92	38	54	0	0	0	0	no
S48-LP125	14130001~14131000	148	24	38	18	68	0	0	no
S48-LP126	14178001~14179000	115	7	108	0	0	0	0	S48-ATdi-MClu-13
S48-LP127	14184001~14185000	104	57	38	9	0	0	0	no
S48-LP128	14201001~14202000	104	12	56	0	36	0	0	no
S48-LP129	14221001~14222000	97	42	40	15	0	0	0	no
	14222001~14223000	94	0	94	0	0	0	0
S48-LP130	14245001~14246000	116	0	98	18	0	0	0	no
S48-LP131	14252001~14253000	124	19	96	9	0	0	0	no
	14253001~14254000	114	14	52	0	48	0	0
S48-LP132	14273001~14274000	148	35	104	9	0	0	0	no
S48-LP133	14276001~14277000	120	45	66	9	0	0	0	no
S48-LP134	14316001~14317000	107	19	70	18	0	0	0	no
S48-LP135	14320001~14321000	117	53	64	0	0	0	0	no
S48-LP136	14322001~14323000	128	38	42	0	48	0	0	no
S48-LP137	14330001~14331000	114	13	92	9	0	0	0	no
S48-LP138	14335001~14336000	98	0	98	0	0	0	0	no
S48-LP139	14363001~14364000	92	11	40	9	32	0	0	no
	14364001~14365000	91	7	30	54	0	0	0
S48-LP140	14368001~14369000	134	44	12	78	0	0	0	no
S48-LP141	14384001~14385000	117	17	84	0	16	0	0	no
S48-LP142	14394001~14395000	104	80	0	9	0	15	0	no
S48-LP143	14404001~14405000	121	44	24	9	44	0	0	no
S48-LP144	14415001~14416000	101	13	76	0	12	0	0	no
S48-LP145	14432001~14433000	144	12	28	0	104	0	0	no
S48-LP146	14436001~14437000	93	32	52	9	0	0	0	no
S48-LP147	14452001~14453000	99	7	32	0	60	0	0	no
S48-LP148	14469001~14470000	138	15	114	9	0	0	0	S48-ATdi-MClu-14
S48-LP149	14472001~14473000	111	26	36	9	40	0	0	no
S48-LP150	14494001~14495000	99	13	70	16	0	0	0	no
S48-LP151	14523001~14524000	146	15	104	15	12	0	0	no
S48-LP152	14531001~14532000	128	0	110	0	0	0	18	S48-ATdi-MClu-15
S48-LP153	14553001~14554000	129	24	96	9	0	0	0	no
S48-LP154	14567001~14568000	94	74	20	0	0	0	0	no
S48-LP155	14580001~14581000	125	119	6	0	0	0	0	no
S48-LP156	14599001~14600000	149	0	149	0	0	0	0	no
	14600001~14601000	120	6	114	0	0	0	0
S48-LP157	14611001~14612000	116	34	30	0	52	0	0	no
S48-LP158	14613001~14614000	108	14	30	0	40	0	24	no
S48-LP159	14617001~14618000	102	43	38	21	0	0	0	no
S48-LP160	14645001~14646000	94	55	0	39	0	0	0	no
S48-LP161	14653001~14654000	116	7	100	9	0	0	0	no
	14654001~14655000	84	38	34	0	12	0	0
	14655001~14656000	70	43	18	9	0	0	0
	14656001~14657000	91	58	12	21	0	0	0
S48-LP162	14662001~14663000	104	18	66	0	20	0	0	no
S48-LP163	14667001~14668000	108	16	92	0	0	0	0	no
S48-LP164	14674001~14675000	127	75	6	9	12	25	0	no
S48-LP165	14706001~14707000	135	9	114	0	12	0	0	no
	14707001~14708000	138	23	94	9	12	0	0
S48-LP166	14717001~14718000	99	60	6	21	12	0	0	no
S48-LP167	14719001~14720000	112	92	20	0	0	0	0	S48-Tmono-MClu-10
S48-LP168	14742001~14743000	133	7	126	0	0	0	0	no
S48-LP169	14756001~14757000	142	12	130	0	0	0	0	no
S48-LP170	14792001~14793000	105	49	56	0	0	0	0	no
S48-LP171	14798001~14799000	101	39	50	0	12	0	0	no
S48-LP172	14800001~14801000	140	6	118	0	16	0	0	no
S48-LP173	14828001~14829000	139	21	118	0	0	0	0	no
S48-LP174	14876001~14877000	99	50	49	0	0	0	0	no
S48-LP175	14878001~14879000	105	51	6	30	0	0	18	no
S48-LP176	14907001~14908000	101	6	44	21	0	30	0	no
S48-LP177	14918001~14919000	100	53	38	9	0	0	0	no
S48-LP178	14944001~14945000	107	13	64	0	12	0	18	no
S48-LP179	14962001~14963000	93	52	32	9	0	0	0	no
S48-LP180	14969001~14970000	147	0	138	9	0	0	0	no
S48-LP181	14971001~14972000	118	19	18	9	72	0	0	no
S48-LP182	14996001~14997000	118	20	62	0	36	0	0	no
S48-LP183	15001001~15002000	129	7	90	0	12	20	0	S48-AGdi-MClu-1
S48-LP184	15030001~15031000	103	36	58	9	0	0	0	no
S48-LP185	15041001~15042000	93	47	46	0	0	0	0	no
S48-LP186	15047001~15048000	125	87	26	0	12	0	0	no
S48-LP187	15105001~15106000	115	21	40	54	0	0	0	no
S48-LP188	15151001~15152000	94	45	28	21	0	0	0	no
S48-LP189	15165001~15166000	116	34	54	0	28	0	0	no
	15166001~15167000	128	28	27	9	64	0	0
	15167001~15168000	97	37	39	21	0	0	0
S48-LP190	15170001~15171000	110	12	18	0	80	0	0	no
S48-LP191	15188001~15189000	144	48	8	0	88	0	0	no
S48-LP192	15192001~15193000	120	0	40	0	80	0	0	no
S48-LP193	15201001~15202000	118	13	20	0	0	85	0	no
S48-LP194	15251001~15252000	90	24	30	21	0	15	0	no
S48-LP195	15271001~15272000	115	7	80	0	0	28	0	no
S48-LP196	15275001~15276000	125	46	70	9	0	0	0	no
S48-LP197	15278001~15279000	105	6	99	0	0	0	0	no
S48-LP198	15288001~15289000	94	24	24	0	28	0	18	no
S48-LP199	15300001~15301000	101	30	50	9	12	0	0	no
S48-LP200	15308001~15309000	91	55	36	0	0	0	0	no
S48-LP121	15351001~15352000	113	37	64	12	0	0	0	no
S48-LP202	15403001~15404000	98	74	24	0	0	0	0	no
S48-LP203	15432001~15433000	91	70	0	21	0	0	0	no
S48-LP204	15461001~15462000	120	6	36	54	24	0	0	no
	15462001~15463000	102	35	58	9	0	0	0
	15463001~15464000	126	50	58	18	0	0	0
S48-LP205	15473001~15474000	98	38	36	24	0	0	0	no
S48-LP206	15484001~15485000	144	21	93	18	12	0	0	no
S48-LP207	15487001~15488000	100	49	30	9	12	0	0	S48-ATdi-MClu-27
	15488001~15489000	121	25	72	9	0	15	0
	15489001~15490000	126	27	90	9	0	0	0
S48-LP208	15520001~15521000	130	22	108	0	0	0	0	no
	15521001~15522000	108	54	27	27	0	0	0
S48-LP209	15525001~15526000	91	25	66	0	0	0	0	no
S48-LP210	15533001~15534000	116	34	38	0	44	0	0	no
S48-LP211	15536001~15537000	103	59	20	9	0	15	0	no
S48-LP212	15540001~15541000	122	39	62	9	12	0	0	no
S48-LP213	15545001~15546000	109	59	32	18	0	0	0	no
S48-LP214	15566001~15567000	115	53	50	0	12	0	0	no
S48-LP215	15573001~15574000	100	54	22	0	24	0	0	no
S48-LP216	15591001~15592000	131	57	18	0	56	0	0	no
S48-LP217	15644001~15645000	101	48	6	27	0	20	0	no
S48-LP218	15669001~15670000	120	18	6	0	16	80	0	no
S48-LP219	15690001~15691000	99	48	18	33	0	0	0	no
S48-LP220	15703001~15704000	125	45	80	0	0	0	0	no
S48-LP221	15796001~15797000	99	19	68	0	12	0	0	no
S48-LP222	15832001~15833000	107	36	56	0	0	15	0	S48-ATdi-MClu-29
	15833001~15834000	128	26	84	18	0	0	0
S48-LP223	15905001~15906000	94	6	88	0	0	0	0	no
S48-LP223	15906001~15907000	68	18	38	0	12	0	0	no
	15907001~15908000	91	29	34	0	28	0	0
S48-LP224	15916001~15917000	111	39	12	0	0	60	0	no
S48-LP225	15920001~15921000	127	27	40	0	60	0	0	no
S48-LP226	15927001~15928000	109	68	14	0	12	15	0	no
S48-LP227	15955001~15956000	134	0	62	0	72	0	0	no
S48-LP228	15971001~15972000	97	42	55	0	0	0	0	no
S48-LP229	15984001~15985000	131	0	122	9	0	0	0	S48-ATdi-MClu-33
S48-LP230	16003001~16004000	136	6	62	0	68	0	0	no
S48-LP231	16037001~16038000	97	15	14	0	68	0	0	no
S48-LP232	16050001~16051000	114	6	18	18	72	0	0	no
S48-LP233	16064001~16065000	92	0	92	0	0	0	0	S48-ATdi-MClu-34
S48-LP234	16066001~16067000	114	13	92	9	0	0	0	no
S48-LP235	16097001~16098000	119	14	12	9	84	0	0	no
S48-LP236	16138001~16139000	92	46	46	0	0	0	0	no
S48-LP237	16144001~16145000	148	54	62	12	0	20	0	no
S48-LP238	16149001~16150000	134	6	128	0	0	0	0	S48-ATdi-MClu-35
S48-LP239	16184001~16185000	129	16	100	0	0	13	0	no
S48-LP240	16204001~16205000	109	60	22	27	0	0	0	no
	16205001~16206000	97	53	44	0	0	0	0
S48-LP241	16209001~16210000	99	43	56	0	0	0	0	no
S48-LP242	16217001~16218000	93	34	38	21	0	0	0	no
S48-LP243	16226001~16227000	132	27	96	9	0	0	0	no
S48-LP244	16234001~16235000	135	14	76	9	36	0	0	no
S48-LP245	16253001~16254000	118	23	86	9	0	0	0	no
	16254001~16255000	130	7	16	0	92	15	0
S48-LP246	16256001~16257000	148	12	136	0	0	0	0	S48-ATdi-MClu-38
S48-LP247	16302001~16303000	127	15	8	0	104	0	0	no
S48-LP248	16307001~16308000	142	6	136	0	0	0	0	S48-AGdi-MClu-5
S48-LP249	16312001~16313000	105	58	14	18	0	15	0	no
S48-LP250	16328001~16329000	126	6	120	0	0	0	0	S48-ATdi-MClu-40
S48-LP251	16337001~16338000	109	18	24	0	52	15	0	no
S48-LP252	16356001~16357000	127	26	86	0	0	15	0	S48-ATdi-MClu-41
S48-LP253	16375001~16376000	98	55	43	0	0	0	0	no
S48-LP254	16388001~16389000	97	37	48	0	12	0	0	no
S48-LP255	16399001~16400000	118	54	64	0	0	0	0	no
	16400001~16401000	129	22	98	9	0	0	0
S48-LP256	16422001~16423000	127	6	121	0	0	0	0	S48-ATdi-MClu-42
S48-LP257	16426001~16427000	105	7	98	0	0	0	0	no
S48-LP258	16441001~16442000	98	20	60	18	0	0	0	no
S48-LP259	16444001~16445000	100	29	62	9	0	0	0	no
S48-LP260	16450001~16451000	90	42	30	18	0	0	0	no
S48-LP261	16456001~16457000	125	8	108	9	0	0	0	S48-ATdi-MClu-43
S48-LP262	16470001~16471000	132	23	33	0	76	0	0	no
S48-LP263	16484001~16485000	115	18	88	9	0	0	0	no
S48-LP264	16495001~16496000	131	21	110	0	0	0	0	no
S48-LP265	16500001~16501000	101	13	88	0	0	0	0	no
S48-LP266	16503001~16504000	98	7	6	85	0	0	0	S48-ATCtri-MClu-1
S48-LP267	16521001~16522000	113	53	48	0	12	0	0	no
S48-LP268	16523001~16524000	136	12	124	0	0	0	0	S48-ATdi-MClu-44
S48-LP269	16527001~16528000	132	36	84	0	12	0	0	no
S48-LP270	16531001~16532000	110	20	90	0	0	0	0	no
S48-LP271	16535001~16536000	99	84	6	9	0	0	0	no
S48-LP272	16544001~16545000	100	25	66	9	0	0	0	no
S48-LP273	16547001~16548000	112	0	112	0	0	0	0	no
	16548001~16549000	137	19	100	18	0	0	0
S48-LP274	16560001~16561000	94	29	24	9	32	0	0	no
S48-LP275	16568001~16569000	112	70	12	30	0	0	0	no
S48-LP276	16579001~16580000	108	32	36	0	40	0	0	no
S48-LP277	16581001~16582000	120	14	106	0	0	0	0	S48-ATdi-MClu-45
S48-LP278	16599001~16600000	110	12	98	0	0	0	0	S48-ATdi-MClu-46
	16600001~16601000	109	37	72	0	0	0	0
S48-LP279	16606001~16607000	136	45	11	9	56	15	0	no
	16607001~16608000	112	12	27	9	64	0	0
S48-LP280	16626001~16627000	134	30	104	0	0	0	0	S48-ATdi-MClu-47
S48-LP281	16631001~16632000	135	21	10	0	104	0	0	no
S48-LP282	16646001~16647000	101	20	6	9	21	45	0	no
	16647001~16648000	102	21	26	0	31	0	24
	16648001~16649000	110	22	88	0	0	0	0
S48-LP283	16650001~16651000	109	14	95	0	0	0	0	S48-ATdi-MClu-48
	16651001~16652000	98	13	56	9	20	0	0
	16652001~16653000	90	42	48	0	0	0	0
	16653001~16654000	97	25	54	18	0	0	0
S48-LP284	16676001~16677000	147	0	54	9	84	0	0	no
S48-LP285	16692001~16693000	100	6	94	0	0	0	0	no
S48-LP286	16717001~16718000	116	22	46	12	0	0	36	no
S48-LP287	16721001~16722000	93	63	18	12	0	0	0	no
S48-LP288	16729001~16730000	125	29	16	0	80	0	0	no
S48-LP289	16786001~16787000	104	32	72	0	0	0	0	no
S48-LP290	16791001~16792000	111	31	68	0	12	0	0	no
S48-LP291	16796001~16797000	122	0	122	0	0	0	0	no
S48-LP292	16812001~16813000	110	22	52	0	36	0	0	no
	16813001~16814000	110	41	24	9	36	0	0
S48-LP293	16825001~16826000	130	15	26	0	24	65	0	no
S48-LP294	16828001~16829000	113	26	75	0	12	0	0	no
S48-LP295	16832001~16833000	102	24	34	9	0	35	0	no
S48-LP296	16847001~16848000	136	77	50	9	0	0	0	no
S48-LP297	16860001~16861000	140	32	48	9	36	15	0	no
S48-LP298	16865001~16866000	96	12	6	78	0	0	0	no
S48-LP299	16885001~16886000	109	53	56	0	0	0	0	no
S48-LP300	16925001~16926000	136	20	92	9	0	15	0	S48-ATdi-MClu-51
	16926001~16927000	129	20	100	9	0	0	0
S48-LP301	16941001~16942000	94	36	14	9	0	35	0	no
S48-LP302	16944001~16945000	98	62	24	0	12	0	0	no
S48-LP303	16962001~16963000	131	37	94	0	0	0	0	no
S48-LP304	16995001~16996000	95	33	32	18	12	0	0	no
S48-LP305	17000001~17001000	130	0	54	0	76	0	0	no
S48-LP306	17015001~17016000	139	41	98	0	0	0	0	no
S48-LP307	17022001~17023000	123	35	42	46	0	0	0	no
S48-LP308	17045001~17046000	102	0	102	0	0	0	0	no
	17046001~17047000	68	14	54	0	0	0	0
	17047001~17048000	95	6	80	9	0	0	0
S48-LP309	17086001~17087000	149	52	76	21	0	0	0	S48-TGdi-MClu-2
S48-LP310	17118001~17119000	98	14	72	0	12	0	0	no
S48-LP311	17127001~17128000	95	12	14	9	60	0	0	no
S48-LP312	17149001~17150000	90	42	48	0	0	0	0	no
S48-LP313	17172001~17173000	124	0	18	9	12	85	0	no
S48-LP314	17197001~17198000	130	13	90	9	0	0	18	no
S48-LP315	17205001~17206000	95	14	18	27	36	0	0	no
S48-LP316	17220001~17221000	91	25	12	9	0	45	0	no
S48-LP317	17226001~17227000	106	52	36	18	0	0	0	no
S48-LP318	17260001~17261000	140	6	38	0	96	0	0	no
S48-LP319	17270001~17271000	103	16	24	63	0	0	0	no
S48-LP320	17281001~17282000	98	71	18	9	0	0	0	no
S48-LP322	17306001~17307000	113	21	48	0	44	0	0	no
S48-LP322	17362001~17363000	94	13	56	0	0	25	0	no
S48-LP323	17406001~17407000	131	53	54	0	24	0	0	no
S48-LP324	17434001~17435000	114	0	86	0	28	0	0	S48-ATdi-MClu-55
S48-LP325	17446001~17447000	115	58	18	12	12	15	0	no
S48-LP326	17464001~17465000	99	13	70	0	16	0	0	no
S48-LP327	17492001~17493000	141	58	26	39	0	0	18	no
S48-LP328	17499001~17500000	94	72	22	0	0	0	0	no
S48-LP329	17551001~17552000	139	7	114	18	0	0	0	no
S48-LP330	17578001~17579000	119	18	20	9	12	60	0	no
S48-LP331	17581001~17582000	126	84	12	0	0	30	0	no
S48-LP332	17594001~17595000	141	0	6	111	0	0	24	no
S48-LP333	17618001~17619000	102	7	86	9	0	0	0	no
S48-LP334	17626001~17627000	99	53	46	0	0	0	0	no
S48-LP335	17641001~17642000	126	65	18	0	28	15	0	no
S48-LP336	17681001~17682000	103	67	36	0	0	0	0	no
S48-LP337	17705001~17706000	105	66	18	9	12	0	0	no
	17706001~17707000	66	34	32	0	0	0	0
	17707001~17708000	110	64	34	0	12	0	0
S48-LP338	17719001~17720000	101	77	24	0	0	0	0	no
S48-LP339	17727001~17728000	118	85	18	15	0	0	0	no
S48-LP340	17734001~17735000	108	86	6	0	16	0	0	no
S48-LP341	17755001~17756000	90	48	24	18	0	0	0	no
S48-LP342	17758001~17759000	111	38	34	9	0	30	0	no
S48-LP343	17760001~17761000	96	33	44	12	12	0	0	no
S48-LP344	17775001~17776000	104	14	66	9	0	15	0	no
S48-LP345	17787001~17788000	124	18	18	0	88	0	0	no
S48-LP346	17801001~17802000	109	24	32	33	0	20	0	no
S48-LP347	17819001~17820000	106	32	74	0	0	0	0	no
S48-LP348	17838001~17839000	106	47	50	9	0	0	0	no
S48-LP349	17885001~17886000	122	62	60	0	0	0	0	no
S48-LP350	17900001~17901000	90	37	44	9	0	0	0	no
S48-LP351	17909001~17910000	122	44	66	0	12	0	0	no
S48-LP352	17916001~17917000	146	12	125	9	0	0	0	S48-ATdi-MClu-56
S48-LP353	17928001~17929000	118	8	18	0	92	0	0	no
S48-LP354	17938001~17939000	102	28	12	27	20	15	0	no
S48-LP355	17943001~17944000	90	0	72	0	0	0	18	no
	17944001~17945000	106	6	88	0	12	0	0
S48-LP356	17961001~17962000	116	6	98	0	12	0	0	no
S48-LP357	17967001~17968000	102	28	12	27	20	15	0	no
S48-LP358	17977001~17978000	119	8	15	0	96	0	0	no
S48-LP359	17985001~17986000	103	28	26	33	16	0	0	no
S48-LP360	17996001~17997000	128	44	72	0	12	0	0	no
S48-LP361	18005001~18006000	90	37	44	9	0	0	0	no
S48-LP362	18020001~18021000	126	62	64	0	0	0	0	no
S48-LP363	18067001~18068000	106	47	50	9	0	0	0	no
S48-LP364	18086001~18087000	105	32	73	0	0	0	0	no
S48-LP365	18104001~18105000	106	24	38	24	0	20	0	no
S48-LP366	18118001~18119000	124	18	18	0	88	0	0	no
S48-LP367	18130001~18131000	104	14	66	9	0	15	0	no
S48-LP368	18145001~18146000	101	33	44	12	12	0	0	no
S48-LP369	18147001~18148000	116	38	34	9	0	35	0	no
S48-LP370	18150001~18151000	90	48	24	18	0	0	0	no
S48-LP371	18171001~18172000	109	87	6	0	16	0	0	no
S48-LP372	18178001~18179000	118	85	18	15	0	0	0	no
S48-LP373	18186001~18187000	101	77	24	0	0	0	0	no
S48-LP374	18198001~18199000	110	64	34	0	12	0	0	no
S48-LP375	18224001~18225000	109	73	36	0	0	0	0	no
S48-LP376	18264001~18265000	134	66	12	0	36	20	0	no
S48-LP377	18279001~18280000	95	53	42	0	0	0	0	no
S48-LP378	18287001~18288000	99	7	83	9	0	0	0	no
S48-LP379	18324001~18325000	126	84	12	0	0	30	0	no
S48-LP380	18327001~18328000	124	18	20	9	12	65	0	no
S48-LP381	18354001~18355000	141	7	116	18	0	0	0	no
S48-LP382	18364001~18365000	100	34	24	18	24	0	0	no
S48-LP383	18406001~18407000	106	73	24	9	0	0	0	no
S48-LP384	18413001~18414000	141	58	26	39	0	0	18	no
S48-LP385	18441001~18442000	99	13	66	0	20	0	0	no
S48-LP386	18459001~18460000	105	65	40	0	0	0	0	no
S48-LP387	18467001~18468000	139	23	32	0	84	0	0	no
S48-LP388	18470001~18471000	125	29	60	0	36	0	0	no
S48-LP389	18473001~18474000	123	6	66	27	24	0	0	no
S48-LP390	18475001~18476000	102	0	102	0	0	0	0	no
S48-LP391	18479001~18480000	96	14	58	0	24	0	0	no
S48-LP391	18483001~18484000	115	63	12	0	16	0	24	no
S48-LP392	18487001~18488000	104	18	20	18	48	0	0	no
S48-LP393	18493001~18494000	128	19	100	9	0	0	0	no
S48-LP394	18497001~18498000	111	13	12	18	68	0	0	no
S48-LP395	18503001~18504000	121	24	82	0	0	15	0	no
S48-LP396	18518001~18519000	112	47	12	21	32	0	0	no
S48-LP397	18524001~18525000	99	46	24	9	20	0	0	no
S48-LP398	18533001~18534000	129	13	92	0	24	0	0	S48-ATdi-MClu-60
S48-LP399	18538001~18539000	120	39	72	9	0	0	0	no
S48-LP400	18555001~18556000	116	58	34	9	0	15	0	no
S48-LP401	18595001~18596000	127	97	30	0	0	0	0	no
S48-LP402	18613001~18614000	103	89	14	0	0	0	0	no
	18614001~18615000	64	25	30	9	0	0	0
	18615001~18616000	62	14	30	18	0	0	0
	18616001~18617000	106	6	100	0	0	0	0
S48-LP403	18631001~18632000	114	6	108	0	0	0	0	no
S48-LP404	18634001~18635000	101	50	42	9	0	0	0	no
S48-LP405	18646001~18647000	97	31	54	0	12	0	0	no
S48-LP406	18653001~18654000	140	6	134	0	0	0	0	no
S48-LP407	18680001~18681000	138	19	6	9	104	0	0	no
S48-LP408	18688001~18689000	108	0	108	0	0	0	0	no
S48-LP409	18703001~18704000	140	6	134	0	0	0	0	no
S48-LP410	18730001~18731000	138	19	6	9	104	0	0	no
S48-LP411	18738001~18739000	108	0	108	0	0	0	0	no
S48-LP412	18759001~18760000	92	47	36	9	0	0	0	no
S48-LP413	18781001~18782000	131	53	66	12	0	0	0	no
S48-LP414	18787001~18788000	111	7	86	18	0	0	0	S48-ATdi-MClu-61
S48-LP415	18817001~18818000	142	18	100	9	0	15	0	no
S48-LP416	18827001~18828000	139	24	94	21	0	0	0	no
S48-LP417	18836001~18837000	117	66	33	0	0	0	18	no
S48-LP418	18844001~18845000	94	6	88	0	0	0	0	no
S48-LP419	18847001~18848000	90	6	60	0	24	0	0	no
S48-LP420	18853001~18854000	104	6	18	0	80	0	0	no
S48-LP421	18856001~18857000	95	41	34	0	20	0	0	no
S48-LP422	18882001~18883000	93	41	52	0	0	0	0	no
S48-LP423	18888001~18889000	148	13	27	24	84	0	0	no
S48-LP424	18900001~18901000	94	6	88	0	0	0	0	no
S48-LP425	18904001~18905000	95	40	34	9	12	0	0	no
S48-LP426	18914001~18915000	95	18	77	0	0	0	0	no
S48-LP427	18929001~18930000	111	54	6	27	24	0	0	no
S48-LP428	18931001~18932000	124	26	44	42	12	0	0	no
S48-LP429	18935001~18936000	128	6	104	18	0	0	0	S48-ATdi-MClu-64
S48-LP430	18939001~18940000	129	14	58	21	36	0	0	no
S48-LP431	18941001~18942000	127	55	36	36	0	0	0	no
	18942001~18943000	149	41	88	0	20	0	0
S48-LP432	18950001~18951000	114	26	58	0	0	30	0	no
S48-LP433	18956001~18957000	109	35	62	0	12	0	0	no
S48-LP434	18966001~18967000	99	51	30	18	0	0	0	no
S48-LP435	18976001~18977000	97	42	43	0	12	0	0	no
S48-LP436	19027001~19028000	99	66	24	9	0	0	0	no
S48-LP437	19045001~19046000	119	13	24	18	64	0	0	no
S48-LP438	19050001~19051000	101	34	12	0	40	15	0	no
S48-LP439	19075001~19076000	107	16	82	9	0	0	0	no
	19076001~19077000	98	31	24	27	16	0	0
S48-LP440	19078001~19079000	119	13	106	0	0	0	0	no
S48-LP441	19091001~19092000	109	43	30	0	36	0	0	no
S48-LP442	19108001~19109000	120	31	18	9	24	20	18	no
S48-LP443	19121001~19122000	107	26	24	57	0	0	0	no
S48-LP444	19133001~19134000	102	48	36	18	0	0	0	no
S48-LP445	19144001~19145000	105	46	6	9	44	0	0	no
S48-LP446	19185001~19186000	124	45	70	9	0	0	0	S48-Tmono-MClu-13
S48-LP447	19196001~19197000	110	0	42	0	68	0	0	no
S48-LP448	19224001~19225000	103	12	52	39	0	0	0	no
S48-LP449	19247001~19248000	91	38	44	9	0	0	0	no
S48-LP450	19249001~19250000	97	73	24	0	0	0	0	no
S48-LP451	19276001~19277000	103	58	20	0	0	25	0	no
S48-LP452	19333001~19334000	94	46	48	0	0	0	0	no
S48-LP453	19348001~19349000	100	52	18	15	0	15	0	no
S48-LP454	19358001~19359000	100	27	12	9	52	0	0	no
S48-LP455	19365001~19366000	106	66	40	0	0	0	0	no
S48-LP456	19371001~19372000	101	48	32	9	12	0	0	no
S48-LP457	19385001~19386000	91	38	44	9	0	0	0	no
S48-LP458	19400001~19401000	113	16	88	9	0	0	0	no
S48-LP459	19455001~19456000	115	60	14	21	20	0	0	no
S48-LP460	19458001~19459000	119	14	0	0	0	105	0	no
S48-LP461	19461001~19462000	112	47	44	9	12	0	0	no
S48-LP462	19480001~19481000	111	29	73	9	0	0	0	no
S48-LP463	19494001~19495000	136	21	42	9	0	64	0	no
S48-LP464	19503001~19504000	93	14	18	9	52	0	0	no
S48-LP465	19524001~19525000	90	18	72	0	0	0	0	no
	19525001~19526000	66	24	30	12	0	0	0
	19526001~19527000	123	19	104	0	0	0	0
S48-LP466	19528001~19529000	90	48	42	0	0	0	0	no
S48-LP467	19536001~19537000	100	46	54	0	0	0	0	no
S48-LP468	19544001~19545000	104	71	24	9	0	0	0	no
S48-LP469	19548001~19549000	96	18	30	0	48	0	0	no
S48-LP470	19566001~19567000	130	6	124	0	0	0	0	no
S48-LP471	19568001~19569000	99	43	56	0	0	0	0	no
S48-LP472	19600001~19601000	143	41	90	0	12	0	0	S48-ATdi-MClu-65
S48-LP473	19604001~19605000	106	28	78	0	0	0	0	S48-ATdi-MClu-65
S48-LP474	19631001~19632000	96	72	24	0	0	0	0	no
S48-LP475	19668001~19669000	132	99	24	9	0	0	0	no
S48-LP476	19678001~19679000	94	73	12	9	0	0	0	no
S48-LP477	19684001~19685000	103	69	34	0	0	0	0	no
S48-LP478	19691001~19692000	101	80	12	9	0	0	0	no
S48-LP479	19702001~19703000	125	39	86	0	0	0	0	no
S48-LP480	19729001~19730000	98	42	20	9	12	15	0	no
S48-LP481	19733001~19734000	105	45	60	0	0	0	0	no
S48-LP482	19750001~19751000	114	51	42	21	0	0	0	no
S48-LP483	19760001~19761000	107	59	24	24	0	0	0	no
S48-LP484	19767001~19768000	106	6	100	0	0	0	0	no
S48-LP485	19778001~19779000	144	42	93	9	0	0	0	no
S48-LP486	19834001~19835000	101	46	30	9	16	0	0	no
S48-LP487	19861001~19862000	90	68	6	0	16	0	0	no
S48-LP488	19886001~19887000	127	41	38	48	0	0	0	no
S48-LP489	19945001~19946000	112	20	83	9	0	0	0	no
S48-LP490	19953001~19954000	92	41	30	9	12	0	0	no
S48-LP491	19966001~19967000	103	61	12	15	0	15	0	S48-Amono-MClu-10
	19967001~19968000	105	67	14	9	0	15	0
S48-LP492	20001001~20002000	138	28	110	0	0	0	0	no
S48-LP493	20004001~20005000	116	37	58	21	0	0	0	no
	20005001~20006000	84	72	12	0	0	0	0
	20006001~20007000	97	61	36	0	0	0	0
S48-LP494	20047001~20048000	94	5	12	0	12	65	0	no
S49-LP1	20353001~20354000	134	38	48	48	0	0	0	no
S49-LP2	20361001~20362000	93	21	56	0	16	0	0	no
S49-LP3	20374001~20375000	147	87	12	18	0	30	0	S49-Amono-MClu-1
	20375001~20376000	94	74	20	0	0	0	0
	20376001~20377000	104	71	12	9	12	0	0
S49-LP4	20378001~20379000	99	10	68	21	0	0	0	no
S49-LP5	20436001~20437000	112	76	18	0	0	0	18	no
S49-LP6	20455001~20456000	105	48	42	0	0	15	0	no
S49-LP7	20483001~20484000	105	13	62	30	0	0	0	no
S49-LP8	20485001~20486000	93	47	34	0	12	0	0	no
S49-LP9	20493001~20494000	93	39	24	18	12	0	0	no
S49-LP10	20498001~20499000	106	53	14	27	12	0	0	S49-Tmono-MClu-3
	20499001~20500000	139	46	84	9	0	0	0
S49-LP11	20541001~20542000	118	38	32	18	12	0	18	no
S49-LP12	20567001~20568000	91	46	12	21	12	0	0	no
S49-LP13	20590001~20591000	115	23	92	0	0	0	0	no
S49-LP14	20595001~20596000	103	24	30	9	40	0	0	no
S49-LP15	20607001~20608000	117	48	12	45	12	0	0	no
S49-LP16	20639001~20640000	94	54	28	0	12	0	0	no
S49-LP17	20642001~20643000	98	59	30	9	0	0	0	no
S49-LP18	20653001~20654000	119	59	60	0	0	0	0	no
S49-LP19	20671001~20672000	115	53	26	36	0	0	0	no
S49-LP20	20688001~20689000	91	31	36	9	0	15	0	no
S49-LP21	20731001~20732000	111	31	12	0	68	0	0	no
S49-LP22	20741001~20742000	90	6	84	0	0	0	0	no
S49-LP23	20752001~20753000	102	43	26	9	24	0	0	no
S49-LP24	20800001~20801000	113	83	12	18	0	0	0	no
S49-LP25	20812001~20813000	98	46	52	0	0	0	0	no
S49-LP26	20815001~20816000	101	27	18	0	56	0	0	no
S49-LP27	20820001~20821000	92	32	48	12	0	0	0	no
S49-LP28	20835001~20836000	140	27	104	9	0	0	0	no
S49-LP29	20840001~20841000	123	34	62	27	0	0	0	no
S49-LP30	20851001~20852000	131	65	30	36	0	0	0	no
S49-LP31	20882001~20883000	95	65	12	0	0	0	18	no
S49-LP32	20890001~20891000	97	52	24	9	12	0	0	no
S49-LP33	20917001~20918000	98	44	30	9	0	15	0	no
S49-LP34	20936001~20937000	106	52	24	15	0	15	0	no
S49-LP35	20944001~20945000	96	66	12	18	0	0	0	no
S49-LP36	20953001~20954000	90	39	36	0	0	15	0	no
S49-LP37	20984001~20985000	93	47	30	0	16	0	0	no
S49-LP38	21014001~21015000	129	25	12	0	92	0	0	no
S49-LP39	21019001~21020000	94	52	42	0	0	0	0	no
S49-LP40	21033001~21034000	127	61	66	0	0	0	0	no
S49-LP41	21056001~21057000	129	25	12	0	92	0	0	no
S49-LP42	21096001~21097000	111	48	54	9	0	0	0	no
S49-LP43	21105001~21106000	123	69	36	0	0	0	18	no
S49-LP44	21116001~21117000	102	42	60	0	0	0	0	no
S49-LP45	21142001~21143000	100	46	24	18	12	0	0	no
S49-LP46	21155001~21156000	95	56	18	9	12	0	0	no
S49-LP47	21168001~21169000	120	30	56	0	16	0	18	no
S49-LP48	21188001~21189000	94	57	28	9	0	0	0	no
S49-LP49	21253001~21254000	123	33	62	12	16	0	0	no
S49-LP50	21263001~21264000	141	49	0	21	56	15	0	no
S49-LP51	21268001~21269000	140	59	60	9	12	0	0	no
S49-LP52	21276001~21277000	114	38	76	0	0	0	0	no
S49-LP53	21290001~21291000	112	24	88	0	0	0	0	S49-ATdi-MClu-4
S49-LP54	21293001~21294000	113	46	20	27	20	0	0	no
S49-LP55	21321001~21322000	91	42	6	9	16	0	18	no
	21322001~21323000	113	19	82	0	12	0	0	no
S49-LP56	21325001~21326000	106	52	36	18	0	0	0	no
	21326001~21327000	111	75	36	0	0	0	0	no
S49-LP57	21329001~21330000	101	12	56	21	12	0	0	no
S49-LP58	21336001~21337000	104	62	30	12	0	0	0	no
S49-LP59	21352001~21353000	118	12	88	18	0	0	0	no
S49-LP60	21366001~21367000	116	41	14	9	52	0	0	no
S49-LP61	21368001~21369000	109	25	84	0	0	0	0	no
S49-LP62	21370001~21371000	144	12	132	0	0	0	0	no
S49-LP63	21389001~21390000	93	11	82	0	0	0	0	no
S49-LP64	21436001~21437000	105	31	38	0	16	20	0	no
S49-LP65	21480001~21481000	111	41	26	0	24	20	0	no
S49-LP66	21513001~21514000	101	24	68	9	0	0	0	no
S49-LP67	21515001~21516000	92	42	26	0	24	0	0	no
S49-LP68	21537001~21538000	101	24	68	9	0	0	0	no
S49-LP69	21551001~21552000	107	25	70	0	12	0	0	no
S49-LP70	21570001~21571000	99	59	40	0	0	0	0	no
S49-LP71	21587001~21588000	103	7	76	0	20	0	0	no
S49-LP72	21599001~21600000	128	6	44	78	0	0	0	no
S49-LP73	21611001~21612000	99	19	68	0	12	0	0	no
S49-LP74	21616001~21617000	90	49	20	9	12	0	0	no
S49-LP75	21640001~21641000	92	77	6	9	0	0	0	no
S49-LP76	21681001~21682000	98	0	58	0	40	0	0	no
S49-LP77	21689001~21690000	114	18	96	0	0	0	0	no
S49-LP78	21695001~21696000	133	45	76	0	12	0	0	no
S49-LP79	21719001~21720000	115	39	40	24	12	0	0	no
S49-LP80	21722001~21723000	111	25	86	0	0	0	0	no
S52-LP1	21766001~21767000	116	50	66	0	0	0	0	no
S52-LP2	21781001~21782000	123	32	91	0	0	0	0	no
S52-LP3	21784001~21785000	94	30	40	24	0	0	0	no
S53-LP1	21820001~21821000	91	21	52	18	0	0	0	no
S53-LP2	21823001~21824000	92	16	76	0	0	0	0	no
S53-LP3	21833001~21834000	98	13	56	9	0	20	0	no
S53-LP4	21835001~21836000	118	26	58	18	16	0	0	no
S53-LP5	21892001~21893000	97	24	64	9	0	0	0	no
S53-LP6	21915001~21916000	97	24	64	9	0	0	0	no
S53-LP7	21924001~21925000	91	19	60	0	12	0	0	no
S53-LP8	22026001~22027000	92	66	26	0	0	0	0	no
S53-LP9	22036001~22037000	102	49	32	21	0	0	0	no
S53-LP10	22059001~22060000	94	27	58	9	0	0	0	no
S53-LP11	22082001~22083000	116	32	30	0	24	30	0	no
S53-LP12	22089001~22090000	93	63	30	0	0	0	0	no
S53-LP13	22110001~22111000	103	31	38	18	16	0	0	no
S53-LP14	22113001~22114000	114	44	70	0	0	0	0	no
S53-LP15	22127001~22128000	118	34	84	0	0	0	0	no
S53-LP16	22137001~22138000	100	33	58	9	0	0	0	no
S53-LP17	22139001~22140000	111	19	68	12	12	0	0	no
S53-LP18	22144001~22145000	107	37	70	0	0	0	0	no
S53-LP19	22180001~22181000	99	30	60	9	0	0	0	no
S53-LP20	22194001~22195000	106	39	58	9	0	0	0	no
S53-LP21	22198001~22199000	93	25	68	0	0	0	0	no
S53-LP22	22235001~22236000	105	58	22	9	16	0	0	no
S53-LP23	22246001~22247000	102	30	36	9	12	15	0	no
S53-LP24	22267001~22268000	142	14	104	24	0	0	0	no
S53-LP25	22279001~22280000	146	13	118	15	0	0	0	no
S53-LP26	22289001~22290000	92	54	18	0	20	0	0	no
S53-LP27	22300001~22301000	136	30	64	0	24	0	18	no
S53-LP28	22315001~22316000	115	37	42	0	36	0	0	no
S53-LP29	22327001~22328000	92	7	64	9	12	0	0	no
S53-LP30	22339001~22340000	116	39	12	0	0	65	0	no
S53-LP31	22355001~22356000	133	43	78	12	0	0	0	no
S53-LP32	22391001~22392000	96	32	64	0	0	0	0	no
S53-LP33	22407001~22408000	96	42	26	0	28	0	0	no
S53-LP34	22436001~22437000	117	71	46	0	0	0	0	no
S53-LP35	22441001~22442000	110	33	68	9	0	0	0	no
S53-LP36	22446001~22447000	105	19	62	12	12	0	0	no
S53-LP37	22449001~22450000	98	32	66	0	0	0	0	no
S53-LP38	22458001~22459000	126	32	94	0	0	0	0	no
S53-LP39	22465001~22466000	98	28	70	0	0	0	0	no
S53-LP40	22472001~22473000	116	44	72	0	0	0	0	no
S53-LP41	22491001~22492000	95	35	60	0	0	0	0	no
S53-LP42	22527001~22528000	108	24	66	18	0	0	0	no
S53-LP43	22529001~22530000	94	48	46	0	0	0	0	no
S53-LP44	22539001~22540000	142	32	110	0	0	0	0	no
S53-LP45	22605001~22606000	121	71	32	18	0	0	0	no
S53-LP46	22613001~22614000	94	34	60	0	0	0	0	no
S53-LP47	22627001~22628000	98	36	50	0	12	0	0	no
S53-LP48	22643001~22644000	92	46	34	0	12	0	0	no
S53-LP49	22666001~22667000	119	34	18	0	52	15	0	no
S53-LP50	22683001~22684000	102	33	44	9	16	0	0	no
S53-LP51	22690001~22691000	130	19	6	9	96	0	0	no
S53-LP52	22715001~22716000	91	52	18	9	12	0	0	no
S53-LP53	22724001~22725000	104	0	104	0	0	0	0	no
S53-LP54	22744001~22745000	90	43	38	9	0	0	0	no
S53-LP55	22755001~22756000	121	52	48	21	0	0	0	no
S53-LP56	22758001~22759000	99	44	46	9	0	0	0	no
S53-LP57	22769001~22770000	116	32	84	0	0	0	0	no
S53-LP58	22783001~22784000	140	44	60	9	12	15	0	no
S53-LP59	22847001~22848000	116	45	42	9	20	0	0	no
S53-LP60	22935001~22936000	94	61	18	0	0	15	0	no
S53-LP61	22950001~22951000	136	32	12	0	92	0	0	no
S53-LP62	23027001~23028000	91	27	64	0	0	0	0	no
S53-LP63	23031001~23032000	92	72	20	0	0	0	0	no
S53-LP64	23052001~23053000	122	80	26	0	16	0	0	no
S53-LP65	23075001~23076000	92	25	42	9	16	0	0	no
S53-LP66	23104001~23105000	103	6	68	9	20	0	0	no
S53-LP67	23110001~23111000	97	34	54	9	0	0	0	no
S53-LP68	23132001~23133000	91	60	6	9	16	0	0	no
S53-LP69	23310001~23311000	95	34	52	9	0	0	0	no
S53-LP70	23316001~23317000	134	25	84	9	16	0	0	no
S53-LP71	23325001~23326000	148	36	24	0	88	0	0	no
S53-LP72	23362001~23363000	113	77	36	0	0	0	0	no
S53-LP73	23446001~23447000	91	14	68	9	0	0	0	no
S53-LP74	23505001~23506000	139	30	12	9	88	0	0	no
S53-LP75	23529001~23530000	132	34	18	9	56	15	0	no
S53-LP76	23568001~23569000	92	36	44	0	12	0	0	no
S53-LP77	23590001~23591000	95	66	20	9	0	0	0	no
S53-LP78	23638001~23639000	105	59	30	0	16	0	0	no
S53-LP79	23666001~23667000	93	47	46	0	0	0	0	no
S53-LP80	23692001~23693000	96	12	42	0	12	30	0	no
S53-LP81	23714001~23715000	95	18	14	24	24	15	0	no
S53-LP82	23724001~23725000	126	18	52	9	32	15	0	no
S53-LP83	23743001~23744000	103	23	44	36	0	0	0	no
S53-LP84	23793001~23794000	123	67	44	12	0	0	0	no
S53-LP85	23797001~23798000	101	33	68	0	0	0	0	no
S53-LP86	23807001~23808000	115	29	14	12	60	0	0	no
S53-LP87	23817001~23818000	106	76	12	18	0	0	0	no
S53-LP88	23844001~23845000	115	55	40	0	0	20	0	no
S53-LP89	23858001~23859000	102	30	30	0	12	30	0	no
S53-LP90	23869001~23870000	99	19	80	0	0	0	0	no
S53-LP91	23901001~23902000	112	56	32	9	0	15	0	no
S53-LP92	23914001~23915000	99	87	12	0	0	0	0	no
S53-LP93	23920001~23921000	99	63	36	0	0	0	0	no
S53-LP94	23926001~23927000	133	26	92	0	0	15	0	no
S53-LP95	23929001~23930000	105	24	48	18	0	15	0	no
S53-LP96	23938001~23939000	107	30	50	27	0	0	0	no
S53-LP97	23943001~23944000	113	61	6	18	28	0	0	no
S53-LP98	23949001~23950000	103	46	32	9	16	0	0	no
S53-LP99	23953001~23954000	118	0	118	0	0	0	0	no
S53-LP100	23956001~23957000	114	54	12	9	24	15	0	no
S53-LP101	23988001~23989000	95	39	56	0	0	0	0	no
S53-LP102	24016001~24017000	91	36	34	9	12	0	0	no
S53-LP103	24033001~24034000	91	7	36	48	0	0	0	no
S53-LP104	24069001~24070000	96	37	50	9	0	0	0	no
S53-LP105	24078001~24079000	120	56	52	0	12	0	0	no
S53-LP106	24150001~24151000	128	52	64	0	12	0	0	no
S53-LP107	24157001~24158000	98	71	18	9	0	0	0	no
S53-LP108	24165001~24166000	127	14	30	12	56	15	0	no
S53-LP109	24167001~24168000	97	18	50	9	0	20	0	no
S53-LP110	24177001~24178000	93	66	18	9	0	0	0	no
S53-LP111	24201001~24202000	90	46	44	0	0	0	0	no
S53-LP112	24220001~24221000	115	29	32	12	24	0	18	no
S53-LP113	24229001~24230000	105	48	30	0	12	15	0	no
S53-LP114	24261001~24262000	100	13	72	0	0	15	0	no
S53-LP115	24308001~24309000	123	26	76	9	12	0	0	no
S53-LP116	24316001~24317000	102	63	18	9	12	0	0	no
S53-LP117	24319001~24320000	97	36	28	9	24	0	0	no
S53-LP118	24331001~24332000	102	12	54	0	36	0	0	no
S53-LP119	24354001~24355000	101	13	68	0	0	20	0	no
S53-LP120	24388001~24389000	117	54	30	21	12	0	0	no
S53-LP121	24403001~24404000	132	42	90	0	0	0	0	no
S53-LP122	24417001~24418000	130	39	64	0	12	15	0	no
S53-LP123	24504001~24505000	90	51	24	15	0	0	0	no
S53-LP124	24510001~24511000	93	54	30	9	0	0	0	no
S53-LP125	24541001~24542000	100	27	58	0	0	15	0	no
S53-LP126	24584001~24585000	141	36	12	9	84	0	0	no
S53-LP127	24686001~24687000	102	66	20	0	16	0	0	no
S53-LP128	24695001~24696000	114	79	26	9	0	0	0	no
S53-LP129	24699001~24700000	95	50	30	15	0	0	0	no
S53-LP130	24733001~24734000	142	35	26	81	0	0	0	no
S53-LP131	24754001~24755000	115	39	58	18	0	0	0	no
S53-LP132	24766001~24767000	101	52	24	9	16	0	0	no
	24767001~24768000	97	61	36	0	0	0	0
S53-LP133	24903001~24904000	98	43	30	9	16	0	0	no
S53-LP134	24915001~24916000	115	39	58	18	0	0	0	no
	24916001~24917000	90	0	12	78	0	0	0
S53-LP135	24931001~24932000	96	6	74	0	16	0	0	no
S53-LP136	24941001~24942000	139	30	24	9	76	0	0	no
S53-LP137	24970001~24971000	98	59	24	15	0	0	0	no
S53-LP138	24974001~24975000	105	85	20	0	0	0	0	no
S53-LP139	24983001~24984000	95	54	20	9	12	0	0	no
S53-LP140	25005001~25006000	108	87	6	0	0	15	0	no
S53-LP141	25128001~25129000	105	27	58	0	0	20	0	no
S53-LP142	25165001~25166000	97	58	24	15	0	0	0	no
S53-LP143	25167001~25168000	97	48	14	0	0	35	0	no
S53-LP144	25189001~25190000	105	65	24	0	16	0	0	no
S53-LP145	25232001~25233000	97	48	28	21	0	0	0	no
S53-LP146	25253001~25254000	109	32	68	9	0	0	0	no
S53-LP147	25266001~25267000	127	43	84	0	0	0	0	no
S53-LP148	25271001~25272000	100	12	88	0	0	0	0	no
S53-LP149	25289001~25290000	99	36	54	9	0	0	0	no
S53-LP150	25315001~25316000	106	7	74	0	0	25	0	no
S53-LP151	25338001~25339000	142	12	54	0	76	0	0	no
S53-LP152	25350001~25351000	97	36	28	9	24	0	0	no
S53-LP153	25353001~25354000	96	57	18	9	12	0	0	no
S53-LP154	25361001~25362000	98	13	64	9	12	0	0	no
S53-LP155	25408001~25409000	129	13	116	0	0	0	0	no
S53-LP156	25433001~25434000	114	14	84	0	16	0	0	no
S53-LP157	25440001~25441000	110	47	36	0	12	15	0	no
S53-LP158	25449001~25450000	136	29	32	9	48	0	18	no
S53-LP159	25474001~25475000	98	20	78	0	0	0	0	no
S53-LP160	25492001~25493000	113	86	18	9	0	0	0	no
S53-LP161	25502001~25503000	94	18	38	18	0	20	0	no
S53-LP162	25504001~25505000	124	14	36	15	44	15	0	no
S53-LP163	25519001~25520000	110	46	64	0	0	0	0	no
S53-LP164	25522001~25523000	94	38	44	0	12	0	0	no
	25523001~25524000	54	12	42	0	0	0	0
	25524001~25525000	94	37	18	27	12	0	0
S53-LP165	25581001~25582000	98	38	24	24	12	0	0	no
S53-LP166	25585001~25586000	102	14	88	0	0	0	0	no
S53-LP167	25587001~25588000	97	54	12	0	16	15	0	no
S53-LP168	25591001~25592000	123	47	66	0	2	0	0	no
S53-LP169	25636001~25637000	90	0	30	60	0	0	0	no
S53-LP170	25681001~25682000	90	40	50	0	0	0	0	no
S53-LP171	25696001~25697000	146	21	24	9	92	0	0	no
S53-LP172	25713001~25714000	108	60	6	18	24	0	0	no
S53-LP173	25716001~25717000	114	0	114	0	0	0	0	no
S53-LP174	25727001~25728000	104	52	12	0	40	0	0	no
S53-LP175	25731001~25732000	107	30	44	33	0	0	0	no
S53-LP176	25740001~25741000	105	24	48	18	0	15	0	no
S53-LP177	25743001~25744000	120	19	86	0	0	15	0	no
S53-LP178	25749001~25750000	113	77	36	0	0	0	0	no
S53-LP179	25756001~25757000	105	72	6	0	12	15	0	no
S53-LP180	25790001~25791000	93	57	36	0	0	0	0	no
S53-LP181	25800001~25801000	102	26	76	0	0	0	0	no
S53-LP182	25811001~25812000	90	24	24	0	12	30	0	no
S53-LP183	25825001~25826000	113	59	34	0	0	20	0	no
S53-LP184	25836001~25837000	105	27	48	30	0	0	0	no
S53-LP185	25852001~25853000	96	66	12	18	0	0	0	no
S53-LP186	25862001~25863000	147	36	26	21	64	0	0	no
S53-LP187	25876001~25877000	115	72	31	12	0	0	0	no
S53-LP188	25881001~25882000	102	76	6	0	0	20	0	no
S53-LP189	25926001~25927000	116	27	44	45	0	0	0	no
S53-LP190	25935001~25936000	94	26	50	18	0	0	0	no
S53-LP191	25945001~25946000	128	18	58	9	28	15	0	no
S53-LP192	25955001~25956000	95	18	14	24	24	15	0	no
S53-LP193	25977001~25978000	93	12	36	0	0	45	0	no
S53-LP194	26003001~26004000	93	47	46	0	0	0	0	no
S53-LP195	26007001~26008000	93	12	72	9	0	0	0	no
S53-LP196	26031001~26032000	105	59	30	0	16	0	0	no
S53-LP197	26101001~26102000	113	51	50	0	12	0	0	no
S53-LP198	26110001~26111000	148	16	114	18	0	0	0	no
	26111001~26112000	132	28	76	12	16	0	0
S53-LP199	26140001~26141000	113	28	24	9	52	0	0	no
S53-LP200	26158001~26159000	112	64	20	12	16	0	0	no
S53-LP201	26165001~26166000	146	35	18	9	84	0	0	no
S53-LP202	26171001~26172000	98	15	68	15	0	0	0	no
S53-LP203	26188001~26189000	114	51	54	9	0	0	0	no
S53-LP204	26199001~26200000	93	25	68	0	0	0	0	no
S53-LP205	26223001~26224000	103	18	76	9	0	0	0	no
S53-LP206	26263001~26264000	102	19	58	9	16	0	0	no
S53-LP207	26274001~26275000	90	12	66	0	12	0	0	no
S53-LP208	26307001~26308000	116	64	34	18	0	0	0	no
S53-LP209	26331001~26332000	143	31	94	18	0	0	0	no
S53-LP210	26345001~26346000	93	78	6	9	0	0	0	no
	26346001~26347000	92	70	22	0	0	0	0
S53-LP211	26385001~26386000	113	57	0	36	0	20	0	no
S53-LP212	26388001~26389000	106	81	16	9	0	0	0	no
S53-LP213	26393001~26394000	97	73	6	18	0	0	0	no
S53-LP214	26417001~26418000	103	7	38	18	40	0	0	no
S53-LP215	26423001~26424000	93	59	34	0	0	0	0	no
S53-LP216	26435001~26436000	99	23	76	0	0	0	0	no
S53-LP217	26450001~26451000	105	84	12	9	0	0	0	no
S53-LP218	26456001~26457000	99	79	20	0	0	0	0	no
S53-LP219	26463001~26464000	132	85	14	9	24	0	0	no
S53-LP220	26474001~26475000	115	65	38	0	12	0	0	no
S53-LP221	26496001~26497000	124	46	78	0	0	0	0	no
S53-LP222	26512001~26513000	115	23	40	0	52	0	0	no
S53-LP223	26515001~26516000	131	37	54	0	40	0	0	no
S53-LP224	26534001~26535000	108	40	6	18	44	0	0	no
S53-LP225	26550001~26551000	99	7	62	12	0	0	18	no
S53-LP226	26554001~26555000	110	0	110	0	0	0	0	no
	26555001~26556000	100	8	8	9	0	75	0
	26556001~26557000	120	19	92	9	0	0	0
S53-LP227	26566001~26567000	102	39	34	9	20	0	0	no
S53-LP228	26573001~26574000	100	44	32	0	24	0	0	no
S54-LP1	56673215~56674000	107.006	17.8344	0	0	0	89.172	0	S54-ATGpenta-Clu-1
	56674001~56675000	91	0	6	0	0	85	0
S54-LP2	56685001~56686000	105	0	0	0	0	105	0	S54-ATGpenta-Clu-1
	56686001~56687000	84	14	0	0	0	70	0
	56687001~56688000	121	0	6	0	0	115	0
S54-LP3	56690001~56691000	148	7	6	0	0	135	0	S54-ATGpenta-Clu-1
S54-LP4	56694001~56695000	126	0	6	0	0	120	0	S54-ATGpenta-Clu-1
S54-LP5	56708001~56709000	128	7	6	0	0	115	0	S54-ATGpenta-Clu-1
S54-LP6	56710001~56711000	115	0	0	0	0	115	0	S54-ATGpenta-Clu-1
	56711001~56712000	99	14	0	0	0	85	0
	56712001~56713000	126	0	6	0	0	120	0
S54-LP7	56714001~56715000	102	7	0	0	0	95	0	S54-ATGpenta-Clu-1
	56715001~56716000	148	7	6	0	0	135	0
S54-LP8	56719001~56720000	136	0	6	0	0	130	0	S54-ATGpenta-Clu-1
S54-LP9	56735001~56736000	110	0	0	0	0	110	0	S54-ATGpenta-Clu-1
	56736001~56737000	94	14	0	0	0	80	0
	56737001~56738000	121	0	6	0	0	115	0
S54-LP10	56739001~56740000	115	7	0	0	0	108	0	S54-ATGpenta-Clu-1
	56740001~56741000	140	7	6	0	0	127	0
S54-LP11	56754001~56755000	130	7	0	0	0	123	0	S54-ATGpenta-Clu-1
S54-LP12	56760001~56761000	127	7	0	0	0	120	0	S54-ATGpenta-Clu-1
S54-LP13	56765001~56766000	128	7	6	0	0	115	0	S54-ATGpenta-Clu-1
S54-LP14	56769001~56770000	126	0	6	0	0	120	0	S54-ATGpenta-Clu-1
S54-LP15	56771001~56771509	108.055	0	0	0	0	108.055	0	S54-ATGpenta-Clu-1
S55-LP1	56860001~56861000	103	42	52	9	0	0	0	no
S55-LP2	56873001~56874000	108	20	70	18	0	0	0	no
S55-LP3	56876001~56877000	99	77	22	0	0	0	0	no
S55-LP4	56881001~56882000	104	33	40	0	16	15	0	no
S55-LP5	56884001~56885000	104	57	14	9	24	0	0	no
S55-LP6	56903001~56904000	96	48	48	0	0	0	0	no
S55-LP7	56919001~56920000	141	14	118	9	0	0	0	S55-ATdi-MClu-1
S55-LP8	56938001~56939000	103	37	6	0	0	60	0	no
S55-LP9	56967001~56968000	134	40	78	0	16	0	0	no
S55-LP10	56973001~56974000	99	38	18	9	16	0	18	no
S55-LP11	57008001~57009000	137	43	30	18	28	0	18	no
S55-LP12	57013001~57014000	115	46	30	39	0	0	0	no
S55-LP13	57046001~57047000	117	57	28	0	32	0	0	S55-Tmono-MClu-1
S55-LP14	57114001~57115000	113	68	24	21	0	0	0	no
S55-LP15	57117001~57118000	124	87	28	9	0	0	0	no
S55-LP16	57166001~57167000	106	70	24	0	0	0	12	no
S55-LP17	57180001~57181000	96	51	18	27	0	0	0	no
S55-LP18	57191001~57192000	145	0	136	9	0	0	0	S55-TGdi-Clu-1
a The D1-relative density of mono- to hexanucleotide SSRs and overall SSR.
b The notable SSR clusters included big-clusters and mini-clusters.
c Some peaks were accorss multiple 1.00 Kbp units.
