# Supplementary material for: A comprehensive microsatellite landscape of human Y-DNA at kilobase resolution
Source: BMC Genomics. 2021 Jan 22;22:76. doi: 10.1186/s12864-021-07389-5 (PMC7821415; doi:10.1186/s12864-021-07389-5)
Supplement: Supplementary file 5 — Additional file 5: Table S5. The statistics of identified different position related D1-relative density (pD1RD) map types in 55 sequenced segments of human reference Y-DNA (NC_000024.10). [file 12864_2021_7389_MOESM5_ESM.xls]

## Sheet: sheet1
Supplementary Table 5a. The statistics of different identified SSR position related D1-relative density (pD1RD) peak types, SSR cluster types and extremely low SSR density region (ELR) types in 55 sequenced segments of human reference Y-DNA (NC_000024.10).
Segment level	Segment name	Genomic part	pD1RD peak types (including unnormal peak)a						SSR clusters typesb					ELR types (including unnormal regions)c
			Total	sHP	HP	MP	LP		Total	Clu	MClu	mClu		Total	bELR	sELR	ZD
Large segments	S4	p-PAR	273d	20	32	127	94		812e	85	85	642		30f	0	8	22
	S6	p-MSY	462 (463)g	7	10 (11)	78	367		2094	33	103	1958		44	0	22	22
	S10	p-MSY	18	0	0	4	14		79	0	4	75		3	0	2	1
	S11	p-MSY	69	1	2	7	59		279	3	8	268		6	0	5	1
	S12	Centromere	0 (1)	0	0	0	0 (1)		112	0	0	112		0	0	0	0
	S40	q-MSY	42	2	2	11	27		124	4	3	117		6	0	5	1
	S48	q-MSY	681	4	18	165	494		2589	40	119	2430		52	1	36	15
	S49	q-MSY	90	0	0	10	80		408	0	10	398		12	1	11	0
	S53	q-MSY	293	1	3	61	228		1431	4	12	1415		44	0	35	9
	S55	q-PAR	24	1	1	4	18		100	4	3	93		8	0	8	0
Small segments	S1	p-PAR	1	0	0	0	1		7	1	1	5		0	0	0	0
	S2	p-PAR	0	0	0	0	0		1	1	0	0		0 (1)	0	0	0 (1)
	S3	p-PAR	0 (1)	0	0	0	0 (1)		1	0	0	1		0 (1)	0	0	0 (1)
	S5	p-PAR	0	0	1 (2)	0	0		3	0	2	1		0	0	0	0
	S7	p-MSY	0	0	0	0	0		1	0	0	1		0	0	0	0
	S8	p-MSY	0	0	0	0	0		1	0	0	1		0	0	0	0
	S9	p-MSY	NAh	NA	NA	NA	NA		1	0	0	1		NA	NA	NA	NA
	S13	q-MSY	1 (2)	0	1 (2)	0	0		16	1	0	15		0	0	0	0
	S14	q-MSY	1	0	1	0	0		1	1	0	0		0	0	0	0
	S15	q-MSY	4 (5)	0	0 (1)	4	0		1	1	0	0		0	0	0	0
	S16	q-MSY	1 (2)	0 (1)	0	1	0		1	1	0	0		0	0	0	0
	S17	q-MSY	1	0	0	1	0		1	1	0	0		0	0	0	0
	S18	q-MSY	1 (3)	0	0 (2)	1	0		1	1	0	0		0	0	0	0
	S19	q-MSY	0 (2)	0	0	0 (2)	0		2	0	1	1		0	0	0	0
	S20	q-MSY	0 (2)	0	0 (1)	0 (1)	0		1	1	0	0		0	0	0	0
	S21	q-MSY	16 (17)	0	4	12 (13)	0		1	1	0	0		0	0	0	0
	S22	q-MSY	0	0	0	0 (1)	0		1	1	0	0		0	0	0	0
	S23	q-MSY	10	0	0	10	0		1	1	0	0		0	0	0	0
	S24	q-MSY	3	0	1	2	0		1	1	0	0		0	0	0	0
	S25	q-MSY	5	0	0	5	0		1	1	0	0		0	0	0	0
	S26	q-MSY	1 (3)	0 (1)	0	1 (2)	0		1	1	0	0		0	0	0	0
	S27	q-MSY	1	0	0	1	0		1	1	0	0		0 (1)	0	0	0 (1)
	S28	q-MSY	0 (1)	0	0	0 (1)	0		1	0	1	0		1	0	1	0
	S29	q-MSY	7	0	0	7	0		1	1	0	0		0	0	0	0
	S30	q-MSY	1 (2)	0	0	1 (2)	0		1	1	0	0		0	0	0	0
	S31	q-MSY	0 (2)	0	0	0 (2)	0		1	1	0	0		0	0	0	0
	S32	q-MSY	0	0	0	0 (1)	0		1	0	1	0		0	0	0	0
	S33	q-MSY	5	0	0	5	0		1	1	0	0		0	0	0	0
	S34	q-MSY	3 (5)	0	0 (1)	3 (4)	0		1	1	0	0		0	0	0	0
	S35	q-MSY	2	0	0	2	0		1	1	0	0		0	0	0	0
	S36	q-MSY	0 (1)	0	0	0 (1)	0		1	1	0	0		0	0	0	0
	S37	q-MSY	2	0	0	2	0		2	1	0	1		0	0	0	0
	S38	q-MSY	1 (2)	0	0	1 (2)	0		1	1	0	0		0	0	0	0
	S39	q-MSY	1 (2)	0	0	1 (2)	0		1	1	0	0		0	0	0	0
	S41	q-MSY	1	0	0	1	0		1	0	1	0		0 (1)	0	0	0 (1)
	S42	q-MSY	1 (2)	0	0	0	1 (2)		1	1	0	0		0	0	0	0
	S43	q-MSY	0 (2)	0	0	0 (2)	0		1	1	0	0		0	0	0	0
	S44	q-MSY	NA	NA	NA	NA	NA		2	0	0	2		0	0	0	0
	S45	q-MSY	0 (1)	0	0	0	0 (1)		1	1	0	0		0	0	0	0
	S46	q-MSY	NA	NA	NA	NA	NA		1	0	1	0		NA	NA	NA	NA
	S47	q-MSY	NA	NA	NA	NA	NA		2	0	0	2		NA	NA	NA	NA
	S50	q-MSY	0	0	0	0	0		0	0	0	0		0	0	0	0
	S51	q-MSY	NA	NA	NA	NA	NA		1	0	0	1		NA	NA	NA	NA
	S52	q-MSY	3	0	0	0	3		11	0	0	11		0	0	0	0
	S54	q-PAR	14 (15)	0	0	0	14 (15)		1	1	0	0		1	0	0	1
Total	S1~S55	-	2040 (2072)	36 (38)	76 (84)	528 (545)	1400 (1405)		7285	204	354	7540		177	2	133	72
Protein genesd	-	-	247	7	8	63	169		1153	39	61	1053		33	0	21	12
ncRNA genes	-	-	188	0	4	35	149		236	15	27	194		13	0	11	2
a,g sHP (super high peak of SSR position related D1-relative density (pD1RD), pD1RD≥425.00), HP (high peak, 300.00≤pD1RD<425.00), MP (middle peak (150.00≤pD1RD<300.00), LP (low peak, 90.00≤pD1RD<150.00). And some density peaks were exluded in this study, which are located in the 5' side or 3' side of the segments where the unit sizes are quite shorter than 1 Kbp, and herein, such kind of peaks we…
b The SSR clusters which same or similar SSRs are clustered together, were classified into 3 levels: Clu (big cluster, clustered same or similar SSR number≥26), MClu (mini-cluster, 9≤clustered same or similar SSR number<26), mClu (micro-cluster, 3≤clustered same or similar SSR numer<9).
c bELR (big extremely low SSR density region, size≥100 Kbp, RD<25.00); sELR (small extremely low SSR density region, 3 Kbp≤size<100 Kbp, RD<25.00; ZD (SSR desert region with pD1RD=0, size<3 Kbp; some ZD, which are located in the 5' side or 3' side of the segments and quite shorter than 1 Kbp, were included into the barkets as unnormal ZD and excluded in this study).
d The total number of SSR pD1RD peaks identified in corresponding sequenced segment.
e The total number of SSR clusters identified in corresponding sequenced segment.
f The total number of ELR identified in corresponding sequenced segment.
h The segment was short to be not available to define the density peak in 1 Kbp resolution.
e All genes (protein and ncRNA genes) were collected from Genbank file of NC_000024.10.

## Sheet: Sheet2
Supplementary Table 5b. The statistics of identified different position related D1-relative density (pD1RD) map types in 55 sequenced segments of human reference Y-DNA (NC_000024.10).
Segment level	Segment name	Genomic part	Map typesa
			Total	HML	ML	L	Penta	AV	EL
Large segments	S4	p-PAR	35b	26	8	1	0	0	0
	S6	p-MSY	139	16	46	72	0	5	0
	S10	p-MSY	6	0	4	2	0	0	0
	S11	p-MSY	17	2	5	8	0	2	0
	S12	Centromere	5	0	0	1	0	4	0
	S40	q-MSY	12	2	6	1	2	1	0
	S48	q-MSY	171	20	77	65	2	4	3
	S49	q-MSY	30	0	8	19	0	1	2
	S53	q-MSY	98	4	43	38	1	12	0
	S55	q-PAR	9	2	3	3	0	1	0
Small segments	S1	p-PAR	1	0	0	1	0	0	0
	S2	p-PAR	1	0	0	0	0	1	0
	S13	q-MSY	1	1	0	0	0	0	0
	S15	q-MSY	1	0	0	0	1	0	0
	S21	q-MSY	1	0	0	0	1	0	0
	S23	q-MSY	1	0	0	0	1	0	0
	S24	q-MSY	1	0	0	0	1	0	0
	S25	q-MSY	1	0	0	0	1	0	0
	S27	q-MSY	1	0	1	0	0	0	0
	S28	q-MSY	1	0	1	0	0	0	0
	S29	q-MSY	1	0	0	0	1	0	0
	S33	q-MSY	1	0	0	0	1	0	0
	S34	q-MSY	1	0	0	0	1	0	0
	S35	q-MSY	0	0	0	0	0	0	0
	S52	q-MSY	1	0	0	1	0	0	0
	S54	q-PAR	3	0	0	0	3	0	0
	S3	p-PAR	1c	1	0	0	0	0	0
	S5	p-PAR
	S7	P-MSY
	S8	P-MSY
	S9	P-MSY
	S14	q-MSY
	S16	q-MSY
	S17	q-MSY
	S18	q-MSY
	S19	q-MSY
	S20	q-MSY
	S22	q-MSY
	S26	q-MSY
	S30	q-MSY
	S31	q-MSY
	S32	q-MSY
	S36	q-MSY
	S37	q-MSY
	S38	q-MSY
	S39	q-MSY
	S41	q-MSY
	S42	q-MSY
	S43	q-MSY
	S44	q-MSY
	S45	q-MSY
	S46	q-MSY
	S47	q-MSY
	S50	q-MSY
	S51	q-MSY
Total	S1~S55	-	540	74	202	212	16	31	5
a The HML type map contains pD1RD characteristics with a mix of high peak (H), middle peak (M) and low peak (L); the ML type map contains pD1RD characteristics with a mix of middle peak (M) and low peak (L); the L type map contains pD1RD characteristics with only low peak (L); the Penta type map is dominated with pentanucleotide SSRs; the AV type map shows SSR pD1RD are mostly close to the averag…
b The total number of maps established in corresonding segment.
c The segments, whose sizes are <10 Kbp, were intergrated into a map.
